# Supplementary material for: The evolution of environmentally mediated social interactions and posthumous spite under isolation by distance
Source: PLoS Comput Biol. 2024 May 30;20(5):e1012071. doi: 10.1371/journal.pcbi.1012071 (PMC11139344; doi:10.1371/journal.pcbi.1012071)
Supplement: S1 Data — (NB) [file pcbi.1012071.s002.nb]

(* Content-type: application/vnd.wolfram.mathematica *)

(*** Wolfram Notebook File ***)
(* http://www.wolfram.com/nb *)

(* CreatedBy='Mathematica 13.2' *)

(*CacheID: 234*)
(* Internal cache information:
NotebookFileLineBreakTest
NotebookFileLineBreakTest
NotebookDataPosition[       158,          7]
NotebookDataLength[    486253,      10740]
NotebookOptionsPosition[    471079,      10475]
NotebookOutlinePosition[    471474,      10491]
CellTagsIndexPosition[    471431,      10488]
WindowFrame->Normal*)

(* Beginning of Notebook Content *)
Notebook[{

Cell[CellGroupData[{
Cell[TextData[{
 "The evolution of environmentally mediated social interactions and \
posthumous spite under isolation by distance \n",
 StyleBox["Charles Mullon, Jorge Pe\[NTilde]a, and Laurent Lehmann", "Text"]
}], "Title",
 CellChangeTimes->{{3.904091759095783*^9, 3.904091770068351*^9}, {
  3.904091878226619*^9, 3.9040919133786097`*^9}, {3.904347492744299*^9, 
  3.904347495509725*^9}, {3.904355415388566*^9, 3.904355417888369*^9}, {
  3.916734789816822*^9, 3.916734802508507*^9}, {3.9168345764602747`*^9, 
  3.916834585172159*^9}},ExpressionUUID->"27c92440-9867-4da4-b49e-\
38d87598a062"],

Cell["\<\
In this notebook, we show how to generate Figs 2-7 of the main text.  \
Throughout, equation numbers refer to equations of our manuscript.\
\>", "Text",
 CellChangeTimes->{{3.904091957181546*^9, 3.904091958963009*^9}, {
   3.904093157154785*^9, 3.904093214692792*^9}, {3.90409326589172*^9, 
   3.904093266975896*^9}, {3.904096192651497*^9, 3.9040961944751987`*^9}, 
   3.904098683685862*^9, {3.904121758457177*^9, 3.904121761388514*^9}, {
   3.904375667094749*^9, 3.904375694624983*^9}, 3.9167393828901043`*^9, {
   3.916739585667025*^9, 
   3.916739587689176*^9}},ExpressionUUID->"ed4eefa7-6444-4e3d-a7f3-\
191a24f535c9"],

Cell[CellGroupData[{

Cell["\<\
Fig 2 - Dispersal, relatedness, and scaled relatedness in 1D habitat\
\>", "Section",
 CellChangeTimes->{{3.904093219096386*^9, 3.9040932449221773`*^9}, {
   3.904098944156867*^9, 3.9040989461889763`*^9}, {3.904175111555224*^9, 
   3.904175111899733*^9}, 
   3.904175148553362*^9},ExpressionUUID->"ed98998b-8749-4c31-817a-\
8babe0992772"],

Cell["Here we generate Fig. 2. ", "Text",
 CellChangeTimes->{{3.904093253466756*^9, 
  3.904093270732335*^9}},ExpressionUUID->"2bf44ac7-ac6a-469c-b33f-\
11d3aba5b646"],

Cell[CellGroupData[{

Cell["Definitions", "Subsection",
 CellChangeTimes->{{3.904093323389381*^9, 
  3.904093340099594*^9}},ExpressionUUID->"dc0c6776-05b5-4300-b7a1-\
1b1e59d6ad61"],

Cell[BoxData[
 RowBox[{
  RowBox[{"Clear", "[", "\"\<Global`*\>\"", "]"}], ";"}]], "Input",
 CellLabel->
  "In[2043]:=",ExpressionUUID->"bc30791a-b5c0-4e84-a458-4d17702dbbdb"],

Cell[BoxData[{
 RowBox[{
  RowBox[{"nd", "=", "51"}], " ", 
  RowBox[{"(*", " ", 
   RowBox[{"number", " ", "of", " ", "demes", " ", "in", " ", "one", " ", 
    RowBox[{"dimension", " ", "--"}], " ", "MUST", " ", "BE", " ", "ODD"}], 
   "*)"}], " ", ";"}], "\[IndentingNewLine]", 
 RowBox[{
  RowBox[{"Nd", " ", "=", " ", "nd"}], " ", 
  RowBox[{"(*", " ", 
   RowBox[{"total", " ", "number", " ", "of", " ", "demes"}], " ", "*)"}], 
  "  ", ";"}]}], "Input",
 CellChangeTimes->{{3.904093294336605*^9, 3.904093300845955*^9}, {
  3.904096148183701*^9, 3.904096156105113*^9}},
 CellLabel->
  "In[2044]:=",ExpressionUUID->"19bc3204-b831-4e6e-bb60-0ea6ee938bca"],

Cell[BoxData[
 RowBox[{
  RowBox[{"(*", " ", 
   RowBox[{
    RowBox[{
    "these", " ", "functions", " ", "define", " ", "the", " ", "dispersal", 
     " ", "probability", " ", "distribution"}], ",", " ", 
    RowBox[{"m", "[", "x", "]"}], ",", " ", 
    RowBox[{
     RowBox[{"from", " ", 
      RowBox[{"eqs", ".", " ", "A"}]}], "-", 
     RowBox[{"6", " ", "and", " ", "A"}], "-", "8"}], ",", " ", 
    RowBox[{
    "with", " ", "mb", " ", "as", " ", "the", " ", "probability", " ", "of", 
     " ", "dispersing"}], ",", " ", 
    RowBox[{
    "and", " ", "\[Lambda]m", " ", "as", " ", "a", " ", "basis", " ", "to", 
     " ", "the", " ", "parameter", " ", "of", " ", "the", " ", "Binomial", 
     " ", "distribution", " ", 
     RowBox[{
      RowBox[{"(", 
       RowBox[{
        RowBox[{"see", " ", 
         RowBox[{"eq", ".", " ", "A"}]}], "-", "7"}], ")"}], "."}]}]}], " ", 
   "*)"}], "\[IndentingNewLine]", 
  RowBox[{
   RowBox[{
    RowBox[{"PrCond", "[", "dtot_", "]"}], ":=", 
    RowBox[{
     SuperscriptBox["2", "dtot"], " ", 
     SuperscriptBox[
      RowBox[{"(", 
       FractionBox["\[Lambda]m", 
        RowBox[{
         RowBox[{"-", "1"}], "+", "nd"}]], ")"}], "dtot"], " ", 
     SuperscriptBox[
      RowBox[{"(", 
       RowBox[{"1", "-", 
        FractionBox[
         RowBox[{"2", " ", "\[Lambda]m"}], 
         RowBox[{
          RowBox[{"-", "1"}], "+", "nd"}]]}], ")"}], 
      RowBox[{
       FractionBox["1", "2"], " ", 
       RowBox[{"(", 
        RowBox[{
         RowBox[{"-", "1"}], "-", 
         RowBox[{"2", " ", "dtot"}], "+", "nd"}], ")"}]}]], " ", 
     RowBox[{"Binomial", "[", 
      RowBox[{
       RowBox[{
        FractionBox["1", "2"], " ", 
        RowBox[{"(", 
         RowBox[{
          RowBox[{"-", "1"}], "+", "nd"}], ")"}]}], ",", "dtot"}], "]"}]}]}], 
   " ", "\[IndentingNewLine]", 
   RowBox[{
    RowBox[{
     RowBox[{"p", "[", "dtot_", "]"}], ":=", 
     FractionBox[
      RowBox[{"PrCond", "[", "dtot", "]"}], 
      RowBox[{"1", "-", 
       RowBox[{"PrCond", "[", "0", "]"}]}]]}], "  ", ";"}], 
   "\[IndentingNewLine]", 
   RowBox[{
    RowBox[{
     RowBox[{"rescale", "[", "i_", "]"}], " ", ":=", " ", 
     RowBox[{"Which", "[", 
      RowBox[{
       RowBox[{"0", " ", "<=", "  ", "i", " ", "<=", "  ", 
        FractionBox[
         RowBox[{"nd", " ", "-", " ", "1"}], "2"]}], ",", " ", "i", ",", "  ", 
       RowBox[{"i", " ", ">", "  ", 
        FractionBox[
         RowBox[{"nd", " ", "-", " ", "1"}], "2"]}], " ", ",", " ", 
       RowBox[{"nd", "  ", "-", " ", "i"}], ",", 
       RowBox[{"i", "<", " ", "0"}], " ", ",", 
       RowBox[{"-", "i"}]}], "  ", "]"}]}], ";"}], "\[IndentingNewLine]", 
   RowBox[{
    RowBox[{
     RowBox[{"mCOND", "[", "x1_", "]"}], ":=", 
     RowBox[{"With", "[", 
      RowBox[{
       RowBox[{"{", 
        RowBox[{"dtot", "=", " ", 
         RowBox[{"rescale", "[", "x1", "]"}]}], " ", "}"}], ",", " ", 
       FractionBox[
        RowBox[{"p", "[", "dtot", "]"}], "2"]}], " ", "]"}]}], "  ", ";"}], 
   " ", "\[IndentingNewLine]", 
   RowBox[{
    RowBox[{
     RowBox[{"m", "[", "x1_", "]"}], ":=", 
     RowBox[{"If", "[", 
      RowBox[{
       RowBox[{"x1", "==", "0"}], " ", ",", " ", 
       RowBox[{"1", "-", "mb"}], ",", " ", 
       RowBox[{"mb", " ", 
        RowBox[{"mCOND", "[", "x1", "]"}]}]}], " ", "]"}]}], "  ", ";"}], 
   " "}]}]], "Input",
 CellChangeTimes->{{3.904093482042116*^9, 3.904093567055496*^9}, {
  3.9040936509994593`*^9, 3.90409365488619*^9}, {3.90409401002394*^9, 
  3.904094122100458*^9}, {3.904094168981741*^9, 3.9040941891355143`*^9}, {
  3.904094345247493*^9, 3.9040943485308657`*^9}, {3.904097247978448*^9, 
  3.904097262076442*^9}, {3.904106990504158*^9, 3.9041069953009872`*^9}, {
  3.904356134536201*^9, 3.904356135920933*^9}, {3.904356227839548*^9, 
  3.904356240101037*^9}, {3.9043725948962812`*^9, 3.904372649664441*^9}},
 CellLabel->
  "In[2046]:=",ExpressionUUID->"aa6c7fad-5811-496d-afe2-5dba3c31956f"],

Cell[BoxData[
 RowBox[{
  RowBox[{"(*", " ", 
   RowBox[{
    RowBox[{
    "character", " ", "function", " ", "and", " ", "its", " ", "inverse"}], 
    ",", " ", 
    RowBox[{
     RowBox[{"eqs", ".", " ", "IC"}], " ", "and", " ", "IE"}]}], " ", "*)"}], 
  "\[IndentingNewLine]", 
  RowBox[{
   RowBox[{
    RowBox[{
     RowBox[{"\[Chi]", "[", 
      RowBox[{"y_", ",", "x_"}], "]"}], ":=", " ", 
     RowBox[{"Exp", "[", " ", 
      FractionBox[
       RowBox[{"2", "  ", "\[Pi]", " ", "I", " ", "x", " ", "y"}], "nd"], 
      "]"}]}], " ", ";"}], "\[IndentingNewLine]", 
   RowBox[{
    RowBox[{
     RowBox[{"\[Chi]bar", "[", 
      RowBox[{"x_", ",", "y_"}], "]"}], ":=", " ", 
     RowBox[{"Exp", "[", 
      RowBox[{"-", " ", 
       FractionBox[
        RowBox[{"2", " ", "\[Pi]", " ", "I", " ", "x", " ", "y"}], "nd"]}], 
      "]"}]}], " ", ";"}]}]}]], "Input",
 CellChangeTimes->{{3.9040945566852207`*^9, 3.904094569103737*^9}, {
  3.9040947287191477`*^9, 3.904094751710813*^9}},
 CellLabel->
  "In[2051]:=",ExpressionUUID->"6b6b0d7f-c952-46f2-82cb-7483dbe960c6"],

Cell[BoxData[
 RowBox[{
  RowBox[{"(*", " ", 
   RowBox[{
   "characteristic", " ", "function", " ", "of", " ", "the", " ", "dispersal",
     " ", "distribution"}], " ", "*)"}], "\[IndentingNewLine]", 
  RowBox[{
   RowBox[{
    RowBox[{
     RowBox[{"M", "[", "h_", "]"}], ":=", " ", 
     RowBox[{"Sum", "[", 
      RowBox[{
       RowBox[{
        RowBox[{"m", "[", "k1", "]"}], " ", 
        RowBox[{"\[Chi]", "[", 
         RowBox[{"k1", ",", "h"}], "]"}]}], "   ", ",", 
       RowBox[{"{", 
        RowBox[{"k1", ",", "0", ",", 
         RowBox[{"nd", "-", "1"}]}], "}"}]}], "]"}]}], " ", ";"}], " ", 
   "\[IndentingNewLine]", 
   RowBox[{
    RowBox[{"Mmatrix", " ", "=", " ", 
     RowBox[{"Table", "[", "  ", 
      RowBox[{
       RowBox[{"M", "[", "j1", "]"}], " ", ",", 
       RowBox[{"{", 
        RowBox[{"j1", ",", "0", ",", 
         RowBox[{"nd", "-", "1"}]}], "}"}]}], "]"}]}], "   ", ";"}], 
   " "}]}]], "Input",
 CellChangeTimes->{{3.904094782484042*^9, 3.904094814277596*^9}, {
   3.9040953484239683`*^9, 3.9040953494198217`*^9}, {3.904095534030713*^9, 
   3.904095534287952*^9}, 3.9167390890313377`*^9},
 CellLabel->
  "In[2053]:=",ExpressionUUID->"781c171c-8f72-4cee-b2de-2a43fbbbe81b"],

Cell[BoxData[
 RowBox[{
  RowBox[{"(*", " ", 
   RowBox[{"relatedness", ",", " ", 
    RowBox[{"eq", ".", " ", "8"}]}], " ", "*)"}], "\[IndentingNewLine]", 
  RowBox[{
   RowBox[{
    RowBox[{"Mr", "=", 
     RowBox[{"Sum", "[", 
      RowBox[{
       RowBox[{"If", "[", 
        RowBox[{
         RowBox[{"h1", "==", "1"}], " ", ",", " ", "0", ",", "  ", 
         RowBox[{"Chop", "[", 
          FractionBox[
           RowBox[{
            SuperscriptBox[
             RowBox[{"Mmatrix", "[", 
              RowBox[{"[", "h1", "]"}], "]"}], "2"], " "}], 
           RowBox[{"1", "-", 
            SuperscriptBox[
             RowBox[{"Mmatrix", "[", 
              RowBox[{"[", "h1", "]"}], "]"}], "2"]}]], " ", "]"}]}], "]"}], 
       ",", 
       RowBox[{"{", 
        RowBox[{"h1", ",", "1", ",", "nd"}], "}"}]}], "]"}]}], "   ", ";"}], 
   "\[IndentingNewLine]", 
   RowBox[{
    RowBox[{
     RowBox[{"R", "[", 
      RowBox[{"k1_", ",", "t_"}], "]"}], " ", ":=", " ", 
     RowBox[{
      FractionBox["1", 
       RowBox[{
        RowBox[{"n", " ", "Nd"}], " ", "+", " ", "Mr"}]], " ", 
      RowBox[{"(", 
       RowBox[{"Sum", "[", 
        RowBox[{
         RowBox[{"If", "[", 
          RowBox[{
           RowBox[{"h1", "==", "1"}], " ", ",", " ", "0", ",", " ", 
           RowBox[{"Chop", "[", 
            RowBox[{
             FractionBox[
              RowBox[{
               SuperscriptBox[
                RowBox[{"Mmatrix", "[", 
                 RowBox[{"[", "h1", "]"}], "]"}], "t"], " "}], 
              RowBox[{"1", "-", 
               SuperscriptBox[
                RowBox[{"Mmatrix", "[", 
                 RowBox[{"[", "h1", "]"}], "]"}], "2"]}]], " ", 
             RowBox[{"\[Chi]bar", "[", 
              RowBox[{"k1", ",", 
               RowBox[{"h1", "-", "1"}]}], "]"}]}], "]"}]}], "  ", "]"}], " ",
          ",", 
         RowBox[{"{", 
          RowBox[{"h1", ",", "1", ",", "nd"}], "}"}]}], "]"}], "   ", 
       ")"}]}]}], " ", ";"}], "\[IndentingNewLine]", 
   RowBox[{
    RowBox[{"RTable", "=", 
     RowBox[{"Table", "[", 
      RowBox[{
       RowBox[{"{", 
        RowBox[{"x1", ",", 
         RowBox[{"R", "[", 
          RowBox[{
           RowBox[{"rescale", "[", "x1", "]"}], ",", "t"}], "]"}]}], "}"}], 
       ",", 
       RowBox[{"{", 
        RowBox[{"x1", ",", 
         RowBox[{"-", 
          FractionBox[
           RowBox[{"nd", "-", "1"}], "2"]}], ",", 
         FractionBox[
          RowBox[{"nd", "-", "1"}], "2"]}], "}"}]}], " ", "]"}]}], "  ", 
    ";"}], " "}]}]], "Input",
 CellChangeTimes->{{3.904095552036578*^9, 3.90409556960459*^9}, {
   3.9040956423656483`*^9, 3.9040956604924183`*^9}, {3.904095791462598*^9, 
   3.9040957915942583`*^9}, {3.9043542048234253`*^9, 3.904354207931271*^9}, 
   3.916739105361504*^9, 
   3.9170779306384697`*^9},ExpressionUUID->"56abfdcb-f03a-427e-8ba5-\
6d41f1854108"],

Cell[BoxData[
 RowBox[{
  RowBox[{"(*", " ", 
   RowBox[{
    RowBox[{
     RowBox[{"scaled", " ", "relatedness", " ", "for", " ", "Wright"}], "-", 
     "Fisher"}], ",", " ", 
    RowBox[{
     RowBox[{"from", " ", 
      RowBox[{"eqs", ".", " ", "21"}]}], "-", "22"}]}], " ", "*)"}], 
  "\[IndentingNewLine]", 
  RowBox[{
   RowBox[{
    RowBox[{"\[Kappa]", "[", 
     RowBox[{"k1_", ",", "t_"}], "]"}], " ", ":=", " ", 
    RowBox[{"If", "[", 
     RowBox[{
      RowBox[{"t", "==", "0"}], ",", 
      RowBox[{"-", 
       FractionBox["1", 
        RowBox[{
         RowBox[{"Nd", " ", "n"}], "-", "1"}]]}], ",", " ", 
      FractionBox[
       RowBox[{
        RowBox[{"Nd", " ", 
         RowBox[{"Sum", "[", " ", 
          RowBox[{
           RowBox[{
            FractionBox["1", "Nd"], "  ", 
            SuperscriptBox[
             RowBox[{"Mmatrix", "[", 
              RowBox[{"[", "h1", "]"}], "]"}], "t"], " ", " ", 
            RowBox[{"\[Chi]bar", "[", 
             RowBox[{"k1", ",", 
              RowBox[{"h1", "-", "1"}]}], "]"}]}], "  ", ",", 
           RowBox[{"{", 
            RowBox[{"h1", ",", "1", ",", "nd"}], "}"}]}], "]"}]}], "  ", "-", 
        "1"}], 
       RowBox[{
        RowBox[{"Nd", " ", "n"}], "-", "1"}]]}], " ", "]"}]}], "  ", "\n", 
   RowBox[{
    RowBox[{"\[Kappa]tablt", " ", "=", " ", 
     RowBox[{"Table", "[", 
      RowBox[{
       RowBox[{"{", 
        RowBox[{"\[Delta]", ",", 
         RowBox[{"\[Kappa]", "[", 
          RowBox[{
           RowBox[{"Abs", "[", "\[Delta]", "]"}], ",", "t"}], "]"}]}], "}"}], 
       "    ", ",", 
       RowBox[{"{", 
        RowBox[{"\[Delta]", ",", 
         RowBox[{"-", " ", 
          FractionBox[
           RowBox[{"nd", "-", "1"}], "2"]}], ",", 
         FractionBox[
          RowBox[{"nd", "-", "1"}], "2"]}], " ", "}"}]}], "]"}]}], " ", 
    ";"}]}]}]], "Input",
 CellChangeTimes->{{3.904095774350532*^9, 3.904095841163398*^9}, 
   3.916739140435812*^9, {3.917077966016543*^9, 
   3.917077975371736*^9}},ExpressionUUID->"866d0f90-987c-4f64-abe5-\
d87bda505a28"]
}, Closed]],

Cell[CellGroupData[{

Cell["Short range dispersal - Fig 2 - left column", "Subsection",
 CellChangeTimes->{{3.904094490996907*^9, 3.904094507728986*^9}, {
  3.9040954064711514`*^9, 
  3.904095425174139*^9}},ExpressionUUID->"f2ae9220-8e76-4a94-9fa3-\
acb67235ff6a"],

Cell[CellGroupData[{

Cell[BoxData[
 RowBox[{
  RowBox[{"(*", " ", 
   RowBox[{
    RowBox[{"numerical", " ", "values", " ", "for", " ", "Fig", " ", "2"}], 
    ",", " ", 
    RowBox[{"left", " ", "column"}]}], " ", "*)"}], "\[IndentingNewLine]", 
  RowBox[{
   RowBox[{
    RowBox[{"vals", "=", 
     RowBox[{"{", " ", 
      RowBox[{
       RowBox[{"\[Lambda]m", "->", "1.5"}], " ", ",", 
       RowBox[{"mb", "->", "0.8"}], ",", 
       RowBox[{"n", "->", "20"}]}], " ", "}"}]}], ";"}], 
   "\[IndentingNewLine]", 
   RowBox[{"(*", " ", 
    RowBox[{
     RowBox[{
     "such", " ", "that", " ", "the", " ", "expected", " ", "number", " ", 
      "of", " ", "dispersed", " ", "steps"}], ",", " ", 
     RowBox[{"conditional", " ", "on", " ", "dispersal"}], ",", " ", "are"}], 
    "  ", "*)"}], "\[IndentingNewLine]", 
   RowBox[{
    FractionBox[
     RowBox[{" ", "\[Lambda]m"}], 
     RowBox[{"1", "-", " ", 
      SuperscriptBox[
       RowBox[{"(", 
        RowBox[{"1", "-", 
         FractionBox[
          RowBox[{"2", " ", "\[Lambda]m"}], 
          RowBox[{"nd", "-", "1"}]]}], ")"}], 
       RowBox[{
        FractionBox["1", "2"], " ", 
        RowBox[{"(", 
         RowBox[{"nd", "-", "1"}], ")"}]}]]}]], " ", "/.", " ", 
    "vals"}]}]}]], "Input",
 CellChangeTimes->{{3.904094152918385*^9, 3.9040941551635437`*^9}, {
   3.904094192471335*^9, 3.90409419973518*^9}, {3.904094291528097*^9, 
   3.9040943354765587`*^9}, {3.904094368516745*^9, 3.90409438556177*^9}, 
   3.904094422981221*^9, 3.904094473785541*^9, {3.904097274501276*^9, 
   3.904097277431662*^9}},
 CellLabel->
  "In[2060]:=",ExpressionUUID->"d868e888-d792-41f9-8c69-e2dd406111ca"],

Cell[BoxData["1.9057544393150736`"], "Output",
 CellChangeTimes->{{3.9040943370815973`*^9, 3.904094350589363*^9}, 
   3.904094423904724*^9, 3.9040944743475103`*^9, 3.9040957101137257`*^9, 
   3.904095845859428*^9, {3.904097306354518*^9, 3.9040973145463543`*^9}, 
   3.904372732647106*^9, 3.916834359564383*^9, 3.917076205105391*^9},
 CellLabel->
  "Out[2061]=",ExpressionUUID->"f1d42ffd-4779-4ce0-a086-1071588826fb"]
}, Closed]],

Cell[CellGroupData[{

Cell["Fig 2 A - dispersal distribution", "Subsubsection",
 CellChangeTimes->{{3.904094490996907*^9, 3.904094507728986*^9}, {
  3.904095719210826*^9, 
  3.9040957228357677`*^9}},ExpressionUUID->"0b6811a3-85ab-4083-ad18-\
2ed9cbd69a44"],

Cell[CellGroupData[{

Cell[BoxData[{
 RowBox[{
  RowBox[{"Mplotdata", " ", "=", " ", 
   RowBox[{
    RowBox[{"Table", "[", 
     RowBox[{
      RowBox[{"{", 
       RowBox[{"x1", ",", 
        RowBox[{"m", "[", 
         RowBox[{"rescale", "[", "x1", "]"}], " ", "]"}]}], "}"}], ",", 
      RowBox[{"{", 
       RowBox[{"x1", ",", 
        RowBox[{"-", 
         FractionBox[
          RowBox[{"nd", "-", "1"}], "2"]}], ",", 
        FractionBox[
         RowBox[{"nd", "-", "1"}], "2"]}], "}"}]}], " ", "]"}], "   ", "/.", 
    " ", "vals"}]}], "    ", ";"}], "\[IndentingNewLine]", 
 RowBox[{
  RowBox[{"ListPlot", "[", 
   RowBox[{"Mplotdata", ",", 
    RowBox[{"PlotRange", "->", "All"}], ",", 
    RowBox[{"PlotMarkers", "->", 
     RowBox[{"{", 
      RowBox[{"\"\<\[FilledCircle]\>\"", ",", " ", "8"}], "}"}]}], ",", 
    RowBox[{"Joined", "->", "False"}], ",", 
    RowBox[{"Filling", "->", "Axis"}], ",", 
    RowBox[{"FillingStyle", "\[Rule]", 
     RowBox[{"Opacity", "[", "0.4", "]"}]}], ",", 
    RowBox[{"AspectRatio", "->", 
     RowBox[{"1", "/", "1.5"}]}], ",", 
    RowBox[{"Axes", "->", "False"}], ",", 
    RowBox[{"Frame", "->", 
     RowBox[{"{", 
      RowBox[{"True", ",", "True", ",", "False", ",", "False"}], "}"}]}], ",", 
    RowBox[{"PlotStyle", "->", "Black"}]}], "]"}], "   "}]}], "Input",
 CellChangeTimes->{{3.904094442106943*^9, 3.904094478039813*^9}},
 CellLabel->
  "In[2062]:=",ExpressionUUID->"91077b1e-08b6-4087-9caa-fb72f1d52cef"],

Cell[BoxData[
 GraphicsBox[{{}, {{{}, {}, {}, {}, 
     {GrayLevel[0], Opacity[0.4], 
      LineBox[{{-25., 0.}, {-25., 1.4448306033078593`*^-31}}], 
      LineBox[{{-24., 0.}, {-24., 5.658919862955782*^-29}}], 
      LineBox[{{-23., 0.}, {-23., 1.0638769342356872`*^-26}}], 
      LineBox[{{-22., 0.}, {-22., 1.2778344065653084`*^-24}}], 
      LineBox[{{-21., 0.}, {-21., 1.1010673136571076`*^-22}}], 
      LineBox[{{-20., 0.}, {-20., 7.245022923863767*^-21}}], 
      LineBox[{{-19., 0.}, {-19., 3.783511971351078*^-19}}], 
      LineBox[{{-18., 0.}, {-18., 1.608893424007863*^-17}}], 
      LineBox[{{-17., 0.}, {-17., 5.671349319627717*^-16}}], 
      LineBox[{{-16., 0.}, {-16., 1.678299298660202*^-14}}], 
      LineBox[{{-15., 0.}, {-15., 4.2069369086415734`*^-13}}], 
      LineBox[{{-14., 0.}, {-14., 8.987547032097905*^-12}}], 
      LineBox[{{-13., 0.}, {-13., 1.642723874200118*^-10}}], 
      LineBox[{{-12., 0.}, {-12., 2.5736007362468506`*^-9}}], 
      LineBox[{{-11., 0.}, {-11., 3.455978131531485*^-8}}], 
      LineBox[{{-10., 0.}, {-10., 3.970534875559505*^-7}}], 
      LineBox[{{-9., 0.}, {-9., 3.8878153989853505`*^-6}}], 
      LineBox[{{-8., 0.}, {-8., 0.00003224599830923143}}], 
      LineBox[{{-7., 0.}, {-7., 0.0002245276919309448}}], 
      LineBox[{{-6., 0.}, {-6., 0.001295958081496155}}], 
      LineBox[{{-5., 0.}, {-5., 0.006091002983031925}}], 
      LineBox[{{-4., 0.}, {-4., 0.022720407952579406`}}], 
      LineBox[{{-3., 0.}, {-3., 0.06471873780431708}}], 
      LineBox[{{-2., 0.}, {-2., 0.13225133377403925`}}], 
      LineBox[{{-1., 0.}, {-1., 0.17266146353832912`}}], 
      LineBox[{{0., 0.}, {0., 0.19999999999999996`}}], 
      LineBox[{{1., 0.}, {1., 0.17266146353832912`}}], 
      LineBox[{{2., 0.}, {2., 0.13225133377403925`}}], 
      LineBox[{{3., 0.}, {3., 0.06471873780431708}}], 
      LineBox[{{4., 0.}, {4., 0.022720407952579406`}}], 
      LineBox[{{5., 0.}, {5., 0.006091002983031925}}], 
      LineBox[{{6., 0.}, {6., 0.001295958081496155}}], 
      LineBox[{{7., 0.}, {7., 0.0002245276919309448}}], 
      LineBox[{{8., 0.}, {8., 0.00003224599830923143}}], 
      LineBox[{{9., 0.}, {9., 3.8878153989853505`*^-6}}], 
      LineBox[{{10., 0.}, {10., 3.970534875559505*^-7}}], 
      LineBox[{{11., 0.}, {11., 3.455978131531485*^-8}}], 
      LineBox[{{12., 0.}, {12., 2.5736007362468506`*^-9}}], 
      LineBox[{{13., 0.}, {13., 1.642723874200118*^-10}}], 
      LineBox[{{14., 0.}, {14., 8.987547032097905*^-12}}], 
      LineBox[{{15., 0.}, {15., 4.2069369086415734`*^-13}}], 
      LineBox[{{16., 0.}, {16., 1.678299298660202*^-14}}], 
      LineBox[{{17., 0.}, {17., 5.671349319627717*^-16}}], 
      LineBox[{{18., 0.}, {18., 1.608893424007863*^-17}}], 
      LineBox[{{19., 0.}, {19., 3.783511971351078*^-19}}], 
      LineBox[{{20., 0.}, {20., 7.245022923863767*^-21}}], 
      LineBox[{{21., 0.}, {21., 1.1010673136571076`*^-22}}], 
      LineBox[{{22., 0.}, {22., 1.2778344065653084`*^-24}}], 
      LineBox[{{23., 0.}, {23., 1.0638769342356872`*^-26}}], 
      LineBox[{{24., 0.}, {24., 5.658919862955782*^-29}}], 
      LineBox[{{25., 0.}, {25., 1.4448306033078593`*^-31}}]}}, 
    {GrayLevel[0], PointSize[0.011000000000000001`], AbsoluteThickness[1.6], 
     GeometricTransformationBox[InsetBox[
       StyleBox["\<\"\[FilledCircle]\"\>",
        StripOnInput->False,
        FontSize->8], {0., 0.}], CompressedData["
1:eJxTTMoPSmVmYGAwBmJGIGZigAHLA+7L/uVOL2y3hPAtDtz18V/D/17QCsI3
P/CsQoRVPrwLyjc78P9PXm/79h9QvumB39tMHXoWJ1hD+CYHgi9f+BchfRDK
Nz5wL+KG/K1X0jYQvtEBgycmDXN7iqB8wwOxzlb1T/OOQPkGB+JW2PvFPRWy
hfD1DrxcGWTWPSsWytc58Ev/OXvX4cVQvtaBrcuVFS5NfgblaxzoeqmUlSGt
Zgfhqx3Iv99ocqc3CcpXOXBo5rItwUtnQflKBwrmW/Q3+V2A8hUOVF7aIfDn
OYM9hC9z4EOgkMGzXF0oX+JA+fG3KUusQ6F8kQMa009pPvxUAeULHJi4Oe8I
i8t0KJ/jgMlVP7uMiRugfIYDRTu2zJjz9gCU/2F/zexpoUclj8HkGWbMBIGT
MHl7NHkHVP0cDqjmCzig2i/igOo+CQdU98s4oPpPwQHV/0oOqOGj4oAafmoO
qOGr4YAa/loOqPGj44Aaf3oOqPFr4IAa/4YOqOnDyAE1/Rg7oKYvEwfU9Gfq
gJo+zRxQ06+5A2r6tnBATf+WDrD8AQCLw+w2
      "]]}}, {{}, {}}},
  AspectRatio->0.6666666666666666,
  Axes->{False, False},
  AxesLabel->{None, None},
  AxesOrigin->{0, 0},
  DisplayFunction->Identity,
  Frame->{{True, False}, {True, False}},
  FrameLabel->{{None, None}, {None, None}},
  FrameTicks->{{Automatic, Automatic}, {Automatic, Automatic}},
  GridLines->{None, None},
  GridLinesStyle->Directive[
    GrayLevel[0.5, 0.4]],
  Method->{
   "AxisPadding" -> Scaled[0.02], "DefaultBoundaryStyle" -> Automatic, 
    "DefaultGraphicsInteraction" -> {
     "Version" -> 1.2, "TrackMousePosition" -> {True, False}, 
      "Effects" -> {
       "Highlight" -> {"ratio" -> 2}, "HighlightPoint" -> {"ratio" -> 2}, 
        "Droplines" -> {
         "freeformCursorMode" -> True, 
          "placement" -> {"x" -> "All", "y" -> "None"}}}}, "DefaultMeshStyle" -> 
    AbsolutePointSize[6], "DefaultPlotStyle" -> {
      Directive[
       RGBColor[0.368417, 0.506779, 0.709798], 
       AbsoluteThickness[1.6]], 
      Directive[
       RGBColor[0.880722, 0.611041, 0.142051], 
       AbsoluteThickness[1.6]], 
      Directive[
       RGBColor[0.560181, 0.691569, 0.194885], 
       AbsoluteThickness[1.6]], 
      Directive[
       RGBColor[0.922526, 0.385626, 0.209179], 
       AbsoluteThickness[1.6]], 
      Directive[
       RGBColor[0.528488, 0.470624, 0.701351], 
       AbsoluteThickness[1.6]], 
      Directive[
       RGBColor[0.772079, 0.431554, 0.102387], 
       AbsoluteThickness[1.6]], 
      Directive[
       RGBColor[0.363898, 0.618501, 0.782349], 
       AbsoluteThickness[1.6]], 
      Directive[
       RGBColor[1, 0.75, 0], 
       AbsoluteThickness[1.6]], 
      Directive[
       RGBColor[0.647624, 0.37816, 0.614037], 
       AbsoluteThickness[1.6]], 
      Directive[
       RGBColor[0.571589, 0.586483, 0.], 
       AbsoluteThickness[1.6]], 
      Directive[
       RGBColor[0.915, 0.3325, 0.2125], 
       AbsoluteThickness[1.6]], 
      Directive[
       RGBColor[0.40082222609352647`, 0.5220066643438841, 0.85], 
       AbsoluteThickness[1.6]], 
      Directive[
       RGBColor[0.9728288904374106, 0.621644452187053, 0.07336199581899142], 
       AbsoluteThickness[1.6]], 
      Directive[
       RGBColor[0.736782672705901, 0.358, 0.5030266573755369], 
       AbsoluteThickness[1.6]], 
      Directive[
       RGBColor[0.28026441037696703`, 0.715, 0.4292089322474965], 
       AbsoluteThickness[1.6]]}, "DomainPadding" -> Scaled[0.02], 
    "PointSizeFunction" -> "SmallPointSize", "RangePadding" -> Scaled[0.05], 
    "OptimizePlotMarkers" -> True, "OptimizePlotMarkers" -> True, 
    "CoordinatesToolOptions" -> {"DisplayFunction" -> ({
        Identity[
         Part[#, 1]], 
        Identity[
         Part[#, 2]]}& ), "CopiedValueFunction" -> ({
        Identity[
         Part[#, 1]], 
        Identity[
         Part[#, 2]]}& )}},
  PlotRange->{{-25., 25.}, {0, 0.19999999999999996`}},
  PlotRangeClipping->True,
  PlotRangePadding->{{
     Scaled[0.02], 
     Scaled[0.02]}, {
     Scaled[0.02], 
     Scaled[0.05]}},
  Ticks->{Automatic, Automatic}]], "Output",
 CellChangeTimes->{3.904094460988946*^9, 3.9040945097564*^9, 
  3.904095711224203*^9, 3.904095847083634*^9, 3.904097314594061*^9, 
  3.904372736098426*^9, 3.916834365765217*^9, 3.917076205131959*^9},
 CellLabel->
  "Out[2063]=",ExpressionUUID->"94c7a15f-58a9-463c-94ef-67b7c8dd19d6"]
}, Closed]]
}, Closed]],

Cell[CellGroupData[{

Cell["Fig 2 C - relatedness", "Subsubsection",
 CellChangeTimes->{{3.904094490996907*^9, 3.904094507728986*^9}, {
  3.904095700930859*^9, 
  3.9040957380239964`*^9}},ExpressionUUID->"5d90f201-8776-449f-8e5e-\
70420d956b39"],

Cell[CellGroupData[{

Cell[BoxData[{
 RowBox[{
  RowBox[{"RTableN", " ", "=", 
   RowBox[{"Evaluate", "[", " ", 
    RowBox[{"Table", "[", "  ", 
     RowBox[{
      RowBox[{
       RowBox[{"RTable", " ", "/.", "vals"}], "  ", "//", "Chop"}], " ", ",", 
      RowBox[{"{", 
       RowBox[{"t", ",", 
        RowBox[{"{", 
         RowBox[{"100", ",", "50", ",", "10", ",", "2"}], "}"}]}], " ", 
       "}"}]}], "  ", "]"}], "  ", "]"}]}], "  ", 
  ";"}], "\[IndentingNewLine]", 
 RowBox[{
  RowBox[{"ListPlot", "[", 
   RowBox[{"RTableN", ",", 
    RowBox[{"PlotRange", "->", "All"}], ",", 
    RowBox[{"PlotMarkers", "->", 
     RowBox[{"{", 
      RowBox[{"\"\<\[FilledCircle]\>\"", ",", " ", "8"}], "}"}]}], ",", 
    RowBox[{"PlotStyle", "->", 
     RowBox[{"{", 
      RowBox[{"White", ",", 
       RowBox[{"GrayLevel", "[", "0.7", "]"}], ",", 
       RowBox[{"GrayLevel", "[", "0.3", "]"}], ",", "Black"}], "}"}]}], ",", 
    RowBox[{"Joined", "->", "True"}], ",", 
    RowBox[{"Frame", "->", 
     RowBox[{"{", 
      RowBox[{"True", ",", "True", ",", "False", ",", "False"}], "}"}]}], ",", 
    RowBox[{"Filling", "->", "Axis"}], ",", 
    RowBox[{"FillingStyle", "\[Rule]", 
     RowBox[{"Opacity", "[", 
      RowBox[{"0.07", ",", "Black"}], "]"}]}], ",", 
    RowBox[{"AspectRatio", "->", " ", 
     RowBox[{"1", "/", "1.5"}]}], ",", 
    RowBox[{"Axes", "->", "False"}]}], "]"}], "   "}]}], "Input",
 CellChangeTimes->{{3.904095669961083*^9, 3.904095674090104*^9}},
 CellLabel->
  "In[2064]:=",ExpressionUUID->"ac013100-77b3-4c3f-a62d-fdfd3c3e22fd"],

Cell[BoxData[
 GraphicsBox[{{}, {{
     {GrayLevel[0], Opacity[0.07], EdgeForm[None], 
      GraphicsGroupBox[{
        PolygonBox[{{25., -0.0020171030296728264`}, {25., 0.}, {
         12.749320039300226`, 0.}, {13., -0.00006234875022655969}, {
         14., -0.0003101171318592672}, {15., -0.0005531796796641068}, {
         16., -0.0007878523278321142}, {17., -0.0010105784501847324`}, {
         18., -0.0012179827283703485`}, {19., -0.0014069222588930746`}, {
         20., -0.0015745341278288333`}, {21., -0.0017182787361821941`}, {
         22., -0.0018359782235555552`}, {23., -0.001925849412140847}, {
         24., -0.0019865307758740263`}}], 
        PolygonBox[{{-12.749320039300226`, 0.}, {-25., 
         0.}, {-25., -0.0020171030296728264`}, {-24., \
-0.0019865307758740263`}, {-23., -0.001925849412140847}, {-22., \
-0.0018359782235555552`}, {-21., -0.0017182787361821941`}, {-20., \
-0.0015745341278288333`}, {-19., -0.0014069222588930746`}, {-18., \
-0.0012179827283703485`}, {-17., -0.0010105784501847324`}, {-16., \
-0.0007878523278321142}, {-15., -0.0005531796796641068}, {-14., \
-0.0003101171318592672}, {-13., -0.00006234875022655969}}]}]}, 
     {GrayLevel[0], Opacity[0.07], EdgeForm[None], 
      GraphicsGroupBox[PolygonBox[CompressedData["
1:eJxTTMoPSmViYGCQBmIQHSbg92BZveYBBiiA8h0YUICGQ4ijmV5HroY9hK/m
sNNQVdkxxAbKV3F4+UL/6wdGNyhfyUHW31wyqcUXyldwmC3rcE3NKwjKl3FI
8FbarNIdCuVLOGx7vPFYR0UElC/ikBHWMPUrWzSUL+CgWd9sUqcTC+VzOMSk
zXh45kEclM/gwP5DZftCvgQo/4P9hk0/67ryYHwGhocmJpFr+uDy+9HkD6Dq
5ziAar7AAVT7RQ6guk/iAKr7ZQ6g+k/hAKr/lQ6gho/KAdTwUzuAGr4aB2Dh
DwDyfWsy
        "]]]}, 
     {GrayLevel[0], Opacity[0.07], EdgeForm[None], 
      GraphicsGroupBox[{
        PolygonBox[{{-12.718648115376029`, 0.}, {-25., 
         0.}, {-25., -0.008253587714936249}, {-24., -0.008129906355511153}, \
{-23., -0.007884331972868818}, {-22., -0.0075204193428505435`}, {-21., \
-0.00704344590688022}, {-20., -0.006460346176963719}, {-19., \
-0.005779624448988848}, {-18., -0.005011246075911943}, {-17., \
-0.004166507734905467}, {-16., -0.0032578873710514167`}, {-15., \
-0.002298874815279226}, {-14., -0.0013037844509715202`}, {-13., \
-0.0002875517314881239}}], 
        PolygonBox[{{25., -0.008253587714936249}, {25., 0.}, {
         12.718648115376029`, 0.}, {13., -0.0002875517314881239}, {
         14., -0.0013037844509715202`}, {15., -0.002298874815279226}, {
         16., -0.0032578873710514167`}, {17., -0.004166507734905467}, {
         18., -0.005011246075911943}, {19., -0.005779624448988848}, {
         20., -0.006460346176963719}, {21., -0.00704344590688022}, {
         22., -0.0075204193428505435`}, {23., -0.007884331972868818}, {
         24., -0.008129906355511153}}]}]}, 
     {GrayLevel[0], Opacity[0.07], EdgeForm[None], 
      GraphicsGroupBox[PolygonBox[CompressedData["
1:eJxTTMoPSmViYGCQBmIQ3bgvcOmnfM0DDFAA5TswoAANh/v8scd9BD3sIXw1
h3Mbuy8tnRcD5as4SM7YsrwnNQ3KV3L4EeVhYKWeB+UrOOyWiY+5s6sIypdx
8DpazcEiVQblSzicXztt6iLlSihfxIG9PuN43+lqKF/AIX4m41IZ9joon8Ph
utqiTp+z9VA+g0NnxJL5ld0NUP4He3uHNOnc9zA+A8PhC5x9rwUaYfL70eQP
oOrnOIBqvsABVPtFDqC6T+IAqvtlDqD6T+EAqv+VDqCGj8oB1PBTO4AavhoH
YOEPAJJfcdg=
        "]]]}, 
     {GrayLevel[0], Opacity[0.07], EdgeForm[None], 
      GraphicsGroupBox[{
        PolygonBox[{{25., -0.02302720590632403}, {25., 0.}, {
         11.807324651437053`, 0.}, {12., -0.0006207918598352007}, {
         13., -0.003696050579984216}, {14., -0.006591830721410329}, {
         15., -0.009284027526045565}, {16., -0.011755558620430503`}, {
         17., -0.013994753833106437`}, {18., -0.015993926114885218`}, {
         19., -0.01774819332778421}, {20., -0.019254565983586745`}, {
         21., -0.020511279510117518`}, {22., -0.02151733031367158}, {
         23., -0.022272169097432543`}, {24., -0.02277550799521841}}], 
        PolygonBox[{{-11.807324651437053`, 0.}, {-25., 
         0.}, {-25., -0.02302720590632403}, {-24., -0.02277550799521841}, \
{-23., -0.022272169097432543`}, {-22., -0.02151733031367158}, {-21., \
-0.020511279510117518`}, {-20., -0.019254565983586745`}, {-19., \
-0.01774819332778421}, {-18., -0.015993926114885218`}, {-17., \
-0.013994753833106437`}, {-16., -0.011755558620430503`}, {-15., \
-0.009284027526045565}, {-14., -0.006591830721410329}, {-13., \
-0.003696050579984216}, {-12., -0.0006207918598352007}}]}]}, 
     {GrayLevel[0], Opacity[0.07], EdgeForm[None], 
      GraphicsGroupBox[PolygonBox[CompressedData["
1:eJxTTMoPSmViYGCQBGIQXRcltyJyrvoBBiiA8h0YUICag1y8ZSKXf6o9hK/i
MNvh/MNTbhVQvpLD100xH/h4m6F8BYfS+Dn5Me86oXwZh+zSaMaV/hOgfAmH
Fb23fbZXTobyRRwSt2Uf2hU7DcoXcKhf3/Hk3eMZUD6Hg+nzCQV3v86C8hkc
qnceUHhTPwfK/2Dv/Pd97/WiuTB5BkOp3QvfHIHxP+xHkz+Aqp/jAKr5AgdQ
7Rc5gOo+iQOo7pc5gOo/hQOo/lc6gBo+KgdQw0/tACx8AcVDdR4=
        "]]]}, 
     {GrayLevel[0], Opacity[0.07], EdgeForm[None], 
      GraphicsGroupBox[{
        PolygonBox[{{-10.911034558154542`, 0.}, {-25., 
         0.}, {-25., -0.02677370450734568}, {-24., -0.026521918580515627`}, \
{-23., -0.02601834673076289}, {-22., -0.025262988964902453`}, {-21., \
-0.024255845278459275`}, {-20., -0.022996915616361607`}, {-19., \
-0.021486199852907787`}, {-18., -0.019723697988580223`}, {-17., \
-0.01770941083237373}, {-16., -0.015443340655318038`}, {-15., \
-0.01292548864234893}, {-14., -0.010155843525193265`}, {-13., \
-0.007134366009216029}, {-12., -0.0038610181599722996`}, {-11., \
-0.0003359462046562181}}], 
        PolygonBox[{{25., -0.02677370450734568}, {25., 0.}, {
         10.911034558154542`, 0.}, {11., -0.0003359462046562181}, {
         12., -0.0038610181599722996`}, {13., -0.007134366009216029}, {
         14., -0.010155843525193265`}, {15., -0.01292548864234893}, {
         16., -0.015443340655318038`}, {17., -0.01770941083237373}, {
         18., -0.019723697988580223`}, {19., -0.021486199852907787`}, {
         20., -0.022996915616361607`}, {21., -0.024255845278459275`}, {
         22., -0.025262988964902453`}, {23., -0.02601834673076289}, {
         24., -0.026521918580515627`}}]}]}, 
     {GrayLevel[0], Opacity[0.07], EdgeForm[None], 
      GraphicsGroupBox[PolygonBox[CompressedData["
1:eJxTTMoPSmViYGAQB2IQnThTUb74kuoBBiiA8h0YUICKQ+a0rPy5ejn2EL6S
g9v2hiTzqXVQvoLD/8t7SufxdkD5Mg6bK/c+5lg7AcqXcPikJPF38ZypUL6I
Q2sal1XIpVlQvoDDhASFGd9FFkD5HA71QtWuaksWQfkMDidnHtAMuLwEyv9g
f7/t+Pmdfstg8gxWRxRETl2H8T/sR5M/gKqf4wCq+QIHUO0XOYDqPokDqO6X
OYDqP4UDqP5XOoAaPioHYOEHAL1aZoU=
        "]]]}, {}, {}, {}, {}, {}, {}, {}, {}, {}, {}, {}, {}, {}, {}, {}, \
{}, {}, {}, {}, {}}, {{}, {}, 
     {GrayLevel[1], PointSize[0.009166666666666668], AbsoluteThickness[1.6], 
      LineBox[CompressedData["
1:eJxTTMoPSmViYGAwBWIQDQGWBx62FH7UbkvYD+FbHJjs8mAanxuMb37gypJ6
/pm98VC+2YHJKp6zl4nEQfmmB6SDe/b9VouB8k0OOBhUqAqfiYTyjQ/kvTjo
ys8bDuUbHZjdKPh/2pdgKN/wQGmTQeSavgAo3+BAw9+tf39f8ITy9Q7MVWQN
zFBwgvJ1DixdWfzhWZAJlK91IOdaerx6hMD+MAG/B8vqNQ8woACNAyGOZnod
uRr2EL7agZ2GqsqOITZQvsqBly/0v35gdIPylQ7I+ptLJrX4QvkKB2bLOlxT
8wqC8mUOJHgrbVbpDoXyJQ5se7zxWEdFBJQvciAjrGHqV7ZoKF/ggGZ9s0md
TiyUz3EgJm3GwzMP4qB8hgPsP1S2L+RLgPI/7N+w6WddVx6Mz8Dw0MQEGD5w
eXs0eQdU/RwOqOYLOKDaL+KA6j4JB1T3yzig+k/BAdX/Sg6o4aPigBp+ag6o
4avhAAt/aPw4oMaPlgMs/iB8HQfU+NVzQI1/AwfU9GHogJp+jBxQ05exA2r6
M3FATZ+mDqjp18wBNX2bO6CmfwsH1Pxh6QDLPwAKhOVk
       "]]}, 
     {GrayLevel[0.7], PointSize[0.009166666666666668], AbsoluteThickness[1.6],
       LineBox[CompressedData["
1:eJxTTMoPSmViYGAwBWIQDQGWB3w6qk85Pm/YD+FbHGh/FdKfuQzGNz+wLOi0
/EpVGN/swJRiYaPdZ+ugfNMDjPOU5067WQPlmxwwr7rwQ7OsCso3PjCt/K58
wppyKN/owONTigpr2kqgfMMDvV+i058JFEL5Bgcyp5z75rEhC8rXO/Aw9xiL
+NUkKF/ngIr13yflMaFQvtaBul3RHoE3jPY37gtc+ilf8wADCtA4cJ8/9riP
oIc9hK924NzG7ktL58VA+SoHJGdsWd6TmgblKx34EeVhYKWeB+UrHNgtEx9z
Z1cRlC9zwOtoNQeLVBmUL3Hg/NppUxcpV0L5IgfY6zOO952uhvIFDsTPZFwq
w14H5XMcuK62qNPnbD2Uz3CgM2LJ/MruBij/w357hzTp3PcwPgPD4Qucfa8F
GmHy9mjyDqj6ORxQzRdwQLVfxAHVfRIOqO6XcUD1n4IDqv+VHFDDR8UBNfzU
HFDDV8MBFv7Q+HFAjR8tB1j8Qfg6Dqjxq+eAGv8GDqjpw9ABNf0YOaCmL2MH
1PRn4oCaPk0dUNOvmQNq+jZ3QE3/Fg6o+cPSAZZ/AAfA82A=
       "]]}, 
     {GrayLevel[0.3], PointSize[0.009166666666666668], AbsoluteThickness[1.6],
       LineBox[CompressedData["
1:eJxd010oQ2EYB/CDm/ls5YikGa1ZWsuwMTeeIlwIUb6/42oxFCZF2g1lNcxH
PpLcmAviYgsXe5Iiwh1JLkTNhVgiJSu051w83jqdfr2d877v8/zflHZLZWeo
IAiG3+fvHRwmVJ+o1nqd896gc/Em8D44UCk5B61bE5+2izmyEc8rvubXZZIN
WI3Hm0/CLDkbh15Po6yeGXIWJrtW42e10+RMFLs6jO5WB1mP3748eYlrkpyB
5qqp5tLYcbIOFVdn4liYjazFt9qnuHBhmJyO12U7kbribrIGneuaZmdNoXek
XrFRt5KGAhtqVLSY2iLKO/ODVuESXN6fFlnJqfix2+iPibaRldjfsmxpfJkg
J6G5vyHEVe4gJ+CG/bbUMzRDFrHNbT7cb5ojy3F0e/zx5WGBLEODz9Fz97FI
FnB4D5XPo8tkv7cg8Gq/7luR5gV94sHa85Fkf/6/eeDfy4D/Xw58fRH4/hKA
7z8J+PmUwM+fCrw+KuD1U4NUX6o/8PprQOoP9Q94/7TA+6sD3v8M4PnQA89P
JvB8ZQHPXzbwfBqA59cIPN85wPOfC/x+mEC6Pz9S7Py4
       "]]}, 
     {GrayLevel[0], PointSize[0.009166666666666668], AbsoluteThickness[1.6], 
      LineBox[CompressedData["
1:eJxd010oQ2EYB/BDakspaWkXK9uahbTY57EyzwUuJZRbFGU+FiIf+bhgaZEl
ZsM0LHcu5MK3PUmJRG3iRiS5UEQuyIV8tOdcPN46nX69nfO+7/P8X02dq6I+
URAEy+/z946PAmy/TnjwOucicYtojm7GJrIk21D2bFsbD8+SrfiYGez33ATI
Fmw4uxDdl36yGcW1p7uhsRmyCe/ed7p6BR/ZiO794o924xQ5H6tlLW1O7SQ5
Dz+jbcqD0ATZgCq/bHO120POxW1fq8N3OkzOweT075MnsZ+chS8mR7Vu0UXW
Y1O48r0wyRqpDWgyOqKZKLChw0af0xU0NBfFrcXSjaE62/QAWY3fsd3OhZRR
sgrXe/bu5ateshLftMqv5flpsgJHGpLtVdFZcip6a9T+D0WILMfBtL4SfXiJ
LOBxALPLY2Hya+TWfXS+VbYizQv2Q7Xi5Erya9G/eeDfy4H/PxX4+grg+1MC
378K+PnUwM+vBV4fHUj1o/oCr68epPpTf4D3Jwd4/3KB99cAvP95wPORDzw/
RuD5MgHPnxl4Pi3A82sFnm8b8PyLwO9HAUj35wduFP9B
       "]]}}, {
     {GrayLevel[1], PointSize[0.009166666666666668], AbsoluteThickness[1.6], 
      GeometricTransformationBox[InsetBox[
        StyleBox["\<\"\[FilledCircle]\"\>",
         StripOnInput->False,
         FontSize->8], {0., 0.}], CompressedData["
1:eJxd000ow3EYB/D/CLvYJjtMrGb+m2HNZn8bpTwTq5Eww+RtKS8HL0nKyXuS
t4uIloNCKQcvIRceFycHBzlbStymrEhi5Zl6/Ot3+PTr9/Y8339m56C3K14Q
BHt0yKIjToh9xRiaGXrNmw1c/roIV8of1hTumJ14tz2u3FjqIDtwRfQEd9Xt
5EJMr1+8+DS2kiUE66gh9aaZbMeB56sKZXITuQCDkynfa2/1ZBuOTFmb95dr
yVac+Dr5+rz1kC24mZlQ16srI5txZ284/OSVyLnYd9/Tke1XkU3oczksc/2m
0l8b8dxmyHL5SsgivjznR8IyN1mP2hpnWudMNVmHQS3cGyu95AwMVOmPxYUG
sgZPHw+v50b9ZDX2Nk6sRhJbyCrMGZ+WxsxtZDm2dq+Hbh7ayQImvYtnW4oA
OXx5cPQxNj8QsyCEJClaj7/50n/zwNfLge+vAn6+Gvj9NMDvnwH8fTrg79cD
r48IvH5G4PU1Aa9/LvD+mIH3zwK8v1bg/bcBz0cB8PzYgedLAp6/QuD5dADP
rxN4vouA578YYv/HD+ct3qA=
       "]]}, 
     {GrayLevel[0.7], PointSize[0.009166666666666668], AbsoluteThickness[1.6],
       GeometricTransformationBox[InsetBox[
        StyleBox["\<\"\[FilledCircle]\"\>",
         StripOnInput->False,
         FontSize->8], {0., 0.}], CompressedData["
1:eJxTTMoPSmVmYGAwBmJGIGZigAHLAz4d1accnzfsh/AtDrS/CunPXAbjmx9Y
FnRafqUqjG92YEqxsNHus3VQvukBxnnKc6fdrIHyTQ6YV134oVlWBeUbH5hW
flc+YU05lG904PEpRYU1bSVQvuGB3i/R6c8ECqF8gwOZU85989iQBeXrHXiY
e4xF/GoSlK9zQMX675PymFAoX+tA3a5oj8AbRlC+xoH7/LHHfQQ97CF8tQPn
NnZfWjovBspXOSA5Y8vyntQ0KF/pwI8oDwMr9TwoX+HAbpn4mDu7iqB8mQNe
R6s5WKTKoHyJA+fXTpu6SLkSyhc5wF6fcbzvdDWUL3AgfibjUhn2Oiif48B1
tUWdPmfroXyGA50RS+ZXdjdA+R/22zukSee+h/EZGA5f4Ox7LdAIk7dHk3dA
1c/hgGq+gAOq/SIOqO6TcEB1v4wDqv8UHFD9r+SAGj4qDqjhp+aAGr4aDqjh
r+WAGj86Dqjxp+eAGr8GDqjxb+iAmj6MHFDTj7EDavoycUBNf6YOqOnTzAE1
/Zo7oKZvCwfU9G/pAMsfADgC6uI=
       "]]}, 
     {GrayLevel[0.3], PointSize[0.009166666666666668], AbsoluteThickness[1.6],
       GeometricTransformationBox[InsetBox[
        StyleBox["\<\"\[FilledCircle]\"\>",
         StripOnInput->False,
         FontSize->8], {0., 0.}], CompressedData["
1:eJxd000ow3EYB/DfuMxrKxNJjNZaWmsvNubiKcJBiEKZDXFaDIXJQdqFooYZ
eUlyMQfiMOHgSYom3EhyEMVBLJESZeX5Hx7/+h0+/fq9Pc/3n9Pmru2IFUKY
o0MWHTFC+myoOVGv9PhnD/5ciNc/7wP9tZIL0LMx9uk9D5CteFbzNbsql2zB
ejxefxIz5HwcfA0nenamyWbMDi6nzeimyCZUdrZbQy0+shG/H4sUFcFxsgFd
dZOOypRRsh6zLk+VI7Fesg7fGp9S48QQOQ+vqrYS9OVdZC36V7UOf0MpWYNZ
TltrfHVH8Z/VuAAXd+EyDzkXP7btkeQkL1mFfc5Ft/1ljJyJrr4mWbDaR07H
tYmbyp3BabISW0Ouw73mAFmBw5ujDy/3c2Q5Wh593bcf82SBQ7uoeh5eJEcO
Sn5eJ656l6R5YczYX3k+khwp/jcPfL0c+P4K4Ocrgd8vHfj9M4G/TwX8/bnA
66MGXj8N8Ppqgdc/D3h/dMD7pwfeXwPw/huB58MEPD9m4PnKB54/C/B8WoHn
twB4vguB598G0v/xCzZF9kI=
       "]]}, 
     {GrayLevel[0], PointSize[0.009166666666666668], AbsoluteThickness[1.6], 
      GeometricTransformationBox[InsetBox[
        StyleBox["\<\"\[FilledCircle]\"\>",
         StripOnInput->False,
         FontSize->8], {0., 0.}], CompressedData["
1:eJxd000ow3EYB/D/UFtKSUs77DBr1iwt9vqnzHPAUULtKkWZl0WRl7wcWFpk
idnmJS/LzUEO5nVPUiJRm7iIJAdF5LDlIJTnf3j863f49Ov39jzff16jp7Yp
XRAEy++Q/Y40QfpKsOtW9uR3z8f+LKI1Hk1MGSQ7UP7q2JyMhMl2fM5fHPTd
hcg2bL64Er3XQbIVxc2Xh5GJObIFH5J7Pf1CgGxG72FFqss8Qy5Gl7y9062d
JhfhZ7xTdbQ8RTahOiiPbvT6yIW4G+hwBs5HyUbMzP0+exEHyQZ8szhduhUP
WY+tkbpkWYadrMOWgNuzaGor/7MWq7ZHGh2zQ2QNfif2u5eyxslq3Oo7eFRs
+Mkq/NCqvtYWZslKHGvOLK2Ph8nZ6G/QBFPKZbICh3MGKvWRVbKApyEsqElE
yO+xe+/J5U71ujQvlB5rlGc3kt/L/80DX68Avn828POVwO+nAn5/NfD3aYC/
Xwu8Pjrg9dMDr68BeP2NwPtTCLx/JuD9LQLe/2Lg+TADz48FeL6swPNnA55P
O/D8OoDnWwSe/xKQ/o8fc7v4+Q==
       "]]}}}, {{}, {}}},
  AspectRatio->0.6666666666666666,
  Axes->{False, False},
  AxesLabel->{None, None},
  AxesOrigin->{0, 0},
  DisplayFunction->Identity,
  Frame->{{True, False}, {True, False}},
  FrameLabel->{{None, None}, {None, None}},
  FrameTicks->{{Automatic, Automatic}, {Automatic, Automatic}},
  GridLines->{None, None},
  GridLinesStyle->Directive[
    GrayLevel[0.5, 0.4]],
  Method->{
   "AxisPadding" -> Scaled[0.02], "DefaultBoundaryStyle" -> Automatic, 
    "DefaultGraphicsInteraction" -> {
     "Version" -> 1.2, "TrackMousePosition" -> {True, False}, 
      "Effects" -> {
       "Highlight" -> {"ratio" -> 2}, "HighlightPoint" -> {"ratio" -> 2}, 
        "Droplines" -> {
         "freeformCursorMode" -> True, 
          "placement" -> {"x" -> "All", "y" -> "None"}}}}, "DefaultMeshStyle" -> 
    AbsolutePointSize[6], "DefaultPlotStyle" -> {
      Directive[
       RGBColor[0.368417, 0.506779, 0.709798], 
       AbsoluteThickness[1.6]], 
      Directive[
       RGBColor[0.880722, 0.611041, 0.142051], 
       AbsoluteThickness[1.6]], 
      Directive[
       RGBColor[0.560181, 0.691569, 0.194885], 
       AbsoluteThickness[1.6]], 
      Directive[
       RGBColor[0.922526, 0.385626, 0.209179], 
       AbsoluteThickness[1.6]], 
      Directive[
       RGBColor[0.528488, 0.470624, 0.701351], 
       AbsoluteThickness[1.6]], 
      Directive[
       RGBColor[0.772079, 0.431554, 0.102387], 
       AbsoluteThickness[1.6]], 
      Directive[
       RGBColor[0.363898, 0.618501, 0.782349], 
       AbsoluteThickness[1.6]], 
      Directive[
       RGBColor[1, 0.75, 0], 
       AbsoluteThickness[1.6]], 
      Directive[
       RGBColor[0.647624, 0.37816, 0.614037], 
       AbsoluteThickness[1.6]], 
      Directive[
       RGBColor[0.571589, 0.586483, 0.], 
       AbsoluteThickness[1.6]], 
      Directive[
       RGBColor[0.915, 0.3325, 0.2125], 
       AbsoluteThickness[1.6]], 
      Directive[
       RGBColor[0.40082222609352647`, 0.5220066643438841, 0.85], 
       AbsoluteThickness[1.6]], 
      Directive[
       RGBColor[0.9728288904374106, 0.621644452187053, 0.07336199581899142], 
       AbsoluteThickness[1.6]], 
      Directive[
       RGBColor[0.736782672705901, 0.358, 0.5030266573755369], 
       AbsoluteThickness[1.6]], 
      Directive[
       RGBColor[0.28026441037696703`, 0.715, 0.4292089322474965], 
       AbsoluteThickness[1.6]]}, "DomainPadding" -> Scaled[0.02], 
    "PointSizeFunction" -> "SmallPointSize", "RangePadding" -> Scaled[0.05], 
    "OptimizePlotMarkers" -> True, "OptimizePlotMarkers" -> True, 
    "CoordinatesToolOptions" -> {"DisplayFunction" -> ({
        Identity[
         Part[#, 1]], 
        Identity[
         Part[#, 2]]}& ), "CopiedValueFunction" -> ({
        Identity[
         Part[#, 1]], 
        Identity[
         Part[#, 2]]}& )}},
  PlotRange->{{-25., 25.}, {-0.02677370450734568, 0.044615092236547985`}},
  PlotRangeClipping->True,
  PlotRangePadding->{{
     Scaled[0.02], 
     Scaled[0.02]}, {
     Scaled[0.05], 
     Scaled[0.05]}},
  Ticks->{Automatic, Automatic}]], "Output",
 CellChangeTimes->{3.904095722255128*^9, 3.904095860114043*^9, 
  3.904097323331121*^9, 3.9043727505329514`*^9, 3.9168343836314*^9, 
  3.917076216597739*^9},
 CellLabel->
  "Out[2065]=",ExpressionUUID->"6e2c787b-b56a-4237-a8c4-83969686a3c8"]
}, Closed]]
}, Closed]],

Cell[CellGroupData[{

Cell["Fig 2 E - scaled relatedness", "Subsubsection",
 CellChangeTimes->{{3.904094490996907*^9, 3.904094507728986*^9}, {
  3.904095700930859*^9, 3.9040957439668093`*^9}, {3.904095913012898*^9, 
  3.9040959134097347`*^9}},ExpressionUUID->"bfcebaae-c879-4642-a052-\
2a604ff2797a"],

Cell[CellGroupData[{

Cell[BoxData[{
 RowBox[{
  RowBox[{"Table", "[", 
   RowBox[{
    RowBox[{
     RowBox[{
      RowBox[{"N", "@", "\[Kappa]tablt"}], " ", "/.", "vals"}], "//", 
     "Chop"}], "  ", ",", 
    RowBox[{"{", 
     RowBox[{"t", ",", 
      RowBox[{"{", 
       RowBox[{"100", ",", "50", ",", "10", ",", "1"}], "}"}]}], " ", "}"}]}],
    "    ", "]"}], " ", ";"}], "\[IndentingNewLine]", 
 RowBox[{
  RowBox[{"ListPlot", "[", 
   RowBox[{"%", ",", 
    RowBox[{"PlotRange", "->", "All"}], ",", 
    RowBox[{"PlotMarkers", "->", 
     RowBox[{"{", 
      RowBox[{"\"\<\[FilledCircle]\>\"", ",", " ", "8"}], "}"}]}], ",", 
    RowBox[{"PlotStyle", "->", 
     RowBox[{"{", 
      RowBox[{"White", ",", 
       RowBox[{"GrayLevel", "[", "0.7", "]"}], ",", 
       RowBox[{"GrayLevel", "[", "0.3", "]"}], ",", "Black"}], "}"}]}], ",", 
    RowBox[{"Joined", "->", "True"}], ",", 
    RowBox[{"Frame", "->", 
     RowBox[{"{", 
      RowBox[{"True", ",", "True", ",", "False", ",", "False"}], "}"}]}], ",", 
    RowBox[{"Filling", "->", "Axis"}], ",", 
    RowBox[{"FillingStyle", "\[Rule]", 
     RowBox[{"Opacity", "[", 
      RowBox[{"0.07", ",", "Black"}], "]"}]}], ",", 
    RowBox[{"AspectRatio", "->", " ", 
     RowBox[{"1", "/", "1.5"}]}], ",", 
    RowBox[{"Axes", "->", "False"}]}], "]"}], "   "}]}], "Input",
 CellChangeTimes->{{3.904095887961824*^9, 3.904095888920326*^9}},
 CellLabel->
  "In[2066]:=",ExpressionUUID->"f4a73c7f-4abc-40c9-b480-ee00c88322bd"],

Cell[BoxData[
 GraphicsBox[{{}, {{
     {GrayLevel[0], Opacity[0.07], EdgeForm[None], 
      GraphicsGroupBox[{
        PolygonBox[{{25., -0.0001160992600830052}, {25., 0.}, {
         12.748128962093855`, 0.}, {13., -3.6062786047891852`*^-6}, {
         14., -0.000017868505321816928`}, {15., -0.000031858849349225255`}, {
         16., -0.0000453653406790442}, {17., -0.00005818339868543572}, {
         18., -0.00007011892345091092}, {19., -0.000080991225511872}, {
         20., -0.00009063575037333282}, {21., -0.00009890655737105799}, {
         22., -0.00010567851624741702`}, {23., -0.00011084918909363496`}, {
         24., -0.0001143403700304585}}], 
        PolygonBox[{{-12.748128962093855`, 0.}, {-25., 
         0.}, {-25., -0.0001160992600830052}, {-24., -0.0001143403700304585}, \
{-23., -0.00011084918909363496`}, {-22., -0.00010567851624741702`}, {-21., \
-0.00009890655737105799}, {-20., -0.00009063575037333282}, {-19., \
-0.000080991225511872}, {-18., -0.00007011892345091092}, {-17., \
-0.00005818339868543572}, {-16., -0.0000453653406790442}, {-15., \
-0.000031858849349225255`}, {-14., -0.000017868505321816928`}, {-13., \
-3.6062786047891852`*^-6}}]}]}, 
     {GrayLevel[0], Opacity[0.07], EdgeForm[None], 
      GraphicsGroupBox[PolygonBox[CompressedData["
1:eJxTTMoPSmViYGCQBmIQHXck6RBXveYBBiiA8h0YUICGg+rrjEsny57ZQfhq
DmvDNx/uEP4F5as4SK2vWBXnzGIP4Ss5rLffdKlIjxvKV3DYcMZ0g8ANAShf
xmHbPTGXideFoXwJhx5l/wSRLjEoX8SBOyz4tuxTCShfwOHm8fkyrfeloHwO
h8manq9nFMpA+QwOK69ottlOlYXyP9gn3ZbvZXGTg8kzyH1KiLZrhPE/7EeT
P4Cqn+MAqvkCB1DtFzmA6j6JA6julzmA6j+FA6j+VzqAGj4qB1DDT+0Aavhq
HICFPwD5JG2O
        "]]]}, 
     {GrayLevel[0], Opacity[0.07], EdgeForm[None], 
      GraphicsGroupBox[{
        PolygonBox[{{-12.6350664944299, 0.}, {-25., 
         0.}, {-25., -0.00047021299436586793`}, {-24., \
-0.0004633895400156127}, {-23., -0.0004498277218101779}, {-22., \
-0.00042969753268966824`}, {-21., -0.00040325342909400974`}, {-20., \
-0.0003708335202370962}, {-19., -0.0003328582159941058}, {-18., \
-0.0002898281283454551}, {-17., -0.00024232100228293462`}, {-16., \
-0.0001909874515911021}, {-15., -0.0001365452939485973}, {-14., \
-0.00007977231809338271}, {-13., -0.00002149737186189159}}], 
        PolygonBox[{{25., -0.00047021299436586793`}, {25., 0.}, {
         12.6350664944299, 0.}, {13., -0.00002149737186189159}, {
         14., -0.00007977231809338271}, {15., -0.0001365452939485973}, {
         16., -0.0001909874515911021}, {17., -0.00024232100228293462`}, {
         18., -0.0002898281283454551}, {19., -0.0003328582159941058}, {
         20., -0.0003708335202370962}, {21., -0.00040325342909400974`}, {
         22., -0.00042969753268966824`}, {23., -0.0004498277218101779}, {
         24., -0.0004633895400156127}}]}]}, 
     {GrayLevel[0], Opacity[0.07], EdgeForm[None], 
      GraphicsGroupBox[PolygonBox[CompressedData["
1:eJxTTMoPSmViYGCQBmIQbbOzIV/dVfMAAxRA+Q4MKEDDgYN9Aq/8XGZ7CF/N
wcziQS+rniSUr+LwgU3xqYu8CpSv5DD3uvTJukRtKF/Bocs79/dNeUMoX8Zh
1W/B2a1+JlC+hAO32mpbA31zKF/E4dG6cNasrZZQvoDDi87f+prXrKF8Dgdh
zwhjjg5bKJ/BwfX2z8fVh+2g/A/2iYWbD/xvsofJM4je+HXa7DCM/2E/mvwB
VP0cB1DNFziAar/IAVT3SRxAdb/MAVT/KRxA9b/SAdTwUTmAGn5qB1DDV+MA
LPwB951oLg==
        "]]]}, 
     {GrayLevel[0], Opacity[0.07], EdgeForm[None], 
      GraphicsGroupBox[{
        PolygonBox[{{25., -0.0009803872737515601}, {25., 0.}, {
         9.503254425915339, 0.}, {10., -0.0001237400924424394}, {
         11., -0.0003346969225146749}, {12., -0.0005069780591902237}, {
         13., -0.0006428417028360141}, {14., -0.0007464103540231062}, {
         15., -0.0008227832562180578}, {16., -0.0008772938163992718}, {
         17., -0.0009149672593771244}, {18., -0.0009401868281310517}, {
         19., -0.0009565428019371955}, {20., -0.0009668199282069089}, {
         21., -0.0009730739844770763}, {22., -0.0009767531616798044}, {
         23., -0.000978830169245516}, {24., -0.0009799223862991587}}], 
        PolygonBox[{{-9.503254425915339, 0.}, {-25., 
         0.}, {-25., -0.0009803872737515601}, {-24., -0.0009799223862991587}, \
{-23., -0.000978830169245516}, {-22., -0.0009767531616798044}, {-21., \
-0.0009730739844770763}, {-20., -0.0009668199282069089}, {-19., \
-0.0009565428019371955}, {-18., -0.0009401868281310517}, {-17., \
-0.0009149672593771244}, {-16., -0.0008772938163992718}, {-15., \
-0.0008227832562180578}, {-14., -0.0007464103540231062}, {-13., \
-0.0006428417028360141}, {-12., -0.0005069780591902237}, {-11., \
-0.0003346969225146749}, {-10., -0.0001237400924424394}}]}]}, 
     {GrayLevel[0], Opacity[0.07], EdgeForm[None], 
      GraphicsGroupBox[PolygonBox[CompressedData["
1:eJxTTMoPSmViYGAQBWIQ7bs/c8IqRuUDDFAA5TswoAAlB+XzBTvy8hTsIXwF
h6dnsxYpH7WC8mUcPrNXah9odIfyJRzk92lx9nMEQvkiDowiJ4KlXcOgfAEH
V/eLfs81oqF8Dofgb7vvMCbHQ/kMDhvr7+w5H5wI5X+wr3x1oDUlJgkmzxDR
4Z7xcRuM/2E/mvwBVP0cB1DNFziAar/IAVT3SRxAdb/MAVT/KRxA9b/SAVj4
AAAIzFZe
        "]]]}, 
     {GrayLevel[0], Opacity[0.07], EdgeForm[None], 
      GraphicsGroupBox[{PolygonBox[CompressedData["
1:eJxTTMoPSmViYGAQB2IQvcT4gvSq/QIHGFCAJQZf0DFdXlIkYD+Eb3GAHYVv
fkAEhW+Gpt4UjW+Cxjc+wIfCNzrAjcI3PNDigMw3OPDOEJmvd+DI0VQkvs6B
+zPdkfhaB0q2qMgi+BoHdgT8/y0B56sd0G787CwO56sc2NH+5wQznK90QOiV
jaGHMIyvcODP81tWIbwwvsyB9StfSr876Q/lSxzYuanRXpLDD8oXObDsmffX
91pu+wGWPVkl
         "]], PolygonBox[CompressedData["
1:eJxTTMoPSmViYGAQB2IQDQGWDoKO6fKSIgH7YXyYzBLjC9Kr9gvA+RAg4rDs
mffX91puUPUSDjs3NdpLcvhB+TIO61e+lH530h/KV3D48/yWVQgvzHwlB6FX
NoYewjC+isOO9j8nmOH2qzloN352FofzNRx2BPz/LQHnazmUbFGRRbhXx+H+
THck9+s5HDmaisQ3cHhniOw/Q4cWB2S+kQM3iv+NHfhQ+CZo4WOKxjdD45s7
iKDwLRzYoXwAt5pNpQ==
         "]]}]}, 
     {GrayLevel[0], Opacity[0.07], EdgeForm[None], 
      GraphicsGroupBox[
       PolygonBox[{{-4.187172350485444, 0.}, {4.187172350485444, 0.}, {4., 
        0.0001557809672046621}, {3., 0.002257758221805861}, {2., 
        0.005637701690359177}, {1., 0.007660191011241202}, {0., 
        0.00902845927379784}, {-1., 0.007660191011241202}, {-2., 
        0.005637701690359177}, {-3., 0.002257758221805861}, {-4., 
        0.0001557809672046621}}]]}, {}, {}, {}, {}, {}, {}, {}, {}, {}, {}, \
{}, {}, {}, {}, {}, {}, {}, {}, {}, {}}, {{}, {}, 
     {GrayLevel[1], PointSize[0.009166666666666668], AbsoluteThickness[1.6], 
      LineBox[CompressedData["
1:eJxd01kohFEUB/CbRkRpYjDGzNhlpMEwduYUKVKKUNTElPKgLEleJA8k8YAU
TygKZclakjmhLImyS1EKD5Y0WcIL+s73cNz6+vp1+7577zn/G2SrKah0EkKY
f5+/tzSSUbza/XJr9HbJSfg+2jwInzpyIo5oSnvePWQn4G7qtPfHvD/ZjPem
3uXWJz9yPFodi0WN677kOPy+2R1PSfUmmzAkZ+x5sMKTHIt5tdFlGa0e5Bh8
PB1IO9l2IRvx6KBhxXlBkKNwWLwVda461iRHYsp22Eg17K9ZN23rbi0GFGxE
YNhD1eFO412G5HCcKpnf6PD6IoeiZqZp0pqpsEgOxhnL3GG90Z0ciLN75lnl
uZKsxaUrn6yeMy+yGrtC8stVnT5kFboXF17qbtVkJV5sDWnbrjVkV+wz5DwM
1GnJAieODe3p/Tryi912GdCtyNbL80LvKP+tj+wXy7954N+7Av+/Evj6KuD7
UwPfvxb4+QKBnz8YeH1CgdcvHHh9I0CuP/UHeH8iQe6f5Cjg/TUC738M8HzE
As+PCXi+4oDnLx54Ps3A85sAPN+JwPOfBPx+JIN8f34A4R7shg==
       "]]}, 
     {GrayLevel[0.7], PointSize[0.009166666666666668], AbsoluteThickness[1.6],
       LineBox[CompressedData["
1:eJxd00soRGEUB/Ab4ZYUGUXUzGgMwzR3XnceGHNiJiEWHpGFmikLakyy8SiJ
FEpYiyxF2UwSC05syMZCHk1KHkU2I1FMns25i+Or2+3X173f953z/7TBcHN3
kiAI8u/z904MN8qms76rk6q9hF0oRcNPwS7FTjxsWemMDnvIDgwOLF9qDJVk
GSd2yusHQ+VkO/b4Bs9nG11kG8p3N/rwiUy2Yq3W2Db+ZSVbMFVqnXvel8hm
zPMtbA2JBrIJNTWnusi9lmzEyKv/M/SoIpfiy2p10erM227l9li42G9AgY0S
FNPmM9RLyd6E9ehwXc+mmPLIOoylau99ah25EJfO849GA2VkDc40hOKXagu5
ANfiWYuTTXZyLqbr1z1myUlW4c1Ge0rvppuciQ/TcclwVkEWMbuuwyZOecgC
+qPvtyMHVeTYXqA/gt/jXmVeyLn4OHYcKI55/80D/14E/v9M4OurgO8vF/j+
C4CfTwP8/IXA66MDXj898PqWgFJ/6g/w/pSC0r+EjcD7awLefzPwfFiA58cK
PF824PmzA8+nDDy/DuD5dgLPvwv4/XCDcn9+AGbu4pg=
       "]]}, 
     {GrayLevel[0.3], PointSize[0.009166666666666668], AbsoluteThickness[1.6],
       LineBox[CompressedData["
1:eJxTTMoPSmViYGAwBWIQDQGWB8xWnr3IJRCwH8K3ODCjuHmZOB+Mb34gh0X3
SRMnjG92oObHuh1nGGB80wMi5v4Vex75Q/kmBzh3NP9xXQfjGx9wZZrJJhAB
4xsdsHz7/Nrtc35QvuEBHYkYK9/fvlC+wYHZG3kV3Pb7QPl6BxZ+WjON8ZsX
lK9zoH3+avaIUg8oX+vAC+Nu7h4BVyhf48D9Db3i1+c4QPlqB1w+iYZ5vDeF
8lUOfLr4xofdQmG/7/7MCasYlQ8woAClA8rnC3bk5SnYQ/gKB56ezVqkfNQK
ypc58Jm9UvtAozuUL3FAfp8WZz9HIJQvcoBR5ESwtGsYlC9wwNX9ot9zjWgo
n+NA8LfddxiT46F8hgMb6+/sOR+cCOV/2F/56kBrSkwSTJ4hosM94+M2GP+D
PZq8A6p+DgdU8wUcUO0XcUB1n4QDqvtlHFD9p+CA6n8lB1j4QMPPATX8VBxg
4QsNfwfU8NdwQI0fLQfU+NNxQI1fPQfU+DdwQE0fhg6o6cfIATV9GTugpj8T
B9T0aeqAmn7NHFDTt7kDavq3cEDNH5YOsPwDANTh6E4=
       "]]}, 
     {GrayLevel[0], PointSize[0.009166666666666668], AbsoluteThickness[1.6], 
      LineBox[CompressedData["
1:eJxTTMoPSmViYGAwBWIQDQGWBwQd0+UlRQL2Q/gWB9hR+OYHRFD4ZmjqTdH4
Jmh84wN8KHyjA9wofMMDLQ7IfIMD7wyR+XoHjhxNReLrHLg/0x2Jr3WgZIuK
LIKvcWBHwP/fEnC+2gHtxs/O4nC+yoEd7X9OMMP5SgeEXtkYegjD+AoH/jy/
ZRXCC+PLHFi/8qX0u5P+UL7EgZ2bGu0lOfygfJEDy555f32v5bZ/ifEF6VX7
BQ4woACBA3NPLQ9UyVaxh/A5DkguNtp+py4Jymc4MHu7Olu/eDmU/2H/5pa/
d70S6mHyDJe7mr2aa5tg8vZo8g6o+jkcUM0XcIDZD3WfA6r7RBxg7of6zwHV
fzIOqP5XcEANHyUH1PBTcUANXzUH1PDXcECNHy0H1PjTcUCNXz0H1Pg3cEBN
H4YOqOnHyAE1fRk7oKY/Ewe09IvGN0Pjmzugpn8LB9T8YQlXDwBa88o0
       "]]}}, {
     {GrayLevel[1], PointSize[0.009166666666666668], AbsoluteThickness[1.6], 
      GeometricTransformationBox[InsetBox[
        StyleBox["\<\"\[FilledCircle]\"\>",
         StripOnInput->False,
         FontSize->8], {0., 0.}], CompressedData["
1:eJxd00koxHEUB/CfLUpNE2OMMTN2DWkwi515RYqUoqEooZSDsiS5ODiQxAEp
TigKZclaknlxsCRq7ClK4WBJkyVcTM37H55//Q6ffv22977/iNrGkjovIYTJ
NTxcw1NIXzqKd3tIYaPO7nYafk52jMK3lpyKE+qKgU+Z5BQ8yJwP+loOJVvw
0Ti43vkSQjZjlXPV1rYdTDbh793BdEZmENmIUQVTr6M1AeRkLGpKrMzplJGT
8Pl8JOtsz5dswJPj1g2fFUFOwHHxYevddG65HY8ZezETDXBE1mPMU71jv+0h
x+1YnCtf3ukJ/CFHo3qhfbYq19vqdiQuWJccLQZ/cjguHloW5ZdysgbXbpR5
AxeBZBX2RRVXK3qVZAX6l5Vea+9VZDle7Y5pum7VZD8ciit4GmnWkAXOnMZ1
Zw9ryW/22uuwfu98nTQvdM5qVz0kv1n/zQNf7wd8fznw8xXA76cCfn8N8PeF
A39/JPD6RAOvXyzw+uqB1z8eeH8SgPfPALy/ScD7nww8H0bg+TEBz5cZeP4s
wPOZAjy/qcDznQY8/+kg/R9/AFrllg==
       "]]}, 
     {GrayLevel[0.7], PointSize[0.009166666666666668], AbsoluteThickness[1.6],
       GeometricTransformationBox[InsetBox[
        StyleBox["\<\"\[FilledCircle]\"\>",
         StripOnInput->False,
         FontSize->8], {0., 0.}], CompressedData["
1:eJxd008og3EYB/CXhbekyJRFbdMsY+3dv3d/MHtiEuLgT+SgrByoWXIZyoEU
SjiLHEW5LCkHnriQi4OGlpI/RS6TKJY/qz3v4fHW7/Dp1+/f83xffTDcMagS
BMGRGhmpkSkonxdlS2zk5rzuMG0PSvHwS7BfsRtPOjf64hM+sguDY+vXOlMt
WcaZ/eqWSKia7MShQORysc1DdqD8cGcMn8tkOzbpzd3TP3ayDbOlrqXXI4ls
RU1gZW9cNJEtqGu4MEQf9WQzRt8bv0PPanIlvm3Wl28ufBykXYFiznKedk3l
T9uILs/tYpZFQzZgIlv/GNAayGW4dllyOjVQRdbhQmsoea21kUtxK1mwOtvu
JBdjrnHbZ5XcZDXe7fRkDe96yfn4NJ+UTLEasoiFzb0Occ5HFrAx/nk/eVxH
ThwOjEbxd9qvzAtFV19nrmPFCf+/eeDrReD75wM/Xw38fsXA718K/H064O8v
A14fA/D6GYHXtwJ4/SuB98cMvH8W4P21Au+/DXg+7MDz4wCeLyfw/MnA8+kC
nl838Hx7gOffC8r/8Qe+7dym
       "]]}, 
     {GrayLevel[0.3], PointSize[0.009166666666666668], AbsoluteThickness[1.6],
       GeometricTransformationBox[InsetBox[
        StyleBox["\<\"\[FilledCircle]\"\>",
         StripOnInput->False,
         FontSize->8], {0., 0.}], CompressedData["
1:eJxd00soRGEUB/A7yMwQ3cXIFOV6pGkMmRnzspmzcI3kPaUpU/IqSUNJUUpI
FLITUWKhRGKjKTJnoyw8mg0LSolIhFFSLCjnWxy3vsWvr+91zv9mt/Y0dMRL
kmT/HZrfESeJz4PO9ZNoklwX+bMb5/vG1tJThV3YnVB4O6oXduLQ51b4WBJ2
oMFVO7B/U0suQX147FvdErajGreQKAeEbeh5vj+/PK0hW9FiDJZWf1WTi3Fx
J0Upj1SRi3Altjmn+agkW3BieUMb6K8gm/HBPpU8LatkE15vz6RfLAE5H8ti
aY0VLw5yHsaiT1Vat0LOwdyz3nAopHj/rODdSddq7mEpORPftYMFOOIjGzHr
wKyf1dWTDagxHPkz1EayjKovWnNvaiLr0P+xd6VpayZLuDN8tX/mbyG/RgYf
cbw92CrmpcCkr/NtV/jV+28e+Hod8P1l4OcbgN/PCPz+mcDfpwB/fw7w+uQB
r18+8PqagNffDLw/FuD9KwLe32Lg/bcCz4cNeH7swPNVAjx/DuD5dALPrwt4
vt3A8+8B8X/8AK6P4ag=
       "]]}, 
     {GrayLevel[0], PointSize[0.009166666666666668], AbsoluteThickness[1.6], 
      GeometricTransformationBox[InsetBox[
        StyleBox["\<\"\[FilledCircle]\"\>",
         StripOnInput->False,
         FontSize->8], {0., 0.}], CompressedData["
1:eJxTTMoPSmVmYGAwBmJGIGZigAHLA4KO6fKSIgH7IXyLA+wofPMDIih8MzT1
pmh8EzS+8QE+FL7RAW4UvuGBFgdkvsGBd4bIfL0DR46mIvF1Dtyf6Y7E1zpQ
skVFFsHXOLAj4P9vCThf7YB242dncThf5cCO9j8nmOF8pQNCr2wMPYRhfIUD
f57fsgrhhfFlDqxf+VL63Ul/KF/iwM5NjfaSHH5QvsiBZc+8v77XcoPyBQ7M
PbU8UCVbxR7C5zggudho+526JCif4cDs7eps/eLlUP6H/Ztb/t71SqiHyTNc
7mr2aq5tgsnbo8k7oOrncEA1X8AB1X4RB1T3STigul/GAdV/Cg6o/ldyQA0f
FQfU8FNzQA1fDQfU8NdyQI0fHQfU+NNzQI1fAwfU+Dd0QE0fRg6o6cfYATV9
mTigpU80vhka39wBNX1bOKCmf0u4egDIj8K+
       "]]}}}, {{}, {}}},
  AspectRatio->0.6666666666666666,
  Axes->{False, False},
  AxesLabel->{None, None},
  AxesOrigin->{0, 0},
  DisplayFunction->Identity,
  Frame->{{True, False}, {True, False}},
  FrameLabel->{{None, None}, {None, None}},
  FrameTicks->{{Automatic, Automatic}, {Automatic, Automatic}},
  GridLines->{None, None},
  GridLinesStyle->Directive[
    GrayLevel[0.5, 0.4]],
  Method->{
   "AxisPadding" -> Scaled[0.02], "DefaultBoundaryStyle" -> Automatic, 
    "DefaultGraphicsInteraction" -> {
     "Version" -> 1.2, "TrackMousePosition" -> {True, False}, 
      "Effects" -> {
       "Highlight" -> {"ratio" -> 2}, "HighlightPoint" -> {"ratio" -> 2}, 
        "Droplines" -> {
         "freeformCursorMode" -> True, 
          "placement" -> {"x" -> "All", "y" -> "None"}}}}, "DefaultMeshStyle" -> 
    AbsolutePointSize[6], "DefaultPlotStyle" -> {
      Directive[
       RGBColor[0.368417, 0.506779, 0.709798], 
       AbsoluteThickness[1.6]], 
      Directive[
       RGBColor[0.880722, 0.611041, 0.142051], 
       AbsoluteThickness[1.6]], 
      Directive[
       RGBColor[0.560181, 0.691569, 0.194885], 
       AbsoluteThickness[1.6]], 
      Directive[
       RGBColor[0.922526, 0.385626, 0.209179], 
       AbsoluteThickness[1.6]], 
      Directive[
       RGBColor[0.528488, 0.470624, 0.701351], 
       AbsoluteThickness[1.6]], 
      Directive[
       RGBColor[0.772079, 0.431554, 0.102387], 
       AbsoluteThickness[1.6]], 
      Directive[
       RGBColor[0.363898, 0.618501, 0.782349], 
       AbsoluteThickness[1.6]], 
      Directive[
       RGBColor[1, 0.75, 0], 
       AbsoluteThickness[1.6]], 
      Directive[
       RGBColor[0.647624, 0.37816, 0.614037], 
       AbsoluteThickness[1.6]], 
      Directive[
       RGBColor[0.571589, 0.586483, 0.], 
       AbsoluteThickness[1.6]], 
      Directive[
       RGBColor[0.915, 0.3325, 0.2125], 
       AbsoluteThickness[1.6]], 
      Directive[
       RGBColor[0.40082222609352647`, 0.5220066643438841, 0.85], 
       AbsoluteThickness[1.6]], 
      Directive[
       RGBColor[0.9728288904374106, 0.621644452187053, 0.07336199581899142], 
       AbsoluteThickness[1.6]], 
      Directive[
       RGBColor[0.736782672705901, 0.358, 0.5030266573755369], 
       AbsoluteThickness[1.6]], 
      Directive[
       RGBColor[0.28026441037696703`, 0.715, 0.4292089322474965], 
       AbsoluteThickness[1.6]]}, "DomainPadding" -> Scaled[0.02], 
    "PointSizeFunction" -> "SmallPointSize", "RangePadding" -> Scaled[0.05], 
    "OptimizePlotMarkers" -> True, "OptimizePlotMarkers" -> True, 
    "CoordinatesToolOptions" -> {"DisplayFunction" -> ({
        Identity[
         Part[#, 1]], 
        Identity[
         Part[#, 2]]}& ), "CopiedValueFunction" -> ({
        Identity[
         Part[#, 1]], 
        Identity[
         Part[#, 2]]}& )}},
  PlotRange->{{-25., 25.}, {-0.0009813542688910703, 0.00902845927379784}},
  PlotRangeClipping->True,
  PlotRangePadding->{{
     Scaled[0.02], 
     Scaled[0.02]}, {
     Scaled[0.05], 
     Scaled[0.05]}},
  Ticks->{Automatic, Automatic}]], "Output",
 CellChangeTimes->{3.904095894769763*^9, 3.904097327770805*^9, 
  3.9043727561728277`*^9, 3.916834389327826*^9, 3.917076222352502*^9},
 CellLabel->
  "Out[2067]=",ExpressionUUID->"c5d54e66-4256-48d3-a84b-d796a55d9092"]
}, Closed]]
}, Closed]]
}, Closed]],

Cell[CellGroupData[{

Cell["Long range dispersal - Fig 2 - right column", "Subsection",
 CellChangeTimes->{{3.904094490996907*^9, 3.904094507728986*^9}, {
  3.9040954064711514`*^9, 3.904095425174139*^9}, {3.9040959281551743`*^9, 
  3.904095931281416*^9}},ExpressionUUID->"eb8a3692-f873-4cd0-bcb9-\
f3562d732916"],

Cell[CellGroupData[{

Cell[BoxData[
 RowBox[{
  RowBox[{"(*", " ", 
   RowBox[{
    RowBox[{"numerical", " ", "values", " ", "for", " ", "Fig", " ", "2"}], 
    ",", " ", 
    RowBox[{"left", " ", "column"}]}], " ", "*)"}], "\[IndentingNewLine]", 
  RowBox[{
   RowBox[{
    RowBox[{"vals", "=", 
     RowBox[{"{", " ", 
      RowBox[{
       RowBox[{"\[Lambda]m", "->", "15"}], " ", ",", 
       RowBox[{"mb", "->", "0.8"}], ",", 
       RowBox[{"n", "->", "20"}]}], " ", "}"}]}], ";"}], 
   "\[IndentingNewLine]", 
   RowBox[{"(*", " ", 
    RowBox[{
     RowBox[{
     "such", " ", "that", " ", "the", " ", "expected", " ", "number", " ", 
      "of", " ", "dispersed", " ", "steps"}], ",", " ", 
     RowBox[{"conditional", " ", "on", " ", "dispersal"}], ",", " ", "are"}], 
    "  ", "*)"}], "\[IndentingNewLine]", 
   RowBox[{
    RowBox[{
     FractionBox[
      RowBox[{" ", "\[Lambda]m"}], 
      RowBox[{"1", "-", " ", 
       SuperscriptBox[
        RowBox[{"(", 
         RowBox[{"1", "-", 
          FractionBox[
           RowBox[{"2", " ", "\[Lambda]m"}], 
           RowBox[{"nd", "-", "1"}]]}], ")"}], 
        RowBox[{
         FractionBox["1", "2"], " ", 
         RowBox[{"(", 
          RowBox[{"nd", "-", "1"}], ")"}]}]]}]], " ", "/.", " ", "vals"}], 
    " ", "//", "N"}]}]}]], "Input",
 CellChangeTimes->{{3.904094152918385*^9, 3.9040941551635437`*^9}, {
   3.904094192471335*^9, 3.90409419973518*^9}, {3.904094291528097*^9, 
   3.9040943354765587`*^9}, {3.904094368516745*^9, 3.90409438556177*^9}, 
   3.904094422981221*^9, 3.904094473785541*^9, {3.904095942572109*^9, 
   3.90409597724478*^9}, {3.904097284654336*^9, 3.904097287214417*^9}},
 CellLabel->
  "In[2068]:=",ExpressionUUID->"3bb4f3fb-2def-475c-87d3-5558c695538a"],

Cell[BoxData["15.000000001688852`"], "Output",
 CellChangeTimes->{{3.9040943370815973`*^9, 3.904094350589363*^9}, 
   3.904094423904724*^9, 3.9040944743475103`*^9, 3.9040957101137257`*^9, 
   3.904095845859428*^9, {3.9040959431444273`*^9, 3.904095986032565*^9}, 
   3.904097327794763*^9, 3.916834389372727*^9, 3.917076222382289*^9},
 CellLabel->
  "Out[2069]=",ExpressionUUID->"69d2d28c-f44e-47e0-849d-724bd8bc8754"]
}, Closed]],

Cell[CellGroupData[{

Cell["Fig 2 B - dispersal distribution", "Subsubsection",
 CellChangeTimes->{{3.904094490996907*^9, 3.904094507728986*^9}, {
  3.904095719210826*^9, 3.9040957228357677`*^9}, {3.90409598329112*^9, 
  3.904095983634946*^9}},ExpressionUUID->"10bae596-3d53-4b57-8bfa-\
a2d989ee32a0"],

Cell[CellGroupData[{

Cell[BoxData[{
 RowBox[{
  RowBox[{"Mplotdata", " ", "=", " ", 
   RowBox[{
    RowBox[{"Table", "[", 
     RowBox[{
      RowBox[{"{", 
       RowBox[{"x1", ",", 
        RowBox[{"m", "[", 
         RowBox[{"rescale", "[", "x1", "]"}], " ", "]"}]}], "}"}], ",", 
      RowBox[{"{", 
       RowBox[{"x1", ",", 
        RowBox[{"-", 
         FractionBox[
          RowBox[{"nd", "-", "1"}], "2"]}], ",", 
        FractionBox[
         RowBox[{"nd", "-", "1"}], "2"]}], "}"}]}], " ", "]"}], "   ", "/.", 
    " ", "vals"}]}], "    ", ";"}], "\[IndentingNewLine]", 
 RowBox[{
  RowBox[{"ListPlot", "[", 
   RowBox[{"Mplotdata", ",", 
    RowBox[{"PlotRange", "->", "All"}], ",", 
    RowBox[{"PlotMarkers", "->", 
     RowBox[{"{", 
      RowBox[{"\"\<\[FilledCircle]\>\"", ",", " ", "8"}], "}"}]}], ",", 
    RowBox[{"Joined", "->", "False"}], ",", 
    RowBox[{"Filling", "->", "Axis"}], ",", 
    RowBox[{"FillingStyle", "\[Rule]", 
     RowBox[{"Opacity", "[", "0.4", "]"}]}], ",", 
    RowBox[{"AspectRatio", "->", 
     RowBox[{"1", "/", "1.5"}]}], ",", 
    RowBox[{"Axes", "->", "False"}], ",", 
    RowBox[{"Frame", "->", 
     RowBox[{"{", 
      RowBox[{"True", ",", "True", ",", "False", ",", "False"}], "}"}]}], ",", 
    RowBox[{"PlotStyle", "->", "Black"}]}], "]"}], "   "}]}], "Input",
 CellChangeTimes->{{3.904094442106943*^9, 3.904094478039813*^9}},
 CellLabel->
  "In[2070]:=",ExpressionUUID->"40ef0a7a-d379-4198-9d6d-ffa3dfadcb9b"],

Cell[BoxData[
 GraphicsBox[{{}, {{{}, {}, {}, {}, 
     {GrayLevel[0], Opacity[0.4], 
      LineBox[{{-25., 0.}, {-25., 1.1372115213252268`*^-6}}], 
      LineBox[{{-24., 0.}, {-24., 0.000018953525355420445`}}], 
      LineBox[{{-23., 0.}, {-23., 0.00015162820284336356`}}], 
      LineBox[{{-22., 0.}, {-22., 0.000774988592310525}}], 
      LineBox[{{-21., 0.}, {-21., 0.002841624838471924}}], 
      LineBox[{{-20., 0.}, {-20., 0.00795654954772139}}], 
      LineBox[{{-19., 0.}, {-19., 0.01768122121715864}}], 
      LineBox[{{-18., 0.}, {-18., 0.031994590773906116`}}], 
      LineBox[{{-17., 0.}, {-17., 0.047991886160859164`}}], 
      LineBox[{{-16., 0.}, {-16., 0.0604342270173782}}], 
      LineBox[{{-15., 0.}, {-15., 0.06446317548520343}}], 
      LineBox[{{-14., 0.}, {-14., 0.05860288680473039}}], 
      LineBox[{{-13., 0.}, {-13., 0.045580023070345865`}}], 
      LineBox[{{-12., 0.}, {-12., 0.030386682046897234`}}], 
      LineBox[{{-11., 0.}, {-11., 0.017363818312512706`}}], 
      LineBox[{{-10., 0.}, {-10., 0.008488977841672879}}], 
      LineBox[{{-9., 0.}, {-9., 0.0035370741006970335`}}], 
      LineBox[{{-8., 0.}, {-8., 0.0012483790943636586`}}], 
      LineBox[{{-7., 0.}, {-7., 0.00036989010203367664`}}], 
      LineBox[{{-6., 0.}, {-6., 0.00009085020049949953}}], 
      LineBox[{{-5., 0.}, {-5., 0.000018170040099899906`}}], 
      LineBox[{{-4., 0.}, {-4., 2.884133349190462*^-6}}], 
      LineBox[{{-3., 0.}, {-3., 3.4959192111399526`*^-7}}], 
      LineBox[{{-2., 0.}, {-2., 3.03992974881735*^-8}}], 
      LineBox[{{-1., 0.}, {-1., 1.6888498604540837`*^-9}}], 
      LineBox[{{0., 0.}, {0., 0.19999999999999996`}}], 
      LineBox[{{1., 0.}, {1., 1.6888498604540837`*^-9}}], 
      LineBox[{{2., 0.}, {2., 3.03992974881735*^-8}}], 
      LineBox[{{3., 0.}, {3., 3.4959192111399526`*^-7}}], 
      LineBox[{{4., 0.}, {4., 2.884133349190462*^-6}}], 
      LineBox[{{5., 0.}, {5., 0.000018170040099899906`}}], 
      LineBox[{{6., 0.}, {6., 0.00009085020049949953}}], 
      LineBox[{{7., 0.}, {7., 0.00036989010203367664`}}], 
      LineBox[{{8., 0.}, {8., 0.0012483790943636586`}}], 
      LineBox[{{9., 0.}, {9., 0.0035370741006970335`}}], 
      LineBox[{{10., 0.}, {10., 0.008488977841672879}}], 
      LineBox[{{11., 0.}, {11., 0.017363818312512706`}}], 
      LineBox[{{12., 0.}, {12., 0.030386682046897234`}}], 
      LineBox[{{13., 0.}, {13., 0.045580023070345865`}}], 
      LineBox[{{14., 0.}, {14., 0.05860288680473039}}], 
      LineBox[{{15., 0.}, {15., 0.06446317548520343}}], 
      LineBox[{{16., 0.}, {16., 0.0604342270173782}}], 
      LineBox[{{17., 0.}, {17., 0.047991886160859164`}}], 
      LineBox[{{18., 0.}, {18., 0.031994590773906116`}}], 
      LineBox[{{19., 0.}, {19., 0.01768122121715864}}], 
      LineBox[{{20., 0.}, {20., 0.00795654954772139}}], 
      LineBox[{{21., 0.}, {21., 0.002841624838471924}}], 
      LineBox[{{22., 0.}, {22., 0.000774988592310525}}], 
      LineBox[{{23., 0.}, {23., 0.00015162820284336356`}}], 
      LineBox[{{24., 0.}, {24., 0.000018953525355420445`}}], 
      LineBox[{{25., 0.}, {25., 1.1372115213252268`*^-6}}]}}, 
    {GrayLevel[0], PointSize[0.011000000000000001`], AbsoluteThickness[1.6], 
     GeometricTransformationBox[InsetBox[
       StyleBox["\<\"\[FilledCircle]\"\>",
        StripOnInput->False,
        FontSize->8], {0., 0.}], CompressedData["
1:eJxTTMoPSmVmYGAwBmJGIGZigAHLA1Evqrw8RTbbQfgWB2LZHSLO3P8M5ZtD
+cr2EL7ZgbYLgSHCqZ5QvumBcyu/bg90T4fyTQ5UTDjK0ObdAOUbH9ir17aa
TXoSlG90IHkDd9CMxAVQvuGByR2C1SmTVkD5Bgf42ow0bT6ug/L1DkyMaJy3
omEDlK9zIFW0b4oRI0xe60CH54MTzmHLoXyNAxxJDdvWy86H8tUO+J1Skb90
fCKUr3LA4OKywNVJjVC+0oE/Gw8YnfiZA+UrHNBk7bghUhIC5cscyMrTf7LT
1gLKlzigxxref+uCOJQvciDC/P7Sal5YeAkcmDd7qfBCwxNQPseBQM+s9o+l
06F8hgP7ZNYZ8gQlQPkf9h+92/VsMbMsTJ5hxkwQOAk1/4M9mrwDqn4OB1Tz
BRxQ7RdxQHWfhAOq+2UcUP2n4IDqfyUH1PBRcUANPzUH1PDVcEANfy0H1PjR
cUCNPz0H1Pg1cECNf0MH1PRh5ICafowdUNOXiQNq+jN1QE2fZg6o6dfcATV9
Wzigpn9LB1j+AACuz9gm
      "]]}}, {{}, {}}},
  AspectRatio->0.6666666666666666,
  Axes->{False, False},
  AxesLabel->{None, None},
  AxesOrigin->{0, 0},
  DisplayFunction->Identity,
  Frame->{{True, False}, {True, False}},
  FrameLabel->{{None, None}, {None, None}},
  FrameTicks->{{Automatic, Automatic}, {Automatic, Automatic}},
  GridLines->{None, None},
  GridLinesStyle->Directive[
    GrayLevel[0.5, 0.4]],
  Method->{
   "AxisPadding" -> Scaled[0.02], "DefaultBoundaryStyle" -> Automatic, 
    "DefaultGraphicsInteraction" -> {
     "Version" -> 1.2, "TrackMousePosition" -> {True, False}, 
      "Effects" -> {
       "Highlight" -> {"ratio" -> 2}, "HighlightPoint" -> {"ratio" -> 2}, 
        "Droplines" -> {
         "freeformCursorMode" -> True, 
          "placement" -> {"x" -> "All", "y" -> "None"}}}}, "DefaultMeshStyle" -> 
    AbsolutePointSize[6], "DefaultPlotStyle" -> {
      Directive[
       RGBColor[0.368417, 0.506779, 0.709798], 
       AbsoluteThickness[1.6]], 
      Directive[
       RGBColor[0.880722, 0.611041, 0.142051], 
       AbsoluteThickness[1.6]], 
      Directive[
       RGBColor[0.560181, 0.691569, 0.194885], 
       AbsoluteThickness[1.6]], 
      Directive[
       RGBColor[0.922526, 0.385626, 0.209179], 
       AbsoluteThickness[1.6]], 
      Directive[
       RGBColor[0.528488, 0.470624, 0.701351], 
       AbsoluteThickness[1.6]], 
      Directive[
       RGBColor[0.772079, 0.431554, 0.102387], 
       AbsoluteThickness[1.6]], 
      Directive[
       RGBColor[0.363898, 0.618501, 0.782349], 
       AbsoluteThickness[1.6]], 
      Directive[
       RGBColor[1, 0.75, 0], 
       AbsoluteThickness[1.6]], 
      Directive[
       RGBColor[0.647624, 0.37816, 0.614037], 
       AbsoluteThickness[1.6]], 
      Directive[
       RGBColor[0.571589, 0.586483, 0.], 
       AbsoluteThickness[1.6]], 
      Directive[
       RGBColor[0.915, 0.3325, 0.2125], 
       AbsoluteThickness[1.6]], 
      Directive[
       RGBColor[0.40082222609352647`, 0.5220066643438841, 0.85], 
       AbsoluteThickness[1.6]], 
      Directive[
       RGBColor[0.9728288904374106, 0.621644452187053, 0.07336199581899142], 
       AbsoluteThickness[1.6]], 
      Directive[
       RGBColor[0.736782672705901, 0.358, 0.5030266573755369], 
       AbsoluteThickness[1.6]], 
      Directive[
       RGBColor[0.28026441037696703`, 0.715, 0.4292089322474965], 
       AbsoluteThickness[1.6]]}, "DomainPadding" -> Scaled[0.02], 
    "PointSizeFunction" -> "SmallPointSize", "RangePadding" -> Scaled[0.05], 
    "OptimizePlotMarkers" -> True, "OptimizePlotMarkers" -> True, 
    "CoordinatesToolOptions" -> {"DisplayFunction" -> ({
        Identity[
         Part[#, 1]], 
        Identity[
         Part[#, 2]]}& ), "CopiedValueFunction" -> ({
        Identity[
         Part[#, 1]], 
        Identity[
         Part[#, 2]]}& )}},
  PlotRange->{{-25., 25.}, {0, 0.19999999999999996`}},
  PlotRangeClipping->True,
  PlotRangePadding->{{
     Scaled[0.02], 
     Scaled[0.02]}, {
     Scaled[0.02], 
     Scaled[0.05]}},
  Ticks->{Automatic, Automatic}]], "Output",
 CellChangeTimes->{3.904094460988946*^9, 3.9040945097564*^9, 
  3.904095711224203*^9, 3.904095847083634*^9, 3.904095987301188*^9, 
  3.904097327817214*^9, 3.904372756227545*^9, 3.9168343894155684`*^9, 
  3.917076222406617*^9},
 CellLabel->
  "Out[2071]=",ExpressionUUID->"08d2c40c-7fca-4cd0-b817-32d50d0ff668"]
}, Closed]]
}, Closed]],

Cell[CellGroupData[{

Cell["Fig 2 D - relatedness", "Subsubsection",
 CellChangeTimes->{{3.904094490996907*^9, 3.904094507728986*^9}, {
  3.904095700930859*^9, 3.9040957380239964`*^9}, {3.904095991091517*^9, 
  3.9040959914654284`*^9}},ExpressionUUID->"b2bae394-90e7-4292-a420-\
3e5e0e296848"],

Cell[CellGroupData[{

Cell[BoxData[{
 RowBox[{
  RowBox[{"RTableN", " ", "=", 
   RowBox[{"Evaluate", "[", " ", 
    RowBox[{"Table", "[", "  ", 
     RowBox[{
      RowBox[{
       RowBox[{"RTable", " ", "/.", "vals"}], "  ", "//", "Chop"}], " ", ",", 
      RowBox[{"{", 
       RowBox[{"t", ",", 
        RowBox[{"{", 
         RowBox[{"8", ",", "5", ",", "3", ",", "2"}], "}"}]}], " ", "}"}]}], 
     "  ", "]"}], "  ", "]"}]}], "  ", ";"}], "\[IndentingNewLine]", 
 RowBox[{
  RowBox[{"ListPlot", "[", 
   RowBox[{"RTableN", ",", 
    RowBox[{"PlotRange", "->", "All"}], ",", 
    RowBox[{"PlotMarkers", "->", 
     RowBox[{"{", 
      RowBox[{"\"\<\[FilledCircle]\>\"", ",", " ", "8"}], "}"}]}], ",", 
    RowBox[{"PlotStyle", "->", 
     RowBox[{"{", 
      RowBox[{"White", ",", 
       RowBox[{"GrayLevel", "[", "0.7", "]"}], ",", 
       RowBox[{"GrayLevel", "[", "0.3", "]"}], ",", "Black"}], "}"}]}], ",", 
    RowBox[{"Joined", "->", "True"}], ",", 
    RowBox[{"Frame", "->", 
     RowBox[{"{", 
      RowBox[{"True", ",", "True", ",", "False", ",", "False"}], "}"}]}], ",", 
    RowBox[{"Filling", "->", "Axis"}], ",", 
    RowBox[{"FillingStyle", "\[Rule]", 
     RowBox[{"Opacity", "[", 
      RowBox[{"0.07", ",", "Black"}], "]"}]}], ",", 
    RowBox[{"AspectRatio", "->", " ", 
     RowBox[{"1", "/", "1.5"}]}], ",", 
    RowBox[{"Axes", "->", "False"}]}], "]"}], "   "}]}], "Input",
 CellChangeTimes->{{3.904095669961083*^9, 3.904095674090104*^9}, {
  3.90409608357189*^9, 3.9040960864003773`*^9}},
 CellLabel->
  "In[2072]:=",ExpressionUUID->"23a3e657-e92f-441d-ae42-67929735fb91"],

Cell[BoxData[
 GraphicsBox[{{}, {{
     {GrayLevel[0], Opacity[0.07], EdgeForm[None], 
      GraphicsGroupBox[{{
         PolygonBox[{{25., -0.000045564704669999414`}, {25., 0.}, {
          21.256012388447875`, 0.}, {22., -0.000012641211812424606`}, {
          23., -0.00002790802527276285}, {24., -0.000039400225336073296`}}], 
         PolygonBox[{{-21.25601238844788, 0.}, {-25., 
          0.}, {-25., -0.000045564704669999414`}, {-24., \
-0.000039400225336073296`}, {-23., -0.00002790802527276285}, {-22., \
-0.000012641211812424606`}}]}, {
         PolygonBox[{{12.75219329923179, 0.}, {4.250837179504702, 0.}, {
          5., -0.000013365024851073258`}, {6., -0.000029315879026716762`}, {
          7., -0.000041247238625795705`}, {8., -0.00004758049041527848}, {
          9., -0.00004748929334743538}, {10., -0.00004100680017653637}, {
          11., -0.000029025727147187095`}, {12., -0.000013185859191448367`}}],
          PolygonBox[{{-4.250837179504702, 0.}, {-12.75219329923179, 
          0.}, {-12., -0.000013185859191448367`}, {-11., \
-0.000029025727147187095`}, {-10., -0.00004100680017653637}, {-9., \
-0.00004748929334743538}, {-8., -0.00004758049041527848}, {-7., \
-0.000041247238625795705`}, {-6., -0.000029315879026716762`}, {-5., \
-0.000013365024851073258`}}]}}]}, 
     {GrayLevel[0], Opacity[0.07], EdgeForm[None], 
      GraphicsGroupBox[{
        PolygonBox[{{12.75219329923179, 0.}, {21.256012388447875`, 0.}, {21., 
         4.349947201704986*^-6}, {20., 0.000020797919244694362`}, {19., 
         0.00003451410356837053}, {18., 0.00004366308836614307}, {17., 
         0.00004699071225004008}, {16., 0.000043991441659583586`}, {15., 
         0.00003499776307390362}, {14., 0.000021166660169518773`}, {13., 
         4.344022030459627*^-6}}], 
        PolygonBox[{{-4.250837179504702, 0.}, {4.250837179504702, 0.}, {4., 
         4.47492193410914*^-6}, {3., 0.000021795542383846028`}, {2., 
         0.00003623046851712271}, {1., 0.00004578467942315105}, {0., 
         0.000049258420100168094`}, {-1., 0.00004578467942315105}, {-2., 
         0.00003623046851712271}, {-3., 0.000021795542383846028`}, {-4., 
         4.47492193410914*^-6}}], 
        PolygonBox[{{-21.25601238844788, 0.}, {-12.75219329923179, 0.}, {-13.,
          4.344022030459627*^-6}, {-14., 0.000021166660169518773`}, {-15., 
         0.00003499776307390362}, {-16., 0.000043991441659583586`}, {-17., 
         0.00004699071225004008}, {-18., 0.00004366308836614307}, {-19., 
         0.00003451410356837053}, {-20., 0.000020797919244694362`}, {-21., 
         4.349947201704986*^-6}}]}]}, 
     {GrayLevel[0], Opacity[0.07], EdgeForm[None], 
      GraphicsGroupBox[{{
         PolygonBox[{{25., -0.0002247707758448742}, {25., 0.}, {
          21.087678643202633`, 0.}, {22., -0.0000717615147017054}, {
          23., -0.00014244392158506628`}, {24., -0.0001959335900735726}}], 
         PolygonBox[{{-21.087678643202633`, 0.}, {-25., 
          0.}, {-25., -0.0002247707758448742}, {-24., \
-0.0001959335900735726}, {-23., -0.00014244392158506628`}, {-22., \
-0.0000717615147017054}}]}, {
         PolygonBox[{{-4.049464296649942, 0.}, {-12.431660295451437`, 
          0.}, {-12., -0.00003706118962153389}, {-11., \
-0.00011672602298860671`}, {-10., -0.0001790612540385004}, {-9., \
-0.0002160506089577303}, {-8., -0.00022337725769965155`}, {-7., \
-0.00020045180509953382`}, {-6., -0.0001502313752444647}, {-5., \
-0.00007897718135456776}}], 
         PolygonBox[{{12.431660295451437`, 0.}, {4.049464296649943, 0.}, {
          5., -0.00007897718135456776}, {6., -0.0001502313752444647}, {
          7., -0.00020045180509953382`}, {8., -0.00022337725769965155`}, {
          9., -0.0002160506089577303}, {10., -0.0001790612540385004}, {
          11., -0.00011672602298860671`}, {
          12., -0.00003706118962153389}}]}}]}, 
     {GrayLevel[0], Opacity[0.07], EdgeForm[None], 
      GraphicsGroupBox[{
        PolygonBox[{{12.431660295451437`, 0.}, {21.087678643202633`, 0.}, {
         21., 6.896640308080403*^-6}, {20., 0.00008411698188301956}, {19., 
         0.00015128610969507495`}, {18., 0.00020083117167319378`}, {17., 
         0.0002262420451097402}, {16., 0.00022275068703393093`}, {15., 
         0.0001889003477873979}, {14., 0.0001280930696716317}, {13., 
         0.00004879611532881997}}], 
        PolygonBox[{{-21.087678643202633`, 0.}, {-12.431660295451437`, 
         0.}, {-13., 0.00004879611532881997}, {-14., 
         0.0001280930696716317}, {-15., 0.0001889003477873979}, {-16., 
         0.00022275068703393093`}, {-17., 0.0002262420451097402}, {-18., 
         0.00020083117167319378`}, {-19., 0.00015128610969507495`}, {-20., 
         0.00008411698188301956}, {-21., 6.896640308080403*^-6}}], 
        PolygonBox[{{-4.049464296649942, 0.}, {4.049464296649943, 0.}, {4., 
         4.1098411278297795`*^-6}, {3., 0.00008760169720535991}, {2., 
         0.00015915758759829746`}, {1., 0.00020748051594826617`}, {0., 
         0.00024116737367832968`}, {-1., 0.00020748051594826617`}, {-2., 
         0.00015915758759829746`}, {-3., 0.00008760169720535991}, {-4., 
         4.1098411278297795`*^-6}}]}]}, 
     {GrayLevel[0], Opacity[0.07], EdgeForm[None], 
      GraphicsGroupBox[{{
         PolygonBox[{{25., -0.0006439219500425216}, {25., 0.}, {
          20.754246760255445`, 0.}, {21., -0.00004874597167943706}, {
          22., -0.00024595668011841973`}, {23., -0.0004262634504504843}, {
          24., -0.0005666100685088205}}], 
         PolygonBox[{{-20.754246760255445`, 0.}, {-25., 
          0.}, {-25., -0.0006439219500425216}, {-24., \
-0.0005666100685088205}, {-23., -0.0004262634504504843}, {-22., \
-0.00024595668011841973`}, {-21., -0.00004874597167943706}}]}, {
         PolygonBox[{{12.023991579397705`, 0.}, {3.64501534874805, 0.}, {
          4., -0.0000844159906656498}, {5., -0.00030543340227022665`}, {
          6., -0.0004790504955499782}, {7., -0.0005863872172251256}, {
          8., -0.0006183163907460751}, {9., -0.0005718512342244821}, {
          10., -0.00044802455689201703`}, {11., -0.00025356430139028167`}, {
          12., -6.37187549676263*^-6}}], 
         PolygonBox[{{-3.64501534874805, 0.}, {-12.023991579397705`, 
          0.}, {-12., -6.37187549676263*^-6}, {-11., \
-0.00025356430139028167`}, {-10., -0.00044802455689201703`}, {-9., \
-0.0005718512342244821}, {-8., -0.0006183163907460751}, {-7., \
-0.0005863872172251256}, {-6., -0.0004790504955499782}, {-5., \
-0.00030543340227022665`}, {-4., -0.0000844159906656498}}]}}]}, 
     {GrayLevel[0], Opacity[0.07], EdgeForm[None], 
      GraphicsGroupBox[{
        PolygonBox[{{-3.64501534874805, 0.}, {3.64501534874805, 0.}, {3., 
         0.00015338581391360114`}, {2., 0.00036805554797124563`}, {1., 
         0.0005182119545473369}, {0., 0.0009874837100373901}, {-1., 
         0.0005182119545473369}, {-2., 0.00036805554797124563`}, {-3., 
         0.00015338581391360114`}}], {
         PolygonBox[{{-20.754246760255445`, 0.}, {-12.023991579397705`, 
          0.}, {-13., 0.00025921612065542835`}, {-14., 
          0.0004946077236264724}, {-15., 0.0006510063822161487}, {-16., 
          0.0006996919291754713}, {-17., 0.0006440585683505528}, {-18., 
          0.0005129152282903139}, {-19., 0.00034041511042637686`}, {-20., 
          0.00014960735106863942`}}], 
         PolygonBox[{{12.023991579397705`, 0.}, {20.754246760255445`, 0.}, {
          20., 0.00014960735106863942`}, {19., 0.00034041511042637686`}, {18.,
           0.0005129152282903139}, {17., 0.0006440585683505528}, {16., 
          0.0006996919291754713}, {15., 0.0006510063822161487}, {14., 
          0.0004946077236264724}, {13., 0.00025921612065542835`}}]}}]}, 
     {GrayLevel[0], Opacity[0.07], EdgeForm[None], 
      GraphicsGroupBox[{{
         PolygonBox[{{-21.367555769827007`, 0.}, {-25., 
          0.}, {-25., -0.0004893633118592295}, {-24., \
-0.0004069182777956631}, {-23., -0.0002662000657261029}, {-22., \
-0.00010239476702160215`}}], 
         PolygonBox[{{25., -0.0004893633118592295}, {25., 0.}, {
          21.367555769827007`, 0.}, {22., -0.00010239476702160215`}, {
          23., -0.0002662000657261029}, {24., -0.0004069182777956631}}]}, {
         PolygonBox[{{-4.002793852003508, 0.}, {-12.952455476223925`, 
          0.}, {-12., -0.0004575457900921921}, {-11., \
-0.0008595386343970356}, {-10., -0.0011265219446650917`}, {-9., \
-0.0012466809078710956`}, {-8., -0.0012292115419540294`}, {-7., \
-0.0010845627896024848`}, {-6., -0.0008201015233846384}, {-5., \
-0.0004483183837492113}}], 
         PolygonBox[{{12.952455476223925`, 0.}, {4.002793852003508, 0.}, {
          5., -0.0004483183837492113}, {6., -0.0008201015233846384}, {
          7., -0.0010845627896024848`}, {8., -0.0012292115419540294`}, {
          9., -0.0012466809078710956`}, {10., -0.0011265219446650917`}, {
          11., -0.0008595386343970356}, {12., -0.0004575457900921921}}]}}]}, 
     {GrayLevel[0], Opacity[0.07], EdgeForm[None], 
      GraphicsGroupBox[{
        PolygonBox[{{-4.002793852003508, 0.}, {4.002793852003508, 0.}, {4., 
         1.2560444168579147`*^-6}, {3., 0.00047503608717662055`}, {2., 
         0.0008990764350028825}, {1., 0.001194643680803134}, {0., 
         0.0033771248383193692`}, {-1., 0.001194643680803134}, {-2., 
         0.0008990764350028825}, {-3., 0.00047503608717662055`}, {-4., 
         1.2560444168579147`*^-6}}], 
        PolygonBox[{{-21.367555769827007`, 0.}, {-12.952455476223925`, 
         0.}, {-13., 0.00002283969932319142}, {-14., 
         0.00047723425564775323`}, {-15., 0.0007895337151261138}, {-16., 
         0.0008921128183332845}, {-17., 0.00080393735916056}, {-18., 
         0.0006107043194886879}, {-19., 0.00040216446577672556`}, {-20., 
         0.0002207481704090258}, {-21., 0.0000595084682938565}}], 
        PolygonBox[{{12.952455476223925`, 0.}, {21.367555769827007`, 0.}, {
         21., 0.0000595084682938565}, {20., 0.0002207481704090258}, {19., 
         0.00040216446577672556`}, {18., 0.0006107043194886879}, {17., 
         0.00080393735916056}, {16., 0.0008921128183332845}, {15., 
         0.0007895337151261138}, {14., 0.00047723425564775323`}, {13., 
         0.00002283969932319142}}]}]}, {}, {}, {}, {}, {}, {}, {}, {}, {}, \
{}, {}, {}, {}, {}, {}, {}, {}, {}, {}, {}}, {{}, {}, 
     {GrayLevel[1], PointSize[0.009166666666666668], AbsoluteThickness[1.6], 
      LineBox[CompressedData["
1:eJxTTMoPSmViYGCwBGIQDQGWB3Tbz4VMf8y+H8K3OGDxVi3fdAULlG9+YAX/
7icNzn/3QfhmB24+4X+zqenVPrWDyuxdjqYHGFCA6QHLHZcSd9hdsoPwTQ7s
rNmg8OzcVyjf+IDa0QkT0yWY7CF8owMbzz73innCBuUbHjg7WXHKn0UcUL7B
gR2nWXLzBNihfL0DpeYTfwdGwvTrHEiXX3L+oeE3qPlaB8xXf1sXbXHJTvzj
iyr5Rk0092kciAyV2iC1/DXUP2oHDljxnOjI/wflqxwIjHr65lo9K9T/Sgcm
nLm+8flTDihf4YCz7h5j1U8wvswB1pl3gmUWwNRLHJh56Mnd7L0w80QOTNAL
Y/dmf7PvcrxW2W0GQTT3CBzQunta5+URWHhxHBC06nPZdAvmH4YD/NMCso/+
g/n3w/5dG4xmyzLCwoeB4def4Nyoy5wweXs0eQdU/RwOqOYLOMDsh7rPAdV9
Ig4w90P954DqPxkHVP8rOKCGj5IDavipOKCGr5oDavhrOMDiBxp/aO7RcoDF
L4Sv44Aa/3oOqOnDwAE1/Rg6oKYvIwfU9GfsgJo+TRxQ06+pAyx9q0LSP5r7
zBxg+QPCN3dAzT8WDqj5y9IBlv8Au8cE8g==
       "]]}, 
     {GrayLevel[0.7], PointSize[0.009166666666666668], AbsoluteThickness[1.6],
       LineBox[CompressedData["
1:eJxTTMoPSmViYGCwBGIQDQGWB8QiHJz5ynT3Q/gWByZMk91ZsE4Tyjc/4F2m
+2P+aiUo3+yASmds/tXzQvtfy3RKF4mZHmBAAaYH1ALbeM3e3rGD8E0OFP/c
uO8fj5g9hG98wEup7GTgFWUo3+jApR+fFhwL0oLyDQ9UVUyJy1muC+UbHBAM
/HXF1QjG1zuQr39kYeEhDShf58ArG1Fx8VMKUL7WAV2GvoO+UzntNZ6wT2G6
q4HmPo0DTjtzjrvkMUP9o3ag/LfGuciZclC+ygGJzjOlPhXqUL7Sgbq0ypkl
gTpQvsIB07RCDh93WHjJHJBn4HjK7aYF5UscaPJ6sP7tBmUoX+QA69mXSwS3
iOyv23nwyDIjATT3CBwoTHrf9sLmIjS8OA7YHT206eY3WHgxHFCVyXUpvKMC
5X/Y/+/5Ev4nhtoweYZNX4y+W8/Rh8nbo8k7oOrncEA1X8ABZn89xH0OqO4T
cYC5H+o/B1T/yTig+l/BATV8lBxQw0/FATV81RxQw1/DARY/0PhDc4+WAyx+
IXwdB9T413NATR8GDqjpx9ABNX0ZOaCmP2MH1PRp4oCafk0dYOkbmv7R3Gfm
AMsfEL65A2r+sXBAzV+WDrD8BwATQPAa
       "]]}, 
     {GrayLevel[0.3], PointSize[0.009166666666666668], AbsoluteThickness[1.6],
       LineBox[CompressedData["
1:eJxTTMoPSmViYGCwBGIQDQGWBypu7rw9W9J1P4RvcWDC0bjbghOdoHzzAxnq
LlOa31tD+WYHpmvueFouZwDlmx5YtTLy6qQ+zv22mRcCxA6aHGBAASYHJk42
jvk7W9kewjc+4Gahf8Tc3wzKNzrgefyEwNJzDlC+4YGZSfl2B6VcoXyDA3HL
/v0seOsG5esd2JTc0M8ZCpPXOcAYtuK/oClMv9aB9OYjh978MbD/deLifA8e
DTT3aBzwqjl8Zv/OW/sgfLUDO6uPJErNg/lH5UDz7ysXZ8XYQvlKBx4v3ajD
uRcWHgoHDnQsCrvg5ALlyxzQf3/76w8zZyhf4kCHhpqZUqo9lC9yQHG1X2UQ
iwmUL3BgYbXVWn5Fsf0nghed+6vBi+Y+jgN31O5JH5NSgfqH4YBi/squT3IW
UP6H/VM3Xdsk/BvmXwYGX+vo/nO6ATB5ezR5B1T9HA4w86H2O6DaL+AAcx/U
/Q6o7pdwQPWfjAOq/xUcUMNHyQE1/FQcUMNXzQE1/DUcYPEDjT8092k5wOIX
wtdxQI1/PQfU9GHggJp+DB1Q05eRA2r6M3ZATZ8mDrD0C03faO4xdYClfwjf
zAE1f5g7oOYfCwfU/GXpAMt/AHhIABo=
       "]]}, 
     {GrayLevel[0], PointSize[0.009166666666666668], AbsoluteThickness[1.6], 
      LineBox[CompressedData["
1:eJxTTMoPSmViYGCwBGIQDQGWB1QCzmwV5nTYD+FbHFi75u/GL6usoHzzA04L
p0yWKDKE8s0OuJ++tXnGdan9X+50KUnEmR5gQAGmBz6e2ZEmbsxvD+GbHLg2
MzJC5L0OlG98oCQ6zco42grKNzpQOs2k6yuTC5RveOCAq3Hoq3AvKN/gwMmL
rRumWvtC+XoH3Der7RO77wnl6xxo/eXYutLNHsrXOnBNd6P+n0/f7Vz6muxW
PNdEc5/GAW2nIpOIP7ZQ/6gdcM9o1QzV8oHyVQ5MXum262dJEJSvdGCbxtS8
rzkhUL7CgR3/rl9frwzjyxxYoNaX++dIIJQvccC1o3RO030vKF/kwIojD053
JNrun/TBOuUOkwCaewQObO39XbBaaKsdhM9xYPWhstITijD/MByYfcT14/9S
mP8/7Od51vpo06RgmDxDy91W8YhV2TB5ezR5B1T9HA6o5gs4wOyHus8B1X0i
DjD3Q/3ngOo/GQdU/ys4oIaPkgNq+Kk4oIavmgNq+Gs4wOIHGn9o7tFygMUv
hK/jgBr/eg6o6cPAATX9GDqgpi8jB9T0Z+yAmj5NHFDTr6kDLH1D0z+a+8wc
YPkDwjd3QM0/Fg6o+cvSAZb/AB6yB0U=
       "]]}}, {
     {GrayLevel[1], PointSize[0.009166666666666668], AbsoluteThickness[1.6], 
      GeometricTransformationBox[InsetBox[
        StyleBox["\<\"\[FilledCircle]\"\>",
         StripOnInput->False,
         FontSize->8], {0., 0.}], CompressedData["
1:eJxTTMoPSmVmYGAwBmJGIGZigAHLA7rt50KmP2bfD+FbHLB4q5ZvuoIFyjc/
sIJ/95MG57/7IHyzAzef8L/Z1PQKyjc9YLnjUuIOu0t2EL7JgZ01GxSenfsK
5RsfUDs6YWK6BJM9hG90YOPZ514xT9igfMMDZycrTvmziAPKNziw4zRLbp4A
O5Svd6DUfOLvwEiYfp0D6fJLzj80/AY1X+uA+epv66ItYPZrHIgMldogtfw1
1H1qBw5Y8ZzoyP8H5ascCIx6+uZaPSvUf0oHJpy5vvH5Uw4oX+GAs+4eY9VP
ML7MAdaZd4JlFsDUSxyYeejJ3ey9MPNEDkzQC2P3Zn8D5Qsc0Lp7WuflEZh7
OA4IWvW5bLoFcy/DAf5pAdlH/8H882H/rg1Gs2UZYf5nYPj1Jzg36jInTN4e
Td4BVT+HA6r5Ag6o9os4oLpPwgHV/TIOqP5TcED1v5IDavioOKCGn5oDavhq
OKCGv5YDavzoOKDGn54DavwaOKDGv6EDavowckBNP8YOqOnLxAE1/Zk6oKZP
MwfU9GvugJq+LRxQ07+lAyx/AAA6BfHc
       "]]}, 
     {GrayLevel[0.7], PointSize[0.009166666666666668], AbsoluteThickness[1.6],
       GeometricTransformationBox[InsetBox[
        StyleBox["\<\"\[FilledCircle]\"\>",
         StripOnInput->False,
         FontSize->8], {0., 0.}], CompressedData["
1:eJxTTMoPSmVmYGAwBmJGIGZigAHLA2IRDs58Zbr7IXyLAxOmye4sWKcJ5Zsf
8C7T/TF/tRKUb3ZApTM2/+p5ISjf9IBaYBuv2ds7dhC+yYHinxv3/eMRs4fw
jQ94KZWdDLyiDOUbHbj049OCY0FaUL7hgaqKKXE5y3WhfIMDgoG/rrgawfh6
B/L1jywsPKQB5esceGUjKi5+SgHK1zqgy9B30HcqJ5SvccBpZ85xlzxmqPvU
DpT/1jgXOVMOylc5INF5ptSnQh3KVzpQl1Y5syRQB8pXOGCaVsjh4w4LD5kD
8gwcT7ndtKB8iQNNXg/Wv92gDOWLHGA9+3KJ4BYRKF/gQGHS+7YXNheh4cFx
wO7ooU03v8HCg+GAqkyuS+EdFSj/w/5/z5fwPzHUhskzbPpi9N16jj5M3h5N
3gFVP4cDqvkCDqj2iziguk/CAdX9Mg6o/lNwQPW/kgNq+Kg4oIafmgNq+Go4
oIa/lgNq/Og4oMafngNq/Bo4oMa/oQNq+jByQE0/xg6o6cvEATX9mTqgpk8z
B9T0a+6Amr4tHFDTv6UDLH8AACLr26E=
       "]]}, 
     {GrayLevel[0.3], PointSize[0.009166666666666668], AbsoluteThickness[1.6],
       GeometricTransformationBox[InsetBox[
        StyleBox["\<\"\[FilledCircle]\"\>",
         StripOnInput->False,
         FontSize->8], {0., 0.}], CompressedData["
1:eJxTTMoPSmVmYGAwBmJGIGZigAHLAxU3d96eLem6H8K3ODDhaNxtwYlOUL75
gQx1lynN762hfLMD0zV3PC2XM4DyTQ+sWhl5dVIfJ5RvcmDiZOOYv7OV7SF8
4wNuFvpHzP3NoHyjA57HTwgsPecA5RsemJmUb3dQyhXKNzgQt+zfz4K3blC+
3oFNyQ39nKEweZ0DjGEr/guawvRrHUhvPnLozR8DKF/jgFfN4TP7d97aB+Gr
HdhZfSRRah7MvSoHmn9fuTgrxhbKVzrweOlGHc69MP8qHDjQsSjsgpMLlC9z
QP/97a8/zJyhfIkDHRpqZkqp9lC+yAHF1X6VQSwmUL7AgYXVVmv5FcWgfI4D
d9TuSR+TUoG6j+GAYv7Krk9yFlD+h/1TN13bJPwb5h8GBl/r6P5zugEweXs0
eQdU/RwOqOYLOKDaL+KA6j4JB1T3yzig+k/BAdX/Sg6o4aPigBp+ag6o4avh
gBr+Wg6o8aPjgBp/eg6o8WvggBr/hg6o6cPIATX9GDugpi8TB9T0Z+qAmj7N
HFDTr7kDavq2cEBN/5YOsPwBAKot6I8=
       "]]}, 
     {GrayLevel[0], PointSize[0.009166666666666668], AbsoluteThickness[1.6], 
      GeometricTransformationBox[InsetBox[
        StyleBox["\<\"\[FilledCircle]\"\>",
         StripOnInput->False,
         FontSize->8], {0., 0.}], CompressedData["
1:eJxTTMoPSmVmYGAwBmJGIGZigAHLAyoBZ7YKczrsh/AtDqxd83fjl1VWUL75
AaeFUyZLFBlC+WYH3E/f2jzjuhSUb3rg45kdaeLG/PYQvsmBazMjI0Te60D5
xgdKotOsjKOtoHyjA6XTTLq+MrlA+YYHDrgah74K94LyDQ6cvNi6Yaq1L5Sv
d8B9s9o+sfueUL7OgdZfjq0r3eyhfK0D13Q36v/59N0Owtc4oO1UZBLxxxbq
PrUD7hmtmqFaPlC+yoHJK912/SwJgvKVDmzTmJr3NScEylc4sOPf9evrlWF8
mQML1Ppy/xwJhPIlDrh2lM5puu8F5YscWHHkwemORJh9Age29v4uWC20Feoe
jgOrD5WVnlCEuZfhwOwjrh//l8L892E/z7PWR5smBcPkGVrutopHrMqGyduj
yTug6udwQDVfwAHVfhEHVPdJOKC6X8YB1X8KDqj+V3JADR8VB9TwU3NADV8N
B9Tw13JAjR8dB9T403NAjV8DB9T4N3RATR9GDqjpx9gBNX2ZOKCmP1MH1PRp
5oCafs0dUNO3hQNq+rd0gOUPAFj08TI=
       "]]}}}, {{}, {}}},
  AspectRatio->0.6666666666666666,
  Axes->{False, False},
  AxesLabel->{None, None},
  AxesOrigin->{0, 0},
  DisplayFunction->Identity,
  Frame->{{True, False}, {True, False}},
  FrameLabel->{{None, None}, {None, None}},
  FrameTicks->{{Automatic, Automatic}, {Automatic, Automatic}},
  GridLines->{None, None},
  GridLinesStyle->Directive[
    GrayLevel[0.5, 0.4]],
  Method->{
   "AxisPadding" -> Scaled[0.02], "DefaultBoundaryStyle" -> Automatic, 
    "DefaultGraphicsInteraction" -> {
     "Version" -> 1.2, "TrackMousePosition" -> {True, False}, 
      "Effects" -> {
       "Highlight" -> {"ratio" -> 2}, "HighlightPoint" -> {"ratio" -> 2}, 
        "Droplines" -> {
         "freeformCursorMode" -> True, 
          "placement" -> {"x" -> "All", "y" -> "None"}}}}, "DefaultMeshStyle" -> 
    AbsolutePointSize[6], "DefaultPlotStyle" -> {
      Directive[
       RGBColor[0.368417, 0.506779, 0.709798], 
       AbsoluteThickness[1.6]], 
      Directive[
       RGBColor[0.880722, 0.611041, 0.142051], 
       AbsoluteThickness[1.6]], 
      Directive[
       RGBColor[0.560181, 0.691569, 0.194885], 
       AbsoluteThickness[1.6]], 
      Directive[
       RGBColor[0.922526, 0.385626, 0.209179], 
       AbsoluteThickness[1.6]], 
      Directive[
       RGBColor[0.528488, 0.470624, 0.701351], 
       AbsoluteThickness[1.6]], 
      Directive[
       RGBColor[0.772079, 0.431554, 0.102387], 
       AbsoluteThickness[1.6]], 
      Directive[
       RGBColor[0.363898, 0.618501, 0.782349], 
       AbsoluteThickness[1.6]], 
      Directive[
       RGBColor[1, 0.75, 0], 
       AbsoluteThickness[1.6]], 
      Directive[
       RGBColor[0.647624, 0.37816, 0.614037], 
       AbsoluteThickness[1.6]], 
      Directive[
       RGBColor[0.571589, 0.586483, 0.], 
       AbsoluteThickness[1.6]], 
      Directive[
       RGBColor[0.915, 0.3325, 0.2125], 
       AbsoluteThickness[1.6]], 
      Directive[
       RGBColor[0.40082222609352647`, 0.5220066643438841, 0.85], 
       AbsoluteThickness[1.6]], 
      Directive[
       RGBColor[0.9728288904374106, 0.621644452187053, 0.07336199581899142], 
       AbsoluteThickness[1.6]], 
      Directive[
       RGBColor[0.736782672705901, 0.358, 0.5030266573755369], 
       AbsoluteThickness[1.6]], 
      Directive[
       RGBColor[0.28026441037696703`, 0.715, 0.4292089322474965], 
       AbsoluteThickness[1.6]]}, "DomainPadding" -> Scaled[0.02], 
    "PointSizeFunction" -> "SmallPointSize", "RangePadding" -> Scaled[0.05], 
    "OptimizePlotMarkers" -> True, "OptimizePlotMarkers" -> True, 
    "CoordinatesToolOptions" -> {"DisplayFunction" -> ({
        Identity[
         Part[#, 1]], 
        Identity[
         Part[#, 2]]}& ), "CopiedValueFunction" -> ({
        Identity[
         Part[#, 1]], 
        Identity[
         Part[#, 2]]}& )}},
  PlotRange->{{-25., 25.}, {-0.0012466809078710956`, 0.0033771248383193692`}},
  PlotRangeClipping->True,
  PlotRangePadding->{{
     Scaled[0.02], 
     Scaled[0.02]}, {
     Scaled[0.05], 
     Scaled[0.05]}},
  Ticks->{Automatic, Automatic}]], "Output",
 CellChangeTimes->{3.904095722255128*^9, 3.904095860114043*^9, 
  3.9040960081130323`*^9, 3.904096099515997*^9, 3.9040973398586483`*^9, 
  3.904375723416972*^9, 3.9168344069339533`*^9, 3.917076238079981*^9},
 CellLabel->
  "Out[2073]=",ExpressionUUID->"b2c63a02-81e0-4443-9b48-cfc551f3302a"]
}, Closed]]
}, Closed]],

Cell[CellGroupData[{

Cell["Fig 2 F - scaled relatedness", "Subsubsection",
 CellChangeTimes->{{3.904094490996907*^9, 3.904094507728986*^9}, {
  3.904095700930859*^9, 3.9040957439668093`*^9}, {3.904095997975259*^9, 
  3.904095998326894*^9}},ExpressionUUID->"37748d23-8276-4815-a8c9-\
ae5c5347ce91"],

Cell[CellGroupData[{

Cell[BoxData[{
 RowBox[{
  RowBox[{"Table", "[", 
   RowBox[{
    RowBox[{
     RowBox[{
      RowBox[{"N", "@", "\[Kappa]tablt"}], " ", "/.", "vals"}], "//", 
     "Chop"}], "  ", ",", 
    RowBox[{"{", 
     RowBox[{"t", ",", 
      RowBox[{"{", 
       RowBox[{"5", ",", "3", ",", "2", ",", "1"}], "}"}]}], " ", "}"}]}], 
   "    ", "]"}], " ", ";"}], "\[IndentingNewLine]", 
 RowBox[{
  RowBox[{"ListPlot", "[", 
   RowBox[{"%", ",", 
    RowBox[{"PlotRange", "->", "All"}], ",", 
    RowBox[{"PlotMarkers", "->", 
     RowBox[{"{", 
      RowBox[{"\"\<\[FilledCircle]\>\"", ",", " ", "8"}], "}"}]}], ",", 
    RowBox[{"PlotStyle", "->", 
     RowBox[{"{", 
      RowBox[{"White", ",", 
       RowBox[{"GrayLevel", "[", "0.7", "]"}], ",", 
       RowBox[{"GrayLevel", "[", "0.3", "]"}], ",", "Black"}], "}"}]}], ",", 
    RowBox[{"Joined", "->", "True"}], ",", 
    RowBox[{"Frame", "->", 
     RowBox[{"{", 
      RowBox[{"True", ",", "True", ",", "False", ",", "False"}], "}"}]}], ",", 
    RowBox[{"Filling", "->", "Axis"}], ",", 
    RowBox[{"FillingStyle", "\[Rule]", 
     RowBox[{"Opacity", "[", 
      RowBox[{"0.07", ",", "Black"}], "]"}]}], ",", 
    RowBox[{"AspectRatio", "->", " ", 
     RowBox[{"1", "/", "1.5"}]}], ",", 
    RowBox[{"Axes", "->", "False"}]}], "]"}], "   "}]}], "Input",
 CellChangeTimes->{{3.904095887961824*^9, 3.904095888920326*^9}, {
  3.904096093727776*^9, 3.9040960973628798`*^9}},
 CellLabel->
  "In[2074]:=",ExpressionUUID->"e87d2580-ba57-4a0f-9b71-c346dbf5f912"],

Cell[BoxData[
 GraphicsBox[{{}, {{
     {GrayLevel[0], Opacity[0.07], EdgeForm[None], 
      GraphicsGroupBox[{{
         PolygonBox[{{25., -0.00014633551526090633`}, {25., 0.}, {
          21.02787362657496, 0.}, {22., -0.00004864187255464081}, {
          23., -0.00009366411770935992}, {24., -0.00012785130358957485`}}], 
         PolygonBox[{{-21.02787362657496, 0.}, {-25., 
          0.}, {-25., -0.00014633551526090633`}, {-24., \
-0.00012785130358957485`}, {-23., -0.00009366411770935992}, {-22., \
-0.00004864187255464081}}]}, {
         PolygonBox[{{12.330861855827782`, 0.}, {3.977268903671527, 0.}, {
          4., -1.2475711430320513`*^-6}, {5., -0.00005508984531381582}, {
          6., -0.00010046282268945863`}, {7., -0.00013164956066407177`}, {
          8., -0.00014492941629320357`}, {9., -0.00013863721587384874`}, {
          10., -0.00011324039119627235`}, {11., -0.0000715142471413299}, {
          12., -0.000018685800476329283`}}], 
         PolygonBox[{{-3.977268903671527, 0.}, {-12.330861855827782`, 
          0.}, {-12., -0.000018685800476329283`}, {-11., \
-0.0000715142471413299}, {-10., -0.00011324039119627235`}, {-9., \
-0.00013863721587384874`}, {-8., -0.00014492941629320357`}, {-7., \
-0.00013164956066407177`}, {-6., -0.00010046282268945863`}, {-5., \
-0.00005508984531381582}, {-4., -1.2475711430320513`*^-6}}]}}]}, 
     {GrayLevel[0], Opacity[0.07], EdgeForm[None], 
      GraphicsGroupBox[{
        PolygonBox[{{-3.977268903671527, 0.}, {3.977268903671527, 0.}, {3., 
         0.00005363632556851094}, {2., 0.00010121384636862888`}, {1., 
         0.00013360290875356152`}, {0., 0.00016111200427465112`}, {-1., 
         0.00013360290875356152`}, {-2., 0.00010121384636862888`}, {-3., 
         0.00005363632556851094}}], {
         PolygonBox[{{12.330861855827782`, 0.}, {21.02787362657496, 0.}, {21.,
           1.3947007596531167`*^-6}, {20., 0.000050760595757144716`}, {19., 
          0.00009443158996514411}, {18., 0.00012787419064181856`}, {17., 
          0.0001467306785040371}, {16., 0.00014722146017910669`}, {15., 
          0.00012751447762369516`}, {14., 0.00008922256416612736}, {13., 
          0.00003779033948117453}}], 
         PolygonBox[{{-21.02787362657496, 0.}, {-12.330861855827782`, 
          0.}, {-13., 0.00003779033948117453}, {-14., 
          0.00008922256416612736}, {-15., 0.00012751447762369516`}, {-16., 
          0.00014722146017910669`}, {-17., 0.0001467306785040371}, {-18., 
          0.00012787419064181856`}, {-19., 0.00009443158996514411}, {-20., 
          0.000050760595757144716`}, {-21., 1.3947007596531167`*^-6}}]}}]}, 
     {GrayLevel[0], Opacity[0.07], EdgeForm[None], 
      GraphicsGroupBox[{{
         PolygonBox[{{25., -0.00042098422627886284`}, {25., 0.}, {
          20.540648538089023`, 0.}, {21., -0.00005588595093533874}, {
          22., -0.00017495696409499685`}, {23., -0.0002850607420841856}, {
          24., -0.00037229753864473895`}}], 
         PolygonBox[{{-20.540648538089023`, 0.}, {-25., 
          0.}, {-25., -0.00042098422627886284`}, {-24., \
-0.00037229753864473895`}, {-23., -0.0002850607420841856}, {-22., \
-0.00017495696409499685`}, {-21., -0.00005588595093533874}}]}, {
         PolygonBox[{{-3.426311571917278, 0.}, {-11.8168103912797, 
          0.}, {-11., -0.00013743670614434688`}, {-10., \
-0.00027013954610992526`}, {-9., -0.00035735662967945856`}, {-8., \
-0.0003966662998643855}, {-7., -0.0003876232034380357}, {-6., \
-0.0003302571279025889}, {-5., -0.00022744657015623523`}, {-4., \
-0.00008891297722023493}}], 
         PolygonBox[{{11.8168103912797, 0.}, {3.426311571917278, 0.}, {
          4., -0.00008891297722023493}, {5., -0.00022744657015623523`}, {
          6., -0.0003302571279025889}, {7., -0.0003876232034380357}, {
          8., -0.0003966662998643855}, {9., -0.00035735662967945856`}, {
          10., -0.00027013954610992526`}, {
          11., -0.00013743670614434688`}}]}}]}, 
     {GrayLevel[0], Opacity[0.07], EdgeForm[None], 
      GraphicsGroupBox[{
        PolygonBox[{{-3.426311571917278, 0.}, {3.426311571917278, 0.}, {3., 
         0.00006607180697243893}, {2., 0.0002098115229837591}, {1., 
         0.00031209034427627573`}, {0., 0.0007495801628680251}, {-1., 
         0.00031209034427627573`}, {-2., 0.0002098115229837591}, {-3., 
         0.00006607180697243893}}], {
         PolygonBox[{{-20.540648538089023`, 0.}, {-11.8168103912797, 
          0.}, {-12., 0.00003082352610982909}, {-13., 
          0.0002113402242176396}, {-14., 0.0003681175134732839}, {-15., 
          0.00046412693877137854`}, {-16., 0.00047902702452828986`}, {-17., 
          0.0004196437385622546}, {-18., 0.00031344887762851904`}, {-19., 
          0.000189956108776683}, {-20., 0.00006577677481901926}}], 
         PolygonBox[{{11.8168103912797, 0.}, {20.540648538089023`, 0.}, {20., 
          0.00006577677481901926}, {19., 0.000189956108776683}, {18., 
          0.00031344887762851904`}, {17., 0.0004196437385622546}, {16., 
          0.00047902702452828986`}, {15., 0.00046412693877137854`}, {14., 
          0.0003681175134732839}, {13., 0.0002113402242176396}, {12., 
          0.00003082352610982909}}]}}]}, 
     {GrayLevel[0], Opacity[0.07], EdgeForm[None], 
      GraphicsGroupBox[{{
         PolygonBox[{{25., -0.0001899590839883288}, {25., 0.}, {
          21.52165238536278, 0.}, {22., -0.00002475088380335222}, {
          23., -0.00008744916163397813}, {24., -0.00015013764175969126`}}], 
         PolygonBox[{{-21.52165238536278, 0.}, {-25., 
          0.}, {-25., -0.0001899590839883288}, {-24., \
-0.00015013764175969126`}, {-23., -0.00008744916163397813}, {-22., \
-0.00002475088380335222}}]}, {
         PolygonBox[{{13.021955941561673`, 0.}, {3.906558214252017, 0.}, {
          4., -0.000029692739316151078`}, {5., -0.0003249859397225323}, {
          6., -0.0005641307317565923}, {7., -0.000732608735676817}, {
          8., -0.0008276993668513906}, {9., -0.0008468666888598539}, {
          10., -0.000779601707976362}, {11., -0.0006111124535548275}, {
          12., -0.0003410328529016256}, {13., -6.96563147922349*^-6}}], 
         PolygonBox[{{-3.906558214252017, 0.}, {-13.021955941561673`, 
          0.}, {-13., -6.96563147922349*^-6}, {-12., -0.0003410328529016256}, \
{-11., -0.0006111124535548275}, {-10., -0.000779601707976362}, {-9., \
-0.0008468666888598539}, {-8., -0.0008276993668513906}, {-7., \
-0.000732608735676817}, {-6., -0.0005641307317565923}, {-5., \
-0.0003249859397225323}, {-4., -0.000029692739316151078`}}]}}]}, 
     {GrayLevel[0], Opacity[0.07], EdgeForm[None], 
      GraphicsGroupBox[{
        PolygonBox[{{-3.906558214252017, 0.}, {3.906558214252017, 0.}, {3., 
         0.00028807451093989454`}, {2., 0.00057724374907533}, {1., 
         0.0007810512226062638}, {0., 0.0028566354457783623`}, {-1., 
         0.0007810512226062638}, {-2., 0.00057724374907533}, {-3., 
         0.00028807451093989454`}}], {
         PolygonBox[{{-21.52165238536278, 0.}, {-13.021955941561673`, 
          0.}, {-14., 0.0003102893338638745}, {-15., 
          0.0005173137513203258}, {-16., 0.0005615678938135164}, {-17., 
          0.0004656019274027169}, {-18., 0.00030879059761860806`}, {-19., 
          0.0001701345743901211}, {-20., 0.00008161675605589451}, {-21., 
          0.00002699157930503686}}], 
         PolygonBox[{{13.021955941561673`, 0.}, {21.52165238536278, 0.}, {21.,
           0.00002699157930503686}, {20., 0.00008161675605589451}, {19., 
          0.0001701345743901211}, {18., 0.00030879059761860806`}, {17., 
          0.0004656019274027169}, {16., 0.0005615678938135164}, {15., 
          0.0005173137513203258}, {14., 0.0003102893338638745}}]}}]}, 
     {GrayLevel[0], Opacity[0.07], EdgeForm[None], 
      GraphicsGroupBox[{{
         PolygonBox[{{-18.865397039288485`, 0.}, {-25., 
          0.}, {-25., -0.0009812973525146341}, {-24., -0.000980405662617147}, \
{-23., -0.000973765418699694}, {-22., -0.0009425668123573728}, {-21., \
-0.0008391335949341818}, {-20., -0.0005831363818117847}, {-19., \
-0.00009642563093710424}}], 
         PolygonBox[{{25., -0.0009812973525146341}, {25., 0.}, {
          18.865397039288485`, 0.}, {19., -0.00009642563093710424}, {
          20., -0.0005831363818117847}, {21., -0.0008391335949341818}, {
          22., -0.0009425668123573728}, {23., -0.000973765418699694}, {
          24., -0.000980405662617147}}]}, {
         PolygonBox[{{-0.9019607919301073, 0.}, {-11.172314236754026`, 
          0.}, {-11., -0.00011231135040417131`}, {-10., \
-0.0005564888420752528}, {-9., -0.0008043270077178121}, {-8., \
-0.0009188740590652144}, {-7., -0.0009628416141278529}, {-6., \
-0.0009768073010544896}, {-5., -0.0009804448753237534}, {-4., \
-0.000981209920705781}, {-3., -0.0009813367721413374}, {-2., \
-0.0009813527474345708}, {-1., -0.000981354184365709}}], 
         PolygonBox[{{11.172314236754026`, 0.}, {0.9019607919301073, 0.}, {
          1., -0.000981354184365709}, {2., -0.0009813527474345708}, {
          3., -0.0009813367721413374}, {4., -0.000981209920705781}, {
          5., -0.0009804448753237534}, {6., -0.0009768073010544896}, {
          7., -0.0009628416141278529}, {8., -0.0009188740590652144}, {
          9., -0.0008043270077178121}, {10., -0.0005564888420752528}, {
          11., -0.00011231135040417131`}}]}}]}, 
     {GrayLevel[0], Opacity[0.07], EdgeForm[None], 
      GraphicsGroupBox[{
        PolygonBox[{{-0.9019607919301073, 0.}, {0.9019607919301073, 0.}, {0., 
         0.009028459273797841}}], {
         PolygonBox[{{-18.865397039288485`, 0.}, {-11.172314236754026`, 
          0.}, {-12., 0.0005394708384610018}, {-13., 
          0.0012998833921370374`}, {-14., 0.0019516655810022112`}, {-15., 
          0.0022449675659915397`}, {-16., 0.002043322451311375}, {-17., 
          0.0014205948912696961`}, {-18., 0.0006199451712161062}}], 
         PolygonBox[{{11.172314236754026`, 0.}, {18.865397039288485`, 0.}, {
          18., 0.0006199451712161062}, {17., 0.0014205948912696961`}, {16., 
          0.002043322451311375}, {15., 0.0022449675659915397`}, {14., 
          0.0019516655810022112`}, {13., 0.0012998833921370374`}, {12., 
          0.0005394708384610018}}]}}]}, {}, {}, {}, {}, {}, {}, {}, {}, {}, \
{}, {}, {}, {}, {}, {}, {}, {}, {}, {}, {}}, {{}, {}, 
     {GrayLevel[1], PointSize[0.009166666666666668], AbsoluteThickness[1.6], 
      LineBox[CompressedData["
1:eJxTTMoPSmViYGCwBGIQDQGWB04z6TSa6Cnvh/AtDryddSP010EFKN/8AEu5
tNfGXgko3+xA7fXDzLMaOPeX9N/aqcRueoABBZgeCK+8vtkwbbsdhG9yYE6t
yqkfc7jsIXzjA5sOnogxOigB5Rsd6JjJ+H7fIQUo3/CAQ3DouzJrZSjf4IBY
0bJt77xhfL0DEWe3sa7dBlOvc0DhOdfv+cniUL7WgcXns3SVLjDbJ/cs2Zm2
UgPNfRoHngbE5b2b/nkfhK924F+4UqbtfiGo/1QOTNySJZ2/XhbKVzqwb8mp
uU+0laB8hQPci6+bsP2H8WUONByrls11VITyJQ4kmV5W+xQqBeWLHKif+XU1
xyMeKF/gQDdn3i+3d1v2/Q59Gl10kR/NfRwHtN4Lyn6S44H6h+FA+fyniyM6
pKD8D/vfHYm2/9GkCJNnKGRXm8IqpwqTt0eTd0DVz+EAMx9qvwOq/QIOMPdB
3e+A6n4JB1T/yTig+l/BATV8lBxQw0/FATV81RxQw1/DARY/0PhDc5+WAyx+
IXwdB9T413NATR8GDqjpx9ABNX0ZOaCmP2MH1PRp4oCafk0dYOkbmv7R3Gfm
AMsfEL65A2r+sXBAzV+WDrD8BwCTaPuU
       "]]}, 
     {GrayLevel[0.7], PointSize[0.009166666666666668], AbsoluteThickness[1.6],
       LineBox[CompressedData["
1:eJxTTMoPSmViYGCwBGIQDQGWB+pSn1d/nGa9H8K3OJBctvuAbJoFlG9+YJdL
94S2dUZQvtkBG+YjD6a8U4PyTQ9Mvci//JEP7/5fO3w/pneZHGBAASYHYlUY
k03sBO0hfOMDGW9399x7qgHlGx34Vb5q7ZkuEyjf8IDfVCGlkgZrKN/gAP+D
mvS9KfZQvt4B67KPrIey7KB8nQMxa4vX/ZG3gPK1DqyLe7w5bbM2lK9xwNvm
vZeAJoP9dI3dP0wWqaO5T+3AhrBfAXOYlaD+UTkg81qwxWCLIZSvdGByzgzO
4mxzKF/hwEMrnpNf/llC+TIHFK0Tftukw/gSB06/8JhweokplC9ywMBLW/P6
eV0oX+DAkxjHwJt+4vslQmZxiWVyo7mH40CsoTIDYxAsvBgOGH8LcpJugPnn
w37uk0WXGEtg4cXAwM7WrPK+3wMmb48m74Cqn8MBZj7UfgdU+wUcYO6Dut8B
1f0SDqj+k3FA9b+CA2r4KDmghp+KA2r4qjnAwh8aP2ju0XCAxR+Er+WAGr86
Dqjxr+eAmj4MHFDTj6EDavoyckBNf8YOqOnTxAGWfqHpG819pg6w9A/hmzmg
5g9zB9T8Y+GAmr8sHWD5DwCrku9I
       "]]}, 
     {GrayLevel[0.3], PointSize[0.009166666666666668], AbsoluteThickness[1.6],
       LineBox[CompressedData["
1:eJxTTMoPSmViYGCwBGIQDQGWB/z1vaV/PNXYD+FbHEhMP9x6Yq0ylG9+IFrT
UmPuGzEo3+yA6L2FJ5i//NxXzryfqbvV9AADCjA9oOh3xKTe948dhG9y4KeC
haFpqqg9hG984L/rirtHfNSgfKMDF7UWtiy1MYHyDQ8clZXgbWy2g/INDnj7
tdw7muYE5esduFSXcqnrswOUr3NA/Vlf16lQE/uVr1XP23JroblH68DyNzOM
vczv7oPwNQ7s5rX4PCXSDOoftQNvv7szJLG5QPkqB37IVr0+2u0J5SsdOPX2
ZCzHAW8oX+HA/q/Ct+3kYXyZA/eC97lPZPSA8iUOPKic3Opa4wTlixw4sGHa
72gfUyhf4MCJy+ZNU5X+72vmvzh9oQM/mns5DvTuLZwl9tAI6j+GA9fWiDa7
voL5/8P+HWWTdr2b7gmTZ5iYKVd1Ji0dJm+PJu+Aqp/DAWY+1H4HVPsFHGDu
g7rfAdX9Eg6o/pNxQPW/ggNq+Cg5oIafigNq+Ko5oIa/hgNq/Gg5wOIPGr9o
7tVxgMU/hK/ngJo+DBxQ04+hA2r6MnJATX/GDqjp08QBNf2aOsDSNzT9o7nH
zAGWPyB8cwfU/GPhgJq/LB1g+Q8ANqkBvA==
       "]]}, 
     {GrayLevel[0], PointSize[0.009166666666666668], AbsoluteThickness[1.6], 
      LineBox[CompressedData["
1:eJxTTMoPSmViYGCwBGIQDQGWB+yCIpnuCAfsh/AtDnBw1U+QE4DxzQ/sEfQO
6HzhD+WbHVjvLHTx0iM/KN/0gPbcwjWa9d5QvsmBu2cNbmyWdobyjQ9sCN65
k9ldcv/cM7wru+4aHWBAAUYHvnzXkqsKcLGH8A0PdN4KVstwC4fyDQ5Epwck
a+xNgPL1DmwyuXmCMyUJytc50Pb069cHP+OhfK0DV0WltKR9QqF8jQN7Pt49
m7HW0f7Mn7BJlhFqaPYD+bln/cQKZaHuVTkwJd97g5aNE5SvdGBH/yEJ/Wgv
KF/hgNwWYxZhGZj/ZQ5wR1jMf9YDCx+JA3LH026xMcLCT+RA5Vfj1R7w8BQ4
oLHbTbEOHt4cB45+ehfKJgLjMxxIcjWoFYfzP+zv9NfmkATyK5d9fnDnzhuY
Oji40tXs1VzbZA+Vt0eV/WAP0w8VcEA1n8MB1X4BB1T3iTigul/CAdV/Mg6o
/ldwQA0fJQfU8FNxQA1fNQdY+EPjxwHV/RoOsPiD8LUcUONXxwE1/vUcUNOH
gQNq+jF0QE1fRg6w9AdNn2j2GzvA0i+Eb+KAmr5NHVDTv5kDav4wd0DNPxYO
qPnL0gGW/wAEzPEP
       "]]}}, {
     {GrayLevel[1], PointSize[0.009166666666666668], AbsoluteThickness[1.6], 
      GeometricTransformationBox[InsetBox[
        StyleBox["\<\"\[FilledCircle]\"\>",
         StripOnInput->False,
         FontSize->8], {0., 0.}], CompressedData["
1:eJxTTMoPSmVmYGAwBmJGIGZigAHLA6eZdBpN9JT3Q/gWB97OuhH666AClG9+
gKVc2mtjrwSUb3ag9vph5lkNnFC+6YHwyuubDdO220H4Jgfm1Kqc+jGHyx7C
Nz6w6eCJGKODElC+0YGOmYzv9x1SgPINDzgEh74rs1aG8g0OiBUt2/bOG8bX
OxBxdhvr2m0w9ToHFJ5z/Z6fLA7lax1YfD5LV+kCM5SvceBpQFzeu+mf90H4
agf+hStl2u4XgrpX5cDELVnS+etloXylA/uWnJr7RFsJylc4wL34ugnbfxhf
5kDDsWrZXEdFKF/iQJLpZbVPoVJQvsiB+plfV3M84oHyBQ50c+b9cnu3BWo/
xwGt94Kyn+R4oO5jOFA+/+niiA4pKP/D/ndHou1/NCnC5BkK2dWmsMqpwuTt
0eQdUPVzOKCaL+CAar+IA6r7JBxQ3S/jgOo/BQdU/ys5oIaPigNq+Kk5oIav
hgNq+Gs5oMaPjgNq/Ok5oMavgQNq/Bs6oKYPIwfU9GPsgJq+TBxQ05+pA2r6
NHNATb/mDqjp28IBNf1bOsDyBwBAuOPe
       "]]}, 
     {GrayLevel[0.7], PointSize[0.009166666666666668], AbsoluteThickness[1.6],
       GeometricTransformationBox[InsetBox[
        StyleBox["\<\"\[FilledCircle]\"\>",
         StripOnInput->False,
         FontSize->8], {0., 0.}], CompressedData["
1:eJxTTMoPSmVmYGAwBmJGIGZigAHLA3Wpz6s/TrPeD+FbHEgu231ANs0Cyjc/
sMule0LbOiMo3+yADfORB1PeqUH5pgemXuRf/siHF8o3ORCrwphsYidoD+Eb
H8h4u7vn3lMNKN/owK/yVWvPdJlA+YYH/KYKKZU0WEP5Bgf4H9Sk702xh/L1
DliXfWQ9lGUH5esciFlbvO6PvAWUr3VgXdzjzWmbtaF8jQPeNu+9BDQZoHy1
AxvCfgXMYVaCuk/lgMxrwRaDLYZQvtKByTkzOIuzzaF8hQMPrXhOfvlnCeXL
HFC0Tvhtkw7jSxw4/cJjwuklplC+yAEDL23N6+d1oXyBA09iHANv+olD+RwH
Yg2VGRiDYOHBcMD4W5CTdAPMvR/2c58susRYAgsPBgZ2tmaV9/0eMHl7NHkH
VP0cDqjmCzig2i/igOo+CQdU98s4oPpPwQHV/0oOqOGj4oAafmoOqOGr4YAa
/loOqPGj44Aaf3oOqPFr4IAa/4YOqOnDyAE1/Rg7oKYvEwfU9GfqgJo+zRxQ
06+5A2r6tnBATf+WDrD8AQCi3NoI
       "]]}, 
     {GrayLevel[0.3], PointSize[0.009166666666666668], AbsoluteThickness[1.6],
       GeometricTransformationBox[InsetBox[
        StyleBox["\<\"\[FilledCircle]\"\>",
         StripOnInput->False,
         FontSize->8], {0., 0.}], CompressedData["
1:eJxTTMoPSmVmYGAwBmJGIGZigAHLA/763tI/nmrsh/AtDiSmH249sVYZyjc/
EK1pqTH3jRiUb3ZA9N7CE8xffu6D8E0PKPodMan3/WMH4Zsc+KlgYWiaKmoP
4Rsf+O+64u4RHzUo3+jARa2FLUttTKB8wwNHZSV4G5vtoHyDA95+LfeOpjlB
+XoHLtWlXOr67ADl6xxQf9bXdSoUpl/rwPI3M4y9zO9C3aNxYDevxecpkWZQ
96odePvdnSGJzQXKVznwQ7bq9dFuTyhf6cCptydjOQ54Q/kKB/Z/Fb5tJw/j
yxy4F7zPfSKjB5QvceBB5eRW1xonKF/kwIEN035H+5hC+QIHTlw2b5qq9B/q
Ho4DvXsLZ4k9NIK6l+HAtTWiza6vYP77sH9H2aRd76Z7wuQZJmbKVZ1JS4fJ
26PJO6Dq53BANV/AAdV+EQdU90k4oLpfxgHVfwoOqP5XckANHxUH1PBTc0AN
Xw0H1PDXckCNHx0H1PjTc0CNXwMH1Pg3dEBNH0YOqOnH2AE1fZk4oKY/UwfU
9GnmgJp+zR1Q07eFA2r6t3SA5Q8AEn7t4Q==
       "]]}, 
     {GrayLevel[0], PointSize[0.009166666666666668], AbsoluteThickness[1.6], 
      GeometricTransformationBox[InsetBox[
        StyleBox["\<\"\[FilledCircle]\"\>",
         StripOnInput->False,
         FontSize->8], {0., 0.}], CompressedData["
1:eJxTTMoPSmVmYGAwBmJGIGZigAHLA3ZBkUx3hAP2Q/gWBzi46ifICcD45gf2
CHoHdL7wh/LNDqx3Frp46ZEflG96QHtu4RrNem8o3+TA3bMGNzZLO0P5xgc2
BO/cyewuCeUbHfjyXUuuKsDFHsI3PNB5K1gtwy0cyjc4EJ0ekKyxNwHK1zuw
yeTmCc6UJChf50Db069fH/yMh/K1DlwVldKS9gmF8jUO7Pl492zGWkcoX+0A
Q+5ZP7FCWaj9Kgem5Htv0LJxgvKVDuzoPyShH+0F5SsckNtizCIsA/OfzAHu
CIv5z3pg/pc4IHc87RYbIyx8RA5UfjVe7QEPL4EDGrvdFOvg4clx4Oind6Fs
IjA+w4EkV4NacTj/w/5Of20OSYQ8w5WuZq/m2iao+z/Yo8k7oOrncEA1X8AB
1X4RB1T3STigul/GAdV/Cg6o/ldyQA0fFQfU8FNzQA1fDQfU8NdyQI0fHQfU
+NNzQI1fAwfU+Dd0QE0fRg6o6cfYATV9mTigpj9TB9T0aeaAmn7NHVDTt4UD
avq3dIDlDwAXaNSj
       "]]}}}, {{}, {}}},
  AspectRatio->0.6666666666666666,
  Axes->{False, False},
  AxesLabel->{None, None},
  AxesOrigin->{0, 0},
  DisplayFunction->Identity,
  Frame->{{True, False}, {True, False}},
  FrameLabel->{{None, None}, {None, None}},
  FrameTicks->{{Automatic, Automatic}, {Automatic, Automatic}},
  GridLines->{None, None},
  GridLinesStyle->Directive[
    GrayLevel[0.5, 0.4]],
  Method->{
   "AxisPadding" -> Scaled[0.02], "DefaultBoundaryStyle" -> Automatic, 
    "DefaultGraphicsInteraction" -> {
     "Version" -> 1.2, "TrackMousePosition" -> {True, False}, 
      "Effects" -> {
       "Highlight" -> {"ratio" -> 2}, "HighlightPoint" -> {"ratio" -> 2}, 
        "Droplines" -> {
         "freeformCursorMode" -> True, 
          "placement" -> {"x" -> "All", "y" -> "None"}}}}, "DefaultMeshStyle" -> 
    AbsolutePointSize[6], "DefaultPlotStyle" -> {
      Directive[
       RGBColor[0.368417, 0.506779, 0.709798], 
       AbsoluteThickness[1.6]], 
      Directive[
       RGBColor[0.880722, 0.611041, 0.142051], 
       AbsoluteThickness[1.6]], 
      Directive[
       RGBColor[0.560181, 0.691569, 0.194885], 
       AbsoluteThickness[1.6]], 
      Directive[
       RGBColor[0.922526, 0.385626, 0.209179], 
       AbsoluteThickness[1.6]], 
      Directive[
       RGBColor[0.528488, 0.470624, 0.701351], 
       AbsoluteThickness[1.6]], 
      Directive[
       RGBColor[0.772079, 0.431554, 0.102387], 
       AbsoluteThickness[1.6]], 
      Directive[
       RGBColor[0.363898, 0.618501, 0.782349], 
       AbsoluteThickness[1.6]], 
      Directive[
       RGBColor[1, 0.75, 0], 
       AbsoluteThickness[1.6]], 
      Directive[
       RGBColor[0.647624, 0.37816, 0.614037], 
       AbsoluteThickness[1.6]], 
      Directive[
       RGBColor[0.571589, 0.586483, 0.], 
       AbsoluteThickness[1.6]], 
      Directive[
       RGBColor[0.915, 0.3325, 0.2125], 
       AbsoluteThickness[1.6]], 
      Directive[
       RGBColor[0.40082222609352647`, 0.5220066643438841, 0.85], 
       AbsoluteThickness[1.6]], 
      Directive[
       RGBColor[0.9728288904374106, 0.621644452187053, 0.07336199581899142], 
       AbsoluteThickness[1.6]], 
      Directive[
       RGBColor[0.736782672705901, 0.358, 0.5030266573755369], 
       AbsoluteThickness[1.6]], 
      Directive[
       RGBColor[0.28026441037696703`, 0.715, 0.4292089322474965], 
       AbsoluteThickness[1.6]]}, "DomainPadding" -> Scaled[0.02], 
    "PointSizeFunction" -> "SmallPointSize", "RangePadding" -> Scaled[0.05], 
    "OptimizePlotMarkers" -> True, "OptimizePlotMarkers" -> True, 
    "CoordinatesToolOptions" -> {"DisplayFunction" -> ({
        Identity[
         Part[#, 1]], 
        Identity[
         Part[#, 2]]}& ), "CopiedValueFunction" -> ({
        Identity[
         Part[#, 1]], 
        Identity[
         Part[#, 2]]}& )}},
  PlotRange->{{-25., 25.}, {-0.000981354184365709, 0.009028459273797841}},
  PlotRangeClipping->True,
  PlotRangePadding->{{
     Scaled[0.02], 
     Scaled[0.02]}, {
     Scaled[0.05], 
     Scaled[0.05]}},
  Ticks->{Automatic, Automatic}]], "Output",
 CellChangeTimes->{
  3.904095894769763*^9, 3.9040960128090067`*^9, 3.904096104144763*^9, 
   3.9040973445058203`*^9, 3.9043757291814013`*^9, {3.916834413110661*^9, 
   3.916834419201692*^9}, 3.917076243991597*^9},
 CellLabel->
  "Out[2075]=",ExpressionUUID->"7789086c-8449-4334-b4b6-01243c18e616"]
}, Closed]]
}, Closed]]
}, Closed]]
}, Closed]],

Cell[CellGroupData[{

Cell["\<\
Fig 3 - Dispersal, relatedness, and scaled relatedness in 2D habitat\
\>", "Section",
 CellChangeTimes->{{3.904093219096386*^9, 3.9040932449221773`*^9}, {
   3.9040961980025063`*^9, 3.9040961983153*^9}, {3.904098948600478*^9, 
   3.904098950158387*^9}, {3.904175115535244*^9, 3.904175116119084*^9}, 
   3.9041751507432327`*^9},ExpressionUUID->"4c6065b5-eded-4ac4-8b19-\
e1ab5bb75863"],

Cell["Here we generate Fig. 3. ", "Text",
 CellChangeTimes->{{3.904093253466756*^9, 3.904093270732335*^9}, {
  3.9040962029864883`*^9, 
  3.904096203561679*^9}},ExpressionUUID->"f504e17a-f981-42f3-a6a2-\
e0f941d7fda2"],

Cell[CellGroupData[{

Cell["Definitions", "Subsection",
 CellChangeTimes->{{3.904093323389381*^9, 
  3.904093340099594*^9}},ExpressionUUID->"f912aedd-f1a6-4b4a-9907-\
c08dd9bdba59"],

Cell[BoxData[
 RowBox[{
  RowBox[{"Clear", "[", "\"\<Global`*\>\"", "]"}], ";"}]], "Input",
 CellLabel->
  "In[2076]:=",ExpressionUUID->"430e834a-367c-4f55-83c3-3c05300a4eae"],

Cell[BoxData[{
 RowBox[{
  RowBox[{"nd", "=", "13"}], " ", 
  RowBox[{"(*", " ", 
   RowBox[{"number", " ", "of", " ", "demes", " ", "in", " ", "one", " ", 
    RowBox[{"dimension", " ", "--"}], " ", "MUST", " ", "BE", " ", "ODD"}], 
   "*)"}], " ", ";"}], "\[IndentingNewLine]", 
 RowBox[{
  RowBox[{"Nd", " ", "=", " ", 
   SuperscriptBox["nd", "2"]}], " ", " ", 
  RowBox[{"(*", " ", 
   RowBox[{"total", " ", "number", " ", "of", " ", "demes"}], " ", "*)"}], 
  "  ", ";"}]}], "Input",
 CellChangeTimes->{{3.904093294336605*^9, 3.904093300845955*^9}, {
  3.904096148183701*^9, 3.904096156105113*^9}, {3.904096380399293*^9, 
  3.904096382023217*^9}},
 CellLabel->
  "In[2077]:=",ExpressionUUID->"56618cd8-884b-43d4-975a-9ff331b7aec5"],

Cell[BoxData[
 RowBox[{
  RowBox[{"(*", " ", 
   RowBox[{
   "this", " ", "calculate", " ", "the", " ", "distance", " ", "from", " ", 
    "arbitrary", " ", "i", " ", "and", " ", "j"}], " ", "*)"}], "\n", 
  RowBox[{
   RowBox[{
    RowBox[{"distance", "[", 
     RowBox[{"i_", ",", "j_"}], "]"}], ":=", " ", 
    RowBox[{"Block", "[", " ", 
     RowBox[{
      RowBox[{"{", " ", 
       RowBox[{"Dd", " ", "=", " ", 
        RowBox[{"Abs", "[", " ", 
         RowBox[{"i", "-", "j"}], " ", "]"}]}], "}"}], " ", ",", "\n", 
      RowBox[{"If", "[", "  ", 
       RowBox[{
        RowBox[{"Dd", " ", "<=", " ", 
         RowBox[{
          RowBox[{"(", 
           RowBox[{"nd", "-", "1"}], ")"}], "/", "2"}]}], ",", "  ", "Dd", 
        " ", ",", " ", 
        RowBox[{"Abs", "[", 
         RowBox[{"Dd", " ", "-", " ", "nd"}], "]"}]}], " ", "]"}]}], "\n", 
     "]"}]}], ";"}]}]], "Input",
 CellLabel->
  "In[2079]:=",ExpressionUUID->"64c45f5e-4cb7-4e08-92d2-de9600c02b5e"],

Cell[BoxData[
 RowBox[{
  RowBox[{"(*", " ", 
   RowBox[{
    RowBox[{
    "these", " ", "functions", " ", "define", " ", "the", " ", "dispersal", 
     " ", "probability", " ", "distribution"}], ",", " ", 
    RowBox[{"m", "[", 
     RowBox[{"x", ",", "y"}], "]"}], ",", " ", 
    RowBox[{"from", " ", "Appendix", " ", "B", ".2"}], ",", " ", 
    RowBox[{
    "with", " ", "mb", " ", "as", " ", "the", " ", "probability", " ", "of", 
     " ", "dispersing"}], ",", " ", 
    RowBox[{
    "and", " ", "\[Lambda]m", " ", "as", " ", "a", " ", "basis", " ", "to", 
     " ", "the", " ", "parameter", " ", "of", " ", "Binomial", " ", 
     "distribution", " ", 
     RowBox[{
      RowBox[{"(", 
       RowBox[{
        RowBox[{"see", " ", 
         RowBox[{"eq", ".", " ", "A"}]}], "-", "10"}], ")"}], "."}]}]}], " ", 
   "*)"}], "\[IndentingNewLine]", 
  RowBox[{
   RowBox[{
    RowBox[{
     RowBox[{"PrCond", "[", "dtot_", "]"}], ":=", 
     RowBox[{
      SuperscriptBox[
       RowBox[{"(", 
        FractionBox["\[Lambda]m", 
         RowBox[{
          RowBox[{"-", "1"}], "+", "nd"}]], ")"}], "dtot"], " ", 
      SuperscriptBox[
       RowBox[{"(", 
        RowBox[{"1", "-", 
         FractionBox["\[Lambda]m", 
          RowBox[{
           RowBox[{"-", "1"}], "+", "nd"}]]}], ")"}], 
       RowBox[{
        RowBox[{"-", "1"}], "-", "dtot", "+", "nd"}]], " ", 
      RowBox[{"Binomial", "[", 
       RowBox[{
        RowBox[{
         RowBox[{"-", "1"}], "+", "nd"}], ",", "dtot"}], "]"}]}]}], " ", 
    ";"}], " ", "\[IndentingNewLine]", 
   RowBox[{
    RowBox[{
     RowBox[{"p", "[", "dtot_", "]"}], ":=", 
     FractionBox[
      RowBox[{"PrCond", "[", "dtot", "]"}], 
      RowBox[{"1", "-", 
       RowBox[{"PrCond", "[", "0", "]"}]}]]}], "  ", ";"}], 
   "\[IndentingNewLine]", 
   RowBox[{
    RowBox[{
     RowBox[{"Prob", "[", 
      RowBox[{"dx_", ",", "dy_"}], "]"}], ":=", "  ", 
     RowBox[{"Block", "[", " ", 
      RowBox[{
       RowBox[{"{", " ", 
        RowBox[{"dist", " ", "=", 
         RowBox[{"dx", " ", "+", " ", "dy"}]}], "}"}], ",", 
       RowBox[{
        RowBox[{"If", "[", 
         RowBox[{
          RowBox[{
           RowBox[{"dx", " ", "dy"}], "==", "0"}], ",", 
          FractionBox["1", "2"], ",", 
          FractionBox["1", "4"]}], "]"}], 
        RowBox[{"p", "[", "dist", "]"}], "  ", 
        RowBox[{"PDF", "[", " ", 
         RowBox[{
          RowBox[{"DiscreteUniformDistribution", "[", 
           RowBox[{"{", " ", 
            RowBox[{
             RowBox[{"Max", "[", 
              RowBox[{
               RowBox[{"dist", " ", "-", 
                FractionBox[
                 RowBox[{"nd", "-", "1"}], "2"]}], " ", ",", "0"}], " ", 
              "]"}], " ", ",", " ", 
             RowBox[{"Min", "[", 
              RowBox[{"dist", "  ", ",", 
               FractionBox[
                RowBox[{"nd", "-", "1"}], "2"]}], " ", "]"}]}], " ", "}"}], 
           "]"}], " ", ",", " ", "dx"}], " ", "]"}]}]}], " ", "]"}]}], " ", 
    ";"}], "\[IndentingNewLine]", 
   RowBox[{
    RowBox[{
     RowBox[{"m", "[", 
      RowBox[{"x_", ",", "y_"}], "]"}], ":=", 
     RowBox[{"If", "[", 
      RowBox[{
       RowBox[{
        RowBox[{"x", "==", "0"}], " ", "&&", " ", 
        RowBox[{"y", "==", "0"}]}], ",", " ", 
       RowBox[{"1", "-", "mb"}], ",", " ", 
       RowBox[{"mb", " ", 
        RowBox[{"Prob", "[", 
         RowBox[{"x", ",", "y"}], "]"}]}]}], " ", "]"}]}], "  ", ";"}], 
   "   "}]}]], "Input",
 CellChangeTimes->{{3.904093482042116*^9, 3.904093567055496*^9}, {
   3.9040936509994593`*^9, 3.90409365488619*^9}, {3.90409401002394*^9, 
   3.904094122100458*^9}, {3.904094168981741*^9, 3.9040941891355143`*^9}, {
   3.904094345247493*^9, 3.9040943485308657`*^9}, {3.904096256736994*^9, 
   3.904096282219254*^9}, 3.9040963322528467`*^9, 3.904096365566718*^9, {
   3.904096412218248*^9, 3.9040964269315653`*^9}, {3.904097215851141*^9, 
   3.904097216576064*^9}, {3.904097338533661*^9, 3.904097341624363*^9}, {
   3.904107031584826*^9, 3.904107072632086*^9}},
 CellLabel->
  "In[2080]:=",ExpressionUUID->"1d167514-8dc3-4ba7-adc6-e75f95737fec"],

Cell[BoxData[
 RowBox[{
  RowBox[{"(*", " ", 
   RowBox[{
    RowBox[{
    "character", " ", "function", " ", "and", " ", "its", " ", "inverse"}], 
    ",", " ", 
    RowBox[{
     RowBox[{"eqs", ".", " ", "IC"}], " ", "and", " ", "IE"}]}], " ", "*)"}], 
  "\[IndentingNewLine]", 
  RowBox[{
   RowBox[{
    RowBox[{
     RowBox[{"\[Chi]", "[", 
      RowBox[{"y_", ",", "x_"}], "]"}], ":=", " ", 
     RowBox[{"Exp", "[", " ", 
      FractionBox[
       RowBox[{"2", "  ", "\[Pi]", " ", "I", " ", 
        RowBox[{"x", ".", "y"}]}], "nd"], "]"}]}], " ", ";"}], 
   "\[IndentingNewLine]", 
   RowBox[{
    RowBox[{
     RowBox[{"\[Chi]bar", "[", 
      RowBox[{"x_", ",", "y_"}], "]"}], ":=", " ", 
     RowBox[{"Exp", "[", 
      RowBox[{"-", " ", 
       FractionBox[
        RowBox[{"2", " ", "\[Pi]", " ", "I", " ", 
         RowBox[{"x", ".", "y"}]}], "nd"]}], "]"}]}], " ", ";"}]}]}]], "Input",
 CellChangeTimes->{{3.9040945566852207`*^9, 3.904094569103737*^9}, {
   3.9040947287191477`*^9, 3.904094751710813*^9}, 3.904097594893302*^9},
 CellLabel->
  "In[2084]:=",ExpressionUUID->"63352f0d-36b6-4431-93f9-0299acc36aee"],

Cell[BoxData[
 RowBox[{
  RowBox[{"(*", " ", 
   RowBox[{
   "characteristic", " ", "function", " ", "of", " ", "the", " ", "dispersal",
     " ", "distribution"}], " ", "*)"}], "\[IndentingNewLine]", 
  RowBox[{
   RowBox[{
    RowBox[{
     RowBox[{"M", "[", "h_", "]"}], ":=", " ", 
     RowBox[{"Sum", "[", 
      RowBox[{
       RowBox[{
        RowBox[{"Chop", "@", 
         RowBox[{"m", "[", 
          RowBox[{
           RowBox[{"distance", "[", 
            RowBox[{"k1", ",", "0"}], "]"}], ",", 
           RowBox[{"distance", "[", 
            RowBox[{"k2", ",", "0"}], "]"}]}], "]"}]}], " ", 
        RowBox[{"\[Chi]", "[", 
         RowBox[{
          RowBox[{"{", 
           RowBox[{"k1", ",", "k2"}], "}"}], ",", "h"}], "]"}]}], " ", ",", 
       RowBox[{"{", 
        RowBox[{"k1", ",", "0", ",", 
         RowBox[{"nd", "-", "1"}]}], "}"}], ",", 
       RowBox[{"{", 
        RowBox[{"k2", ",", "0", ",", 
         RowBox[{"nd", "-", "1"}]}], "}"}]}], "]"}]}], " ", ";"}], " ", 
   "\[IndentingNewLine]", 
   RowBox[{
    RowBox[{"Mmatrix", " ", "=", " ", 
     RowBox[{"Table", "[", "  ", 
      RowBox[{
       RowBox[{"M", "[", 
        RowBox[{"{", 
         RowBox[{"j1", ",", "j2"}], "}"}], "]"}], " ", ",", 
       RowBox[{"{", 
        RowBox[{"j1", ",", "0", ",", 
         RowBox[{"nd", "-", "1"}]}], "}"}], ",", 
       RowBox[{"{", 
        RowBox[{"j2", ",", "0", ",", 
         RowBox[{"nd", "-", "1"}]}], "}"}]}], "]"}]}], "   ", ";"}], 
   " "}]}]], "Input",
 CellChangeTimes->{{3.904094782484042*^9, 3.904094814277596*^9}, {
   3.9040953484239683`*^9, 3.9040953494198217`*^9}, {3.904095534030713*^9, 
   3.904095534287952*^9}, {3.904097702573415*^9, 3.904097706882655*^9}, 
   3.916739088329076*^9},
 CellLabel->
  "In[2086]:=",ExpressionUUID->"a0fde53d-3e6f-4c39-8f14-9e5a723001bc"],

Cell[BoxData[
 RowBox[{
  RowBox[{"(*", " ", 
   RowBox[{"relatedness", ",", " ", 
    RowBox[{"eq", ".", " ", "8"}]}], " ", "*)"}], "\[IndentingNewLine]", 
  RowBox[{
   RowBox[{
    RowBox[{"Mr", " ", "=", 
     RowBox[{"Sum", "[", 
      RowBox[{
       RowBox[{"If", "[", 
        RowBox[{
         RowBox[{
          RowBox[{"h1", "==", "1"}], " ", "\[And]", " ", 
          RowBox[{"h2", "==", "1"}]}], ",", " ", "0", ",", "  ", 
         RowBox[{"Chop", "[", 
          FractionBox[
           RowBox[{
            SuperscriptBox[
             RowBox[{"Mmatrix", "[", 
              RowBox[{"[", 
               RowBox[{"h1", ",", "h2"}], "]"}], "]"}], "2"], " "}], 
           RowBox[{"1", "-", 
            SuperscriptBox[
             RowBox[{"Mmatrix", "[", 
              RowBox[{"[", 
               RowBox[{"h1", ",", "h2"}], "]"}], "]"}], "2"]}]], " ", "]"}]}],
         "]"}], ",", 
       RowBox[{"{", 
        RowBox[{"h1", ",", "1", ",", "nd"}], "}"}], ",", 
       RowBox[{"{", 
        RowBox[{"h2", ",", "1", ",", "nd"}], "}"}]}], "]"}]}], "   ", ";"}], 
   "\[IndentingNewLine]", 
   RowBox[{
    RowBox[{"R", "[", 
     RowBox[{
      RowBox[{"{", 
       RowBox[{"k1_", ",", "k2_"}], "}"}], ",", "t_"}], "]"}], " ", ":=", " ", 
    RowBox[{
     FractionBox["1", 
      RowBox[{
       RowBox[{"n", " ", "Nd"}], " ", "+", " ", "Mr"}]], " ", 
     RowBox[{"(", 
      RowBox[{"Sum", "[", 
       RowBox[{
        RowBox[{"If", "[", 
         RowBox[{
          RowBox[{
           RowBox[{"h1", "==", "1"}], " ", "\[And]", " ", 
           RowBox[{"h2", "==", "1"}]}], ",", " ", "0", ",", " ", 
          RowBox[{"Chop", "[", 
           RowBox[{
            FractionBox[
             RowBox[{
              SuperscriptBox[
               RowBox[{"Mmatrix", "[", 
                RowBox[{"[", 
                 RowBox[{"h1", ",", "h2"}], "]"}], "]"}], "t"], " "}], 
             RowBox[{"1", "-", 
              SuperscriptBox[
               RowBox[{"Mmatrix", "[", 
                RowBox[{"[", 
                 RowBox[{"h1", ",", "h2"}], "]"}], "]"}], "2"]}]], " ", 
            RowBox[{"\[Chi]bar", "[", 
             RowBox[{
              RowBox[{"{", 
               RowBox[{"k1", ",", "k2"}], "}"}], ",", 
              RowBox[{"{", 
               RowBox[{
                RowBox[{"h1", "-", "1"}], ",", 
                RowBox[{"h2", "-", "1"}]}], "}"}]}], "]"}]}], "]"}]}], "  ", 
         "]"}], " ", ",", 
        RowBox[{"{", 
         RowBox[{"h1", ",", "1", ",", "nd"}], "}"}], ",", 
        RowBox[{"{", 
         RowBox[{"h2", ",", "1", ",", "nd"}], "}"}]}], "]"}], "   ", ")"}], 
     " "}]}]}]}]], "Input",
 CellChangeTimes->{{3.904095552036578*^9, 3.90409556960459*^9}, {
   3.9040956423656483`*^9, 3.9040956604924183`*^9}, {3.904095791462598*^9, 
   3.9040957915942583`*^9}, {3.904097666510747*^9, 3.904097693506361*^9}, {
   3.904098168253592*^9, 3.904098168643177*^9}, {3.904354221014539*^9, 
   3.904354222195195*^9}, 3.916739104942071*^9, 
   3.917077930123762*^9},ExpressionUUID->"130f138c-d2bc-4fc9-9750-\
3055952f52a3"],

Cell[BoxData[
 RowBox[{
  RowBox[{"(*", " ", 
   RowBox[{
    RowBox[{
     RowBox[{"scaled", " ", "relatedness", " ", "for", " ", "Wright"}], "-", 
     "Fisher"}], ",", " ", 
    RowBox[{
     RowBox[{"from", " ", 
      RowBox[{"eqs", ".", " ", "21"}]}], "-", "22"}]}], " ", "*)"}], 
  "\[IndentingNewLine]", 
  RowBox[{
   RowBox[{
    RowBox[{"L0", " ", "=", " ", 
     RowBox[{"Sum", "[", " ", 
      RowBox[{
       RowBox[{
        FractionBox["1", "Nd"], "  ", 
        RowBox[{"(", 
         RowBox[{"-", " ", 
          FractionBox[
           RowBox[{" ", 
            RowBox[{"Mmatrix", "[", 
             RowBox[{"[", 
              RowBox[{"h1", ",", "h2"}], "]"}], "]"}], " "}], 
           RowBox[{"1", "+", 
            RowBox[{"Mmatrix", "[", 
             RowBox[{"[", 
              RowBox[{"h1", ",", "h2"}], "]"}], "]"}]}]]}], " ", ")"}], 
        RowBox[{"\[Chi]bar", "[", 
         RowBox[{
          RowBox[{"{", 
           RowBox[{"0", ",", "0"}], "}"}], ",", 
          RowBox[{"{", 
           RowBox[{
            RowBox[{"h1", "-", "1"}], ",", 
            RowBox[{"h2", "-", "1"}]}], "}"}]}], "]"}]}], "   ", ",", 
       RowBox[{"{", 
        RowBox[{"h1", ",", "1", ",", "nd"}], "}"}], ",", 
       RowBox[{"{", 
        RowBox[{"h2", ",", "1", ",", "nd"}], "}"}]}], "]"}]}], "     ", ";"}],
    " ", "\[IndentingNewLine]", 
   RowBox[{
    RowBox[{
     RowBox[{"\[Kappa]s", "[", 
      RowBox[{
       RowBox[{"{", 
        RowBox[{"k1_", ",", "k2_"}], "}"}], ",", "t_"}], "]"}], " ", ":=", 
     " ", 
     RowBox[{"If", "[", 
      RowBox[{
       RowBox[{"t", "==", "0"}], ",", 
       RowBox[{
        FractionBox["1", 
         RowBox[{"n", "+", " ", "L0", " ", "-", 
          FractionBox["1", 
           RowBox[{"2", " ", "Nd"}]]}]], 
        RowBox[{"(", 
         RowBox[{
          RowBox[{"Sum", "[", " ", 
           RowBox[{
            RowBox[{
             FractionBox["1", "Nd"], "  ", 
             RowBox[{"(", 
              RowBox[{"-", " ", 
               FractionBox[
                RowBox[{" ", 
                 RowBox[{"Mmatrix", "[", 
                  RowBox[{"[", 
                   RowBox[{"h1", ",", "h2"}], "]"}], "]"}], " "}], 
                RowBox[{"1", "+", 
                 RowBox[{"Mmatrix", "[", 
                  RowBox[{"[", 
                   RowBox[{"h1", ",", "h2"}], "]"}], "]"}]}]]}], " ", ")"}], 
             RowBox[{"\[Chi]bar", "[", 
              RowBox[{
               RowBox[{"{", 
                RowBox[{"k1", ",", "k2"}], "}"}], ",", 
               RowBox[{"{", 
                RowBox[{
                 RowBox[{"h1", "-", "1"}], ",", 
                 RowBox[{"h2", "-", "1"}]}], "}"}]}], "]"}]}], "   ", ",", 
            RowBox[{"{", 
             RowBox[{"h1", ",", "1", ",", "nd"}], "}"}], ",", 
            RowBox[{"{", 
             RowBox[{"h2", ",", "1", ",", "nd"}], "}"}]}], "]"}], "   ", "-", 
          FractionBox["1", 
           RowBox[{"2", " ", "Nd"}]]}], ")"}]}], "\[IndentingNewLine]", 
       "\[IndentingNewLine]", ",", 
       RowBox[{
        FractionBox["1", 
         RowBox[{"n", "+", " ", "L0", " ", "-", 
          FractionBox["1", 
           RowBox[{"2", " ", "Nd"}]]}]], 
        RowBox[{"(", 
         RowBox[{
          RowBox[{"Sum", "[", " ", 
           RowBox[{
            RowBox[{
             FractionBox["1", "Nd"], "  ", 
             RowBox[{"(", " ", 
              FractionBox[
               SuperscriptBox[
                RowBox[{"Mmatrix", "[", 
                 RowBox[{"[", 
                  RowBox[{"h1", ",", "h2"}], "]"}], "]"}], "t"], 
               RowBox[{"1", "+", 
                RowBox[{"Mmatrix", "[", 
                 RowBox[{"[", 
                  RowBox[{"h1", ",", "h2"}], "]"}], "]"}]}]], " ", ")"}], " ", 
             RowBox[{"\[Chi]bar", "[", 
              RowBox[{
               RowBox[{"{", 
                RowBox[{"k1", ",", "k2"}], "}"}], ",", 
               RowBox[{"{", 
                RowBox[{
                 RowBox[{"h1", "-", "1"}], ",", 
                 RowBox[{"h2", "-", "1"}]}], "}"}]}], "]"}]}], "   ", ",", 
            RowBox[{"{", 
             RowBox[{"h1", ",", "1", ",", "nd"}], "}"}], ",", 
            RowBox[{"{", 
             RowBox[{"h2", ",", "1", ",", "nd"}], "}"}]}], "]"}], "   ", "-", 
          FractionBox["1", 
           RowBox[{"2", " ", "Nd"}]]}], ")"}]}]}], " ", "]"}]}], " ", 
    ";"}]}]}]], "Input",
 CellChangeTimes->{{3.904095774350532*^9, 3.904095841163398*^9}, {
   3.904097737817932*^9, 3.90409775402003*^9}, {3.904098149645976*^9, 
   3.904098150129191*^9}, 3.916739139932241*^9, 
   3.917077974837368*^9},ExpressionUUID->"9fc5c946-5087-478c-8cc7-\
daf3b72b8b9e"]
}, Closed]],

Cell[CellGroupData[{

Cell["Short range dispersal - Fig 3 - left column", "Subsection",
 CellChangeTimes->{{3.904094490996907*^9, 3.904094507728986*^9}, {
  3.9040954064711514`*^9, 3.904095425174139*^9}, {3.904097390481818*^9, 
  3.9040973906353273`*^9}},ExpressionUUID->"9ccf9650-98c7-48c5-a2c8-\
6f31467a455b"],

Cell[CellGroupData[{

Cell[BoxData[
 RowBox[{
  RowBox[{"(*", " ", 
   RowBox[{
    RowBox[{"numerical", " ", "values", " ", "for", " ", "Fig", " ", "3"}], 
    ",", " ", 
    RowBox[{"left", " ", "column"}]}], " ", "*)"}], "\[IndentingNewLine]", 
  RowBox[{
   RowBox[{
    RowBox[{"vals", "=", 
     RowBox[{"{", " ", 
      RowBox[{
       RowBox[{"\[Lambda]m", "->", "1"}], ",", 
       RowBox[{"mb", "->", "0.8"}], ",", 
       RowBox[{"n", "->", "20"}]}], " ", "}"}]}], ";"}], 
   "\[IndentingNewLine]", 
   RowBox[{"(*", " ", 
    RowBox[{
     RowBox[{
     "such", " ", "that", " ", "the", " ", "expected", " ", "number", " ", 
      "of", " ", "dispersed", " ", "steps"}], ",", " ", 
     RowBox[{"conditional", " ", "on", " ", "dispersal"}], ",", " ", "are"}], 
    "  ", "*)"}], "\[IndentingNewLine]", 
   RowBox[{
    RowBox[{
     FractionBox["\[Lambda]m", 
      RowBox[{"1", "-", 
       SuperscriptBox[
        RowBox[{"(", 
         RowBox[{"1", "-", 
          FractionBox["\[Lambda]m", 
           RowBox[{"nd", "-", "1"}]]}], ")"}], 
        RowBox[{"nd", "-", "1"}]]}]], "  ", "/.", " ", "vals"}], "   ", "//", 
    "N"}]}]}]], "Input",
 CellChangeTimes->{{3.904094152918385*^9, 3.9040941551635437`*^9}, {
   3.904094192471335*^9, 3.90409419973518*^9}, {3.904094291528097*^9, 
   3.9040943354765587`*^9}, {3.904094368516745*^9, 3.90409438556177*^9}, 
   3.904094422981221*^9, 3.904094473785541*^9, {3.9040974072650547`*^9, 
   3.904097408721409*^9}, {3.9040974391925364`*^9, 3.9040974781095343`*^9}},
 CellLabel->
  "In[2092]:=",ExpressionUUID->"34e5f182-ba7b-451a-8c34-bae54dd6d242"],

Cell[BoxData["1.5431994647434515`"], "Output",
 CellChangeTimes->{{3.9040943370815973`*^9, 3.904094350589363*^9}, 
   3.904094423904724*^9, 3.9040944743475103`*^9, 3.9040957101137257`*^9, 
   3.904095845859428*^9, {3.904097447746345*^9, 3.904097478350912*^9}, 
   3.904097541210491*^9, 3.904097626760332*^9, 3.904097823211751*^9, 
   3.9040981938166733`*^9, 3.9040987656255503`*^9, 3.9043597570022173`*^9, 
   3.9043757564340343`*^9, 3.916738684938027*^9, 3.916834458052248*^9, 
   3.916834643110972*^9, 3.917076245696084*^9},
 CellLabel->
  "Out[2093]=",ExpressionUUID->"f78dd17c-b86b-4d1a-92eb-1cdfc38f2d12"]
}, Closed]],

Cell[CellGroupData[{

Cell["Fig 3 A - dispersal distribution", "Subsubsection",
 CellChangeTimes->{{3.904094490996907*^9, 3.904094507728986*^9}, {
  3.904095719210826*^9, 3.9040957228357677`*^9}, {3.90409751395685*^9, 
  3.904097514104903*^9}},ExpressionUUID->"d7475688-13d8-49d3-b3e0-\
646556c0c00b"],

Cell[CellGroupData[{

Cell[BoxData[{
 RowBox[{
  RowBox[{
   RowBox[{"Mplotdata", " ", "=", " ", 
    RowBox[{"Table", "[", " ", 
     RowBox[{
      RowBox[{
       RowBox[{"m", "[", 
        RowBox[{
         RowBox[{"distance", "[", 
          RowBox[{"x1", ",", 
           FractionBox[
            RowBox[{"nd", "-", "1"}], "2"]}], "]"}], ",", 
         RowBox[{"distance", "[", 
          RowBox[{"x2", ",", 
           FractionBox[
            RowBox[{"nd", "-", "1"}], "2"]}], "]"}]}], "]"}], "/.", "vals"}], 
      " ", ",", 
      RowBox[{"{", 
       RowBox[{"x1", ",", "0", ",", 
        RowBox[{"nd", "-", "1"}]}], "}"}], ",", 
      RowBox[{"{", 
       RowBox[{"x2", ",", "0", ",", 
        RowBox[{"nd", "-", "1"}]}], "}"}]}], "]"}]}], "  ", ";"}], 
  " "}], "\[IndentingNewLine]", 
 RowBox[{
  RowBox[{"MatrixPlot", "[", 
   RowBox[{"Mplotdata", ",", 
    RowBox[{"ColorFunction", "\[Rule]", "\"\<TemperatureMap\>\""}], " ", ",", 
    RowBox[{"PlotLegends", "\[Rule]", "Automatic"}], ",", 
    RowBox[{"ColorFunctionScaling", "\[Rule]", "True"}], " ", ",", 
    RowBox[{"Frame", "->", 
     RowBox[{"{", 
      RowBox[{"True", ",", "True", ",", "False", ",", "False"}], "}"}]}]}], 
   " ", "]"}], " "}]}], "Input",
 CellChangeTimes->{{3.904094442106943*^9, 3.904094478039813*^9}, {
  3.9040975158419037`*^9, 3.9040975165663843`*^9}, {3.9040975524067802`*^9, 
  3.904097569421171*^9}},
 CellLabel->
  "In[2094]:=",ExpressionUUID->"f1452708-4ba7-4ecc-9c84-b9f48160343d"],

Cell[BoxData[
 TemplateBox[{
   GraphicsBox[
    RasterBox[CompressedData["
1:eJxTTMoPSmVmYGDghWIQW7mFrXRJ73t7KS/Z7wcWvrdf4sW0zs7wjX39xNyN
J+a8ty/aX/SYecV7+8DV+tn+Zq/tl82/9vbN6vf21zlOnndb995+001rjQTr
V/aGJaVagrvf2//rM93TueW9fdr1Mw8LHF7ac6+QzTY99d5+ZobvqjO73tvf
1a2IaHR9Ya9bM3FS5M339rfO9hXyH3xv/0srIb7b67n9jXs+/QcvvreXfzk9
9eKG9/b54fVTGAWe4FSPy3xc7sHlflz+HWzhc89Qe2bv1ff2AYYGtR92vLfn
TjP55bn2qf2fqp37ZIDmBE898718wXt7T4dncWwXHuBUP1DhOVDhc7pH+877
s+/tM+frGC0Dusfo24z/AQWP7O9NX3fvD9DeoNWvimWr3tuvMlAWkGa7jVv9
AIXnQIWP/onswwrH3tt7RUwM+TT9vf3m33zB223u2XufF2CqM3tvz/Wob97Z
7W/t06WMvZ/+uIZT/UCF50CFz8qA7CudNe/tD38NvCu65J29yYqVxxQkb9r7
9W85Gq/5zr6SOyyb9fVL+5qnOmcvFl3EqX6gwnOgwud0vdkXyyvv7N+Gd4SH
5LyxX6XH5Jjx97L95h/a07i53tgnXeieefDPA/vCurqYGV9P41Q/UOGJq/7C
WT7jKH9w5S9c6QdX+IieeKNTpf7KXiTa8bKQ9kF7R/6tuRKsR3Gqx2U+Lvfg
cj8u/5Jav4+mt6GVf4dK+TbY6ouhUp8OtvbJUGm/Dbb28FDpLwy2/tdQ6Z8C
ACFuXSQ=
     "], {{0, 0}, {13, 13}}, {0, 1}], Frame -> {True, True, False, False}, 
    FrameLabel -> {None, None}, FrameTicks -> {{{{12.5, 
         FormBox["1", TraditionalForm]}, {8.5, 
         FormBox["5", TraditionalForm]}, {3.5, 
         FormBox["10", TraditionalForm]}, {0.5, 
         FormBox["13", TraditionalForm]}}, {{12.5, 
         FormBox["1", TraditionalForm]}, {8.5, 
         FormBox["5", TraditionalForm]}, {3.5, 
         FormBox["10", TraditionalForm]}, {0.5, 
         FormBox["13", TraditionalForm]}}}, {{{0.5, 
         FormBox["1", TraditionalForm]}, {4.5, 
         FormBox["5", TraditionalForm]}, {9.5, 
         FormBox["10", TraditionalForm]}, {12.5, 
         FormBox["13", TraditionalForm]}}, {{0.5, 
         FormBox["1", TraditionalForm]}, {4.5, 
         FormBox["5", TraditionalForm]}, {9.5, 
         FormBox["10", TraditionalForm]}, {12.5, 
         FormBox["13", TraditionalForm]}}}}, GridLinesStyle -> Directive[
      GrayLevel[0.5, 0.4]], 
    Method -> {
     "GridLinesInFront" -> True, "AxisPadding" -> Scaled[0.02], 
      "DefaultBoundaryStyle" -> Automatic, 
      "DefaultGraphicsInteraction" -> {
       "Version" -> 1.2, "TrackMousePosition" -> {True, False}, 
        "Effects" -> {
         "Highlight" -> {"ratio" -> 2}, "HighlightPoint" -> {"ratio" -> 2}, 
          "Droplines" -> {
           "freeformCursorMode" -> True, 
            "placement" -> {"x" -> "All", "y" -> "None"}}}}, 
      "DefaultPlotStyle" -> Automatic, "DomainPadding" -> Scaled[0.02], 
      "RangePadding" -> Scaled[0.05]}], 
   FormBox[
    FormBox[
     TemplateBox[{
       FormBox[
        StyleBox[
         StyleBox[
          PaneBox[
           GraphicsBox[{
             RasterBox[CompressedData["
1:eJwVVnk4ldsbVRrUpUSFyi2XjA0oQwPL1GCoZIqIrpJSKolKJUpRaVBEhhxF
yFSKipLpmIdzkCHzfObvkkiF3/798T3Pd9b3nL3e/e611n7lXM9YuQkLCQlV
kWcWef7/XnAjXjfAn8Lqb+UL/WMoSEg2/bd+HR/yQfN8Eu9RWGEmO1GYQCHR
bHamvgYPzgfcasweUliWKOHX9pzCz3DZepu5PESrlsqPPKKwZHr+1MgLCnu7
df/zaOPi69Q/lyMjKIjaT11bmEQhQcVmSWAGF0uYgQ16URTmZ4/Oln9JYcz7
jGZkIBcWiT0qA9EUhEVZN7clUzAruGOdYctFyAUE3omjMO3WKWKTQuGZyMvz
JSpclJg9a1WnUZj80nD3VCqF71ZFEW1THMzITm1sIfWNyVQsuvmKwq64jlyK
ycG2Ecfgq6SO/7w/h8WlUYgenmiZ+5ID39K8LnmyLrc2e2luOvmuITm50o+D
7EgZ7Sry/yGllMi6DArGVzas0NzLAd/j4r2z5HdfYNyK4UwKkWWm23b/w4Gy
fsvA8tcUOtsfxc1kUeCJuzk5j7NxdIn29s/ZFFq1QtZIv6Fg4Bhw9XwVG/ED
4Y+P5FBofHD1hTr5/iQp5tmdZ2y0v//OWfCBQj37nKLpWwpsKvcL7RwbUnet
jF7nUagyPp767zsK27c29OTuZMPK+c1Tu88U6HGH1vmR9R4F8WfVrmDjvob4
yJ8vFAonrLIe5ZJ91InI9wtYqJxzZveLYgqf9u/WTHtPYYuMgslkMQtzW2vj
TekU3qfp5ZQQ/gdH4LY4kgWDtHUTVDmF7LmbdDs+kn1nHLy19iQLV/zv7n1S
RSHTRTl/jNSl+9MneRtYeL+fk7S9lkLqR1l9sU8UQo3CKvZLsvBdwXSqr57o
SVKyaC2ptzs0ne0+PIwNP5NtbjdQiPcUMdEvoLC5hegxfxge1fPSN36lEFM+
VWZH9hEi168W/mAYSc/chJtbSL/kvpueKaTQcXLa4tWRYZzovlwp3kZBe9vO
Em+Cz7Jas/qp2jDERTpqj7VSODFTuFGErNOT+yPYun8IuerbGz6RdWJLtsXG
knoKV1b/JxYzhEMOsc0SBGcE54pokPoTA2gOFVZDEL7+59vxZqJPCw0fOtlv
0KBP8fWFQ0h95dRdQOrUFk/vdSD9cTczV9MrHoRl46f+pQQ/0aS4V0D6vCtr
TfjEpUGM/17F8miiEBeVkHednIvS0vE/bzQGEadwlVfYSHidVilJkXNceKna
7RR7AMZ7Ov9bTnBhucjHaUQPnE5anWLCADg+ej9Okb5pDy4RMiD6qTPy1em1
H8DDZ3GTxUzCmxp6qonoMSPZnBYjPgDt8qkpaYLHec5vO070eU9UboFdRT86
qUOzzzAIr8b1HVNE115e417iAf24IV0wj07OS5iUF0Z8Ydlc/a1Kpx+qhn//
tZLg2nkX/lYkPlLflmB8k+oD44T/Yq86Ch7+o3fyiB+X0nzTkdwH30ddkuVE
D3FGnhN7ic/G5lgs++XcB9l8fWlZgjPmsY70kxxoOiHn/255H0r6n63yriG8
1a6MC8Sv7+vGh07X9cJDdGZNZTXhfdC5XTSR+G5TzT6VW70Q13JZu5rgHtb2
qTTie9+ohA/9er14f+iLig/RZ5xU4zItkmMHp3zlnv3owaFbqzdUVxLe9j3X
K+MpbHW1uGOf0QPhrGuacgQXplUIDj2jIFsu913CrQevWrq1L1RQ0Dlq7Dga
S2FKbcKxdlUPLIUMttUSX3goF5TfIvlZLPf09uLUbkwo0yBP8Die7uaVJM8C
ucaOQdLdiNsvZHKpjPC+fkvLIvlnmCNYNxncBWO/w7vrie+EfTaImURSELn2
dNpzohOc54UWawmusyX1UivJ0fLdJoy+Y514WL1m/+VSwjslP3QqnEKwBJVw
oLkDOmMBtswSwlv0zGrWY5LDHU+9a3Z0oHNVr4MSwRk3Zb5EhFFY9NJkh2FO
O/5SWu9kV0ThVEC0uEooBSOVFVfSNrbj8FUhqxji/4pqg8Kc0xTmsaklzdxv
yGls3NVDdCMvNXzGaD+FshR6slDKNyxQTdZbS/La3/Xe6vpNFG4dj9FTO/oN
zgF+mzxIH9szNtU7LqdgquzVaLvmG94271HJIvvRnmzzZ/0UYAFr54mAjjbM
Xy+3eozUEWYSsMGnXYDK5FUzr6La4HRjbOmWIAqCB4pdswoECHUfDf9q04Y3
bSQnLpN122vu3acJYKFUoSq0pA1z1WOESs5ReKnorbfyhgDiw3GFqrWtOHjr
9Ph8D5IL52T4yW4CMF5629nebkVWhyHP4l8Khz5/id28W4DHx0x513a0QnjT
sr4wewofRI5ZFKkKYK24+vqrWa2wv81qad5HQdJG9M8eMQEkh8akvn5uQUZ3
fu3KXRTOxmenfaP4aE6qypi51IJZ2g9KDutTqObYO7o38PHEjWasqt0Cu1DX
j0laFBS1ZxaOvePDbq1vm81oM9L6tLI46yjcCEzKC4jkY8Wg+Zlrmc2Y0V2Q
tFGBQleNuYeYHx/fEuXmvvJohs2DjujzK0mOS4/KRDvxEX10IrpJsRkpg1kP
P0pQiDgSVakIPg4p1KrP9H3F1LYbt6YXkHsuU//SWzk+ZAeel6nEf8X+R3ZX
jGdRsPg1oGwwh4/OFxedbBy/4iVL5VwIOaeUHXdba4Z4SDiyd9Rf6it+60+5
11ICCIdphDhU8vCvvEJIamMTLCMYhySGBTjc0aIzlMaDQv+kbNODJiRyX1gf
6BIgX8l/+Nx9Hgae17+dNm/CpOEF09ivAkh7K0TOnOUhxTXJVEWkCXujzNBb
I8C5gqqdodY8HP/ncrd1aSOeC2S1FEsFqFvgNS6tzYNyn6WPf0AjJkxGVE/m
C6BqK/UySZoHboLiX6nbG2ERU7rmdbYAN2mfbTV/c5H27x9a488G0EYil/9I
FaCHe2Tul04uTso1aE+/a8CPXSdFtyYIoKezMMe8kIsNvck1yl4NMH2mP/ta
lABR118fbX3OhYB21dV6fQMEwfVGyaECzFzocEo4z8Voi8PTCIkGmC0MyDML
EOC3S+Vf8cZcJK15v+zNNBMvQ9U1Bd4CjO3KzYuV4OLAiaWPajhMzF7cmxrm
LgB/44sT0b0cLMz2WsRqZsIlLExOy1EAttRD6ajXHHz+VXdHuISJfEmjp617
BeibuVIecY2DM8br5q/OYkLqyaj4FSMB2odP+D4m84pc6O0bW2OY8JZ+EbJa
W4CWeru1YbIcNDUNzdgGM8GIthYqURGg4b1x030eG8GyJle8vJlQk51z8Zgs
8WG8+o3QfDZ0jyX8DHVhIiT+HbVgiQD0YFnNO3fY4GZOn08xZ2JAzs09Y44A
hWcW9gY7sPFswnGkRIcJg8Rl3ZY/+cg7MPHgpjIblgYfPbvlmYhVLLMb4/Lx
FgP6NyZYmH17OefXYiYmU3zrIrv5yFRi8gPKWMhheh9b/ocBWzWlndsa+UhZ
XBDrH8GC+wpmnwaLgTcZLZ+7yvhImHhlfuUoCzJHNrjsaWJgkXqI1vU8PmK7
I39d2sRCTdrd9uOFDHhk62aszSQ+LA9KvTCbBf8x1oGgdAbKNrMVKhP4eJDl
Ze/DHIa63s6m+CgG/nn/NPZUBB93Ip3ne9OG0X/zhWV+EAP+W8yWit/mI+ia
ee7ZM8OIqBOqbT7LwLf8X3ffXuHjqruu22n9YeyWcjYddWJARz9N+MBZPi7u
W7v0lNgwfrnk08VMGXhc6Hj51xE+zutIlJzoGEJmirSRihYDlJHo97gDfJxc
PePlnjYElxGfAhM5BszpnzwMzfk4Np+3xs1vCBJbG7ceFmMgZZdn34A+H65U
a72r6RDuzP339MRoPeZUyR4M0eTDqYXuf1h6CIInK903VNfjsEUdU02RD9sv
2eudhwdhpdzs4vaiHp/q/E3rZfiwTI7vcMwdxIePD+1jL9dDev/GonNifJg9
CL3rcHMQq8zN9zda1+N8Y7fu8ll8GF+4tPWAzSACOuaaLVxXD6btw9cfx3jQ
dznGtpEfxJBnoZHhnHrQHZs61dgkRzy2eHNHBtC1IzPGqqsOB+fsktzSxUOs
+JaEzYUDiH9U/Kn8Yx2o9I+7dzbyEJWrW3/1/gBcu5s7t0fUIch2nb91BQ+P
nHSnypwGIL+OO/3mbB1kpp+9PfyZh3uzddXE1QYwcHFmtZJFHTJfLmF7ZvNw
O0XHwWGyHy/pkoaxSnUw3hf09+VkHoL26gQ/L++Hu4Sy6xLhOrROjFuHxPKI
PrRzuBH9UHbZfuNWVy08aSduR4TxcDlau3/z0X5w0ywTf3+shbBpR8HzWzxc
MNBe4q/Zj8yfR+lnI2oRObJ3LOsyD2eGtFAu1A/PHZeGBs/WYn10kcpnknen
QrU8xev7oP7o3nxHi1oUG212qXIjeaepFeMQ14fvXQnKDKVaHOC+DG85yMOR
1s2Vz0/24Z1arukO4VrwHstUDezj4ZD/5gnulj74XKzyyOuqQeD20JkREx4O
KmxeqyXSB116192NeTVYPji9eWYLDzZVm6z9m3vxc8n39MSIGqTd8/IQ3cjD
3rObAssTe/HReX6djFcNDLQH4mUUeDBfvilL3LsXV9JWUvctavC1y+6rogwP
Oz5pdjoY9kLv50bxOco18AiuXLh5EQ9w1fzrxeJeTJuYaFwSroGQ+nYDQ2Ee
totobuF19qAozN5K0FWNiNZMn70/udDO1HDXSu/B9a5T3kfyqqESKJfmyOdC
3UYjwt+vB8ZqgeGtEdX4ohLec7yPi/W/1EvKd/dg3sWInD1e1bBpmLfct4UL
VZr6iLhUDypKU5uLLarB9rtkfqOGC5PQw/rvqroRsqRgQke5Gv7yvICHRVzo
tbpE73Tvhplzg3SGcDWW1jjnxuWSehRcxluFuyGWNrTln+4qpJxncl+lcaF4
1tnqJK0LNRO/DkbmVUFP1kTuA42LNZ8OZU5t78IDk8VXRJ9UoZGea0eP4EJG
5NDCh22dsAqTjwv0qsLx0yqhDXe4WGTjdOwf305IdukUjFtU4c/y2KLua1zM
pjkWv5PoRJOqRfdJ5Sq8WfUwHz5caJWKuofROvDmiqjfY+EqKNwtp50+yYV5
sF9R8oIOHGz/ZTLZWYmoyembcf9y4WrGWllwrh3CW9mLXT5UQvS49smaA1wE
iNn5NrV/Q2ZUy7fSR5UIaPa0/L2HiyeMEgbH5BvsJ+hJqp6VGDNJ0lI14SL9
sYbarMw2zLJ7d/bhrkocf9uxwmErF1V28TelpNqQ/u75tnG5SnTILRUKUeei
V0asZ31AK2wlw+Y5/anAvofmg7mKXEx0+G01Ybdg2usas6i5AqXT16sGV3Gx
jMYKP2jVglSGZ6zSmwroeuZlLZXkYtMRO+psfjNsNzq537tbgbT2kXDjBVwY
KZaaBis04889M83vbhVYbabid26Gg8NsjcS4e1+RzNOdsjeoQPiHwy4JPzjw
T4+ffjveBCtzpYqCFRWYrxRlwuByEH5GzKHKpQm/U5c9VvhRjssR9Soz5N5N
07z8tqeiEYkic5zv1JeDEp6/eEMrB5U/WGITGo2wdB9V/i+1HEfO6Y851XHQ
88HuuFhMAybpPd9tg8rR0uPTdreUg/HLpcXycxrwXKG+IN+5HOb7Mgry8jhY
Ck3ZrZ5M7Lnx+bbclnIUfB54wSb3uups2gXLZgbGe9NsgiXLoblu1W3pZA4M
6GINx8AAzSB6NZ9fhpfR1qd3xZE5QHzC/pdlPczjQzhWFWVYseCute9jDjhP
GsSU5OswNuWb8+F5Ge5fKNZNus2BlGxmsfWPGsQ5uQX8fbUMs4fIXEbmBusX
ty8ElFdjd761edCBMvjaaAgL+3IQoOK2LuNpFUZljJZzNMrAKT7O0jjFQXqW
QW/byUrEXFTv3SdaBmcNWu1hVw5YWquezNOvwM6Wv9NzhuhoiG/JfmDPgcKn
CbNN4uUY0RK7sLKIjh2LFkcVkLnEyKhxxqWPjqjw34aBMXR8vLLzKt+EnFdF
5rvQd6Uw+c4WHfahYwP3quuqbRzk7b1z4uOtEgj2t7ZYWNKR4JCzy1yD8Da5
/T1kX4yo12XPs1XpWFbBW+enRPrsaNgooVYEw8U5ntJz6fgfXsPZUg==
              "], {{
                Rational[-15, 2], -75}, {
                Rational[15, 2], 75}}], {Antialiasing -> False, 
              AbsoluteThickness[0.1], 
              Directive[
               Opacity[0.3], 
               GrayLevel[0]], 
              LineBox[
               NCache[{{
                  Rational[15, 2], -75}, {
                  Rational[-15, 2], -75}, {
                  Rational[-15, 2], 75}, {
                  Rational[15, 2], 75}, {
                  Rational[15, 2], -75}}, {{
                 7.5, -75}, {-7.5, -75}, {-7.5, 75}, {7.5, 75}, {
                 7.5, -75}}]]}, {
              CapForm[None], {}}, 
             StyleBox[{Antialiasing -> False, 
               StyleBox[
                LineBox[{{7.5, -75.}, {7.5, 75.}}], {
                 Directive[
                  AbsoluteThickness[0.2], 
                  Opacity[0.3], 
                  GrayLevel[0]]}, StripOnInput -> False], 
               StyleBox[
                StyleBox[{{
                   StyleBox[
                    LineBox[{{{7.5, -71.57142857144161}, 
                    Offset[{4., 0}, {7.5, -71.57142857144161}]}, {{
                    7.5, -40.71428571429602}, 
                    Offset[{4., 0}, {7.5, -40.71428571429602}]}, {{
                    7.5, -2.142857142864009}, 
                    Offset[{4., 0}, {7.5, -2.142857142864009}]}, {{7.5, 
                    36.428571428568}, 
                    Offset[{4., 0}, {7.5, 36.428571428568}]}, {{7.5, 
                    67.28571428571361}, 
                    Offset[{4., 0}, {7.5, 67.28571428571361}]}}], {
                    Directive[
                    AbsoluteThickness[0.2], 
                    GrayLevel[0.4]]}, StripOnInput -> False]}, 
                  StyleBox[
                   StyleBox[{{
                    StyleBox[{
                    InsetBox[
                    FormBox[
                    TagBox[
                    InterpretationBox[
                    StyleBox["\"0.01\"", ShowStringCharacters -> False], 0.01,
                     AutoDelete -> True], NumberForm[#, {
                    DirectedInfinity[1], 2}]& ], TraditionalForm], 
                    Offset[{7., 0.}, {7.5, -71.57142857144161}], 
                    ImageScaled[{0, 0.5}], Automatic, {1, 0}], 
                    InsetBox[
                    FormBox[
                    TagBox[
                    InterpretationBox[
                    StyleBox["\"0.05\"", ShowStringCharacters -> False], 0.05,
                     AutoDelete -> True], NumberForm[#, {
                    DirectedInfinity[1], 2}]& ], TraditionalForm], 
                    Offset[{7., 0.}, {7.5, -40.71428571429602}], 
                    ImageScaled[{0, 0.5}], Automatic, {1, 0}], 
                    InsetBox[
                    FormBox[
                    TagBox[
                    InterpretationBox[
                    StyleBox["\"0.10\"", ShowStringCharacters -> False], 0.1, 
                    AutoDelete -> True], NumberForm[#, {
                    DirectedInfinity[1], 2}]& ], TraditionalForm], 
                    Offset[{7., 0.}, {7.5, -2.142857142864009}], 
                    ImageScaled[{0, 0.5}], Automatic, {1, 0}], 
                    InsetBox[
                    FormBox[
                    TagBox[
                    InterpretationBox[
                    StyleBox["\"0.15\"", ShowStringCharacters -> False], 0.15,
                     AutoDelete -> True], NumberForm[#, {
                    DirectedInfinity[1], 2}]& ], TraditionalForm], 
                    Offset[{7., 0.}, {7.5, 36.428571428568}], 
                    ImageScaled[{0, 0.5}], Automatic, {1, 0}], 
                    InsetBox[
                    FormBox[
                    TagBox[
                    InterpretationBox[
                    StyleBox["\"0.19\"", ShowStringCharacters -> False], 0.19,
                     AutoDelete -> True], NumberForm[#, {
                    DirectedInfinity[1], 2}]& ], TraditionalForm], 
                    Offset[{7., 0.}, {7.5, 67.28571428571361}], 
                    ImageScaled[{0, 0.5}], Automatic, {1, 0}]}, {
                    Directive[
                    AbsoluteThickness[0.2], 
                    GrayLevel[0.4]], {
                    Directive[
                    Opacity[1]]}}, StripOnInput -> False]}, {}}, {{
                    Directive[
                    Opacity[1]]}}, StripOnInput -> False], {"GraphicsLabel"}, 
                   StripOnInput -> False]}, {"GraphicsTicks"}, StripOnInput -> 
                 False], {{
                  Directive[
                   AbsoluteThickness[0.2], 
                   GrayLevel[0.4]]}}, StripOnInput -> False]}, {
              "GraphicsAxes"}, StripOnInput -> False]}, PlotRangePadding -> 
            Scaled[0.02], PlotRange -> All, Frame -> True, 
            FrameTicks -> {{False, False}, {True, False}}, FrameStyle -> 
            Opacity[0], FrameTicksStyle -> Opacity[0], 
            ImageSize -> {Automatic, 150}, BaseStyle -> {}], Alignment -> 
           Left, AppearanceElements -> None, ImageMargins -> {{5, 5}, {5, 5}},
            ImageSizeAction -> "ResizeToFit"], LineIndent -> 0, StripOnInput -> 
          False], {FontFamily -> "Arial"}, Background -> Automatic, 
         StripOnInput -> False], TraditionalForm]}, "BarLegend", 
      DisplayFunction -> (#& ), 
      InterpretationFunction :> (RowBox[{"BarLegend", "[", 
         RowBox[{
           RowBox[{"{", 
             RowBox[{
               RowBox[{
                 RowBox[{"Blend", "[", 
                   RowBox[{"\"TemperatureMap\"", ",", "#1"}], "]"}], "&"}], 
               ",", 
               RowBox[{"{", 
                 RowBox[{"0.5138888888889321`", ",", "1.`"}], "}"}]}], "}"}], 
           ",", 
           RowBox[{"LabelStyle", "\[Rule]", 
             RowBox[{"{", "}"}]}], ",", 
           RowBox[{"LegendLayout", "\[Rule]", "\"Column\""}], ",", 
           RowBox[{"LegendMarkerSize", "\[Rule]", "150"}], ",", 
           RowBox[{"Ticks", "\[Rule]", 
             RowBox[{"{", 
               RowBox[{
                 RowBox[{"{", 
                   RowBox[{"0.625`", ",", "0.05`"}], "}"}], ",", 
                 RowBox[{"{", 
                   RowBox[{"0.75`", ",", "0.1`"}], "}"}], ",", 
                 RowBox[{"{", 
                   RowBox[{"0.875`", ",", "0.15`"}], "}"}], ",", 
                 RowBox[{"{", 
                   RowBox[{"0.525`", ",", "0.01`"}], "}"}], ",", 
                 RowBox[{"{", 
                   RowBox[{"0.9750000000000001`", ",", "0.19`"}], "}"}]}], 
               "}"}]}], ",", 
           RowBox[{"\"PinningPoint\"", "\[Rule]", "0.5`"}], ",", 
           RowBox[{"\"SmoothRange\"", "\[Rule]", "False"}], ",", 
           RowBox[{"Charting`TickSide", "\[Rule]", "Right"}], ",", 
           RowBox[{"ColorFunctionScaling", "\[Rule]", "False"}]}], "]"}]& )], 
     TraditionalForm], TraditionalForm]},
  "Legended",
  DisplayFunction->(GridBox[{{
      TagBox[
       ItemBox[
        PaneBox[
         TagBox[#, "SkipImageSizeLevel"], Alignment -> {Center, Baseline}, 
         BaselinePosition -> Baseline], DefaultBaseStyle -> "Labeled"], 
       "SkipImageSizeLevel"], 
      ItemBox[#2, DefaultBaseStyle -> "LabeledLabel"]}}, 
    GridBoxAlignment -> {"Columns" -> {{Center}}, "Rows" -> {{Center}}}, 
    AutoDelete -> False, GridBoxItemSize -> Automatic, 
    BaselinePosition -> {1, 1}]& ),
  Editable->True,
  InterpretationFunction->(RowBox[{"Legended", "[", 
     RowBox[{#, ",", 
       RowBox[{"Placed", "[", 
         RowBox[{#2, ",", "After"}], "]"}]}], "]"}]& )]], "Output",
 CellChangeTimes->{3.904094460988946*^9, 3.9040945097564*^9, 
  3.904095711224203*^9, 3.904095847083634*^9, 3.9040975699135313`*^9, 
  3.904097824737288*^9, 3.9040981938626213`*^9, 3.9040987656755657`*^9, 
  3.904375756512245*^9, 3.916738685008848*^9, 3.916834458128319*^9, 
  3.916834643162188*^9, 3.917076245757021*^9},
 CellLabel->
  "Out[2095]=",ExpressionUUID->"809018a5-ff37-4873-8a40-45dda9388602"]
}, Closed]]
}, Closed]],

Cell[CellGroupData[{

Cell["Fig 3 C - relatedness", "Subsubsection",
 CellChangeTimes->{{3.904094490996907*^9, 3.904094507728986*^9}, {
  3.904095700930859*^9, 3.9040957380239964`*^9}, {3.90409763062007*^9, 
  3.9040976308464537`*^9}},ExpressionUUID->"08377723-5348-43ee-9cda-\
7c4f118f71ac"],

Cell[CellGroupData[{

Cell[BoxData[{
 RowBox[{
  RowBox[{"t", "=", "2"}], ";"}], "\[IndentingNewLine]", 
 RowBox[{
  RowBox[{
   RowBox[{"RTable", "=", 
    RowBox[{"Table", "[", 
     RowBox[{
      RowBox[{"R", "[", 
       RowBox[{
        RowBox[{"{", 
         RowBox[{
          RowBox[{"distance", "[", 
           RowBox[{"x1", ",", 
            FractionBox[
             RowBox[{"nd", "-", "1"}], "2"]}], "]"}], " ", ",", 
          RowBox[{"distance", "[", 
           RowBox[{"x2", ",", 
            FractionBox[
             RowBox[{"nd", "-", "1"}], "2"]}], "]"}]}], " ", "}"}], ",", 
        "t"}], "]"}], "  ", ",", 
      RowBox[{"{", 
       RowBox[{"x1", ",", "0", ",", 
        RowBox[{"nd", "-", "1"}]}], "}"}], ",", 
      RowBox[{"{", 
       RowBox[{"x2", ",", "0", ",", 
        RowBox[{"nd", "-", "1"}]}], "}"}]}], "]"}]}], "  ", ";"}], 
  "  "}], "\[IndentingNewLine]", 
 RowBox[{
  RowBox[{"RTableN", " ", "=", 
   RowBox[{"Evaluate", "[", " ", 
    RowBox[{
     RowBox[{"RTable", " ", "/.", "vals"}], "//", "Chop"}], " ", "]"}]}], 
  "  ", ";"}], "\[IndentingNewLine]", 
 RowBox[{
  RowBox[{"MatrixPlot", "[", 
   RowBox[{"RTableN", "   ", ",", 
    RowBox[{"ColorFunction", "\[Rule]", "\"\<GreenPinkTones\>\""}], "   ", 
    ",", 
    RowBox[{"PlotLegends", "\[Rule]", "Automatic"}], ",", 
    RowBox[{"ColorFunctionScaling", "\[Rule]", "True"}], " ", ",", 
    RowBox[{"Frame", "->", 
     RowBox[{"{", 
      RowBox[{"True", ",", "True", ",", "False", ",", "False"}], "}"}]}]}], 
   "]"}], " "}]}], "Input",
 CellChangeTimes->{{3.904095669961083*^9, 3.904095674090104*^9}, {
   3.904097633508325*^9, 3.904097660383127*^9}, 3.9040978763351297`*^9, {
   3.90409817193935*^9, 3.9040981819000397`*^9}},
 CellLabel->
  "In[2096]:=",ExpressionUUID->"cdee04be-6d72-4003-8b23-2440b1d0f218"],

Cell[BoxData[
 TemplateBox[{
   GraphicsBox[
    RasterBox[CompressedData["
1:eJztl31MzHEcx9MDldWSmnn4I1JbnIayytO7LhQroyzyMBwhrcUxJV3Fbtnk
qWg9nDI9IUUoj6t05WhK0V2nonWXh7u6+32tJUViNv9+bHd/3x+/7ffHZ++9
3t/v5+H7mS2IC4uyMDMzs/v3/f3vWLPXfsOmItwNHVq8O0kDr4+8a068x8jv
LQh2QwVCsov2Bfn2I7zEfMVKeQ28O+aIW28/g22QuHTPWR1S+tOXeVTJELxl
2rxFMa/hdGli2gdXDoFWD+xKlW3wGJF0xw91wTN5o9D+KwfLttTElphuXM49
3yGb1ouA4taaqDkMQX7HLg/O68W3nUPSdHkfEk6PiqQ+DMuLy6ufK/rIeEqf
4qH4Kb+Gns+uK6qsJs9qeEwe235HOYDrPOaZqqhHc8YO20jtC4iER+zlAj0i
Ji0cP3eiGQedXIqO8pR4kuddInjIYfP9dZJt40r426RlyrQqyBOTwlp4DPOH
i9TeQyq8tT6ijKj7AvcKn6hGa4ajFneqpz74ggyzeI/OQi2cp5h3tdRysHqs
Wng7T0vGU/oUD8VP+TU0fyh95a/D35y4dhzLDit7nsZhgWi4oNxOgQTZxu6f
CZ8gspl43S2A4dGurNnhwk/osIo/syJkAN5sxpKnIg4xvFB7m9UD2NN0L3qu
mEOOtU/bWPsAymLdJRNOcLigTnyZ4c8w1Uu9qmtMi5NLXUVpXoyMp/QpHoqf
8mtofVH3RfFw7jhbka5Dkjhr5fgHPbYOugQfEuswOVHnoj7OMKu51o8TanAr
851r3QGGQV1eFb+H4XNIZuVYykf0CviOsxoYpnTm6B3fMGieujjIA3rQWN7A
77lJx1P6FA/FT/k1tP9Q+U/dL8U/Xds06qBkcFiucW/KUMH3/fzKiGoGqaLR
8pUjg3b/eucQZwV+TP9Z6M84HKgfWXvurQ6pc0MtWqUtyBdH6/lSHRlP6VM8
FD/l19D+TPUTql6ofKD83ujPURTqNVD/lgS8SZJB8L2g77RWg6UbspdFR6oQ
eDO+MvlqDYS5XiM7NqnIeEqf4qH4Kb+Gzi+qP1P9h6ovKn+o8/FrC4yduaYV
tl9PLZjJL0NcQf9Fieo1GU/pUzwUP+XX0Pluyrf/55upvxnX30zz1Lh5anq/
Gfd+M+0Lxu0Lpv3UuP30D0N1Fj0=
     "], {{0, 0}, {13, 13}}, {0, 1}], Frame -> {True, True, False, False}, 
    FrameLabel -> {None, None}, FrameTicks -> {{{{12.5, 
         FormBox["1", TraditionalForm]}, {8.5, 
         FormBox["5", TraditionalForm]}, {3.5, 
         FormBox["10", TraditionalForm]}, {0.5, 
         FormBox["13", TraditionalForm]}}, {{12.5, 
         FormBox["1", TraditionalForm]}, {8.5, 
         FormBox["5", TraditionalForm]}, {3.5, 
         FormBox["10", TraditionalForm]}, {0.5, 
         FormBox["13", TraditionalForm]}}}, {{{0.5, 
         FormBox["1", TraditionalForm]}, {4.5, 
         FormBox["5", TraditionalForm]}, {9.5, 
         FormBox["10", TraditionalForm]}, {12.5, 
         FormBox["13", TraditionalForm]}}, {{0.5, 
         FormBox["1", TraditionalForm]}, {4.5, 
         FormBox["5", TraditionalForm]}, {9.5, 
         FormBox["10", TraditionalForm]}, {12.5, 
         FormBox["13", TraditionalForm]}}}}, GridLinesStyle -> Directive[
      GrayLevel[0.5, 0.4]], 
    Method -> {
     "GridLinesInFront" -> True, "AxisPadding" -> Scaled[0.02], 
      "DefaultBoundaryStyle" -> Automatic, 
      "DefaultGraphicsInteraction" -> {
       "Version" -> 1.2, "TrackMousePosition" -> {True, False}, 
        "Effects" -> {
         "Highlight" -> {"ratio" -> 2}, "HighlightPoint" -> {"ratio" -> 2}, 
          "Droplines" -> {
           "freeformCursorMode" -> True, 
            "placement" -> {"x" -> "All", "y" -> "None"}}}}, 
      "DefaultPlotStyle" -> Automatic, "DomainPadding" -> Scaled[0.02], 
      "RangePadding" -> Scaled[0.05]}], 
   FormBox[
    FormBox[
     TemplateBox[{
       FormBox[
        StyleBox[
         StyleBox[
          PaneBox[
           GraphicsBox[{
             RasterBox[CompressedData["
1:eJwVV3lYTV8XDkmaNBAaaFBCNIhU8ipNP4loFCVSKZIiYzJUNIgkc4qkFJFI
kwZpUprnudute293OKdIg6jvfH/s5zlr73fvffZaa7/r3YpHfPe5z+Pj46ui
2hyq/f+71eyomLXtS3ywGtM+HMjCxkH1F4vVc2FbICNZ4fcKOomb1ot2saBk
fdvAfm0eajc2LNl2JwXZ42dX5+oNQ/wL2fJQLR+70m4uz3qbCn3LHEX3R8OY
Xb33VIfqF1QpbJNXr3qDwoQpWYmJYRD3MoVkVQpg8nBM4SUzHdvH9KUL7Njo
npV6dVC5ELQbdpJRczNQahEo7vWJjerjAYhXLIJCiWashcQHmD8rEFoixUHP
cQ6XXFQM53/C0vwKmaganeH/6sdBs6JcnvidYtzuzFv25u1HVGy/q2/9lQNO
zoDxGoOvME884Lz93GfYJSnaZLM5uFof5VTtWIJpr78vWoxyQV+QeXzFYi4k
WVv8fc5+wyetZwxvkS/wO24cEmrIxetZevii2FKcmDJcx9dWiNnaxjiuBxdb
l9558eFDGaJdyeyq+mJEabtl2URzUbdBP9emrhwnSuG0ZHMJZB/8qsnL5eKo
2VD9b24F/lOL/nvo6TekTgUzFOlcTDlHsx4KfYfSrf74NL4y6Dovng0T4eFW
gAGfvloVZklNo9/u5SgrTlo6sokHxSjG0m7TanTbXKOjugI2qzZpOhzi4XPS
XY0gtx/4nN0QGqH5HbSbZRaFYTxYfNlqrnCtBrGySmot96twimN3WCWTh/4m
pktJfC1OXvGvWjldjZndjAu3unjw58ScPfqlDhb0khPerjWIzDwb84ufQPCc
lebzfOqx2lxqUVZZLWSkF7xx2kBgd9TYvubpekgX/a0KUalHSVNLnMRuqn/7
8395CQ2orimPrxdowJj7enXjAwSWpsq9/Hm8EVe7o/3lWA1QnQzJ9z9GoF/i
scXaLU3Q4ziZHfveCMeI7p0vAwi8vbiEOMzfDGJqlcyntCZEyOl0Nl0nEEC/
e+9xfTOSBUnebGQzCt5FevFHEzDeJabXENcCx6W5Xy19WkBup0/qPCMgmBXR
K+jVCnHV4PsPd7dCsUk/zD2NQLP8gpDtm9pQqWPlRddog417zNIH2QSe3whe
c35OOy7uWGqoIdGO0Inh5PJSAh7kbO37mnZo76OJX/rZjuxwo80TDQS0HQPP
MB93gOP6ZrC8qQNs2cdlq/sIzBRPLl/p0YlnvgE5klmdkH03YuvIJVC6JqDI
XrsLdkG45fKgi/KXxWDYFIHomNGjt2e6IBa10DXtXDeuNiaczhUg4TztI1Re
1Y3ip00bxx17kHl0Yi5bioTyUfb7fw96sMdAgH3VsBfluvJOrXIkZI+xP2v4
9KLjykGJTtU++AgHbPNbSWLMN/Wi2r4+bDiyP265YD+k+n4oiSiRGDTQSYiW
7cfpEH7N8sB+5GWuWpCyikR9kdQc0dv9yEl+/81/tB+uNwI5RqtJFOz4dSSc
j4Y/lU4OKz1oWODUXNe9hkRKRWPp/NM0gDOfU91Jw7v16p/OqZOItcxUvT5E
Q4joh6DzewZgOyfkkaQGiat1d8NmHAZQrnFQUqV0ANPNXYHpWiS8bfzYF6sG
ILxvQXLDFjpevN542EKHhEOb9a6JrXTsPpOpF5ROh0VgpCl9MwnjA5rvTr+n
I+aBc81apUEQe+hrgvRIrO9bJD6iOIjWHMHDbQ8GcV/ZQGz5VhIybqTfidhB
yHR9HAsWHsLWiZifH7eRmM+sbWIJDFE84xKmeXUIA1Xs1t1GJEa8321yvzCE
xJVCcj1jQwiPN84f3kGih4h6SOMM4bfcyC3hQwxMRvSdf02t4+GY+99fWwb4
Fs3JEi5ggNyt7GiuSeKNkeOw9kcGROZI9gjLMsGQ9NRlKJIYXTsR5iXBxLJf
SvNFLjDR05omHUrFV3fxA7XnvkwoDW1cL9LGRPMT4rfyfBKX/ulUttYwsaHN
xE5kEwvVLtotJeMEvjKaPEXVWdD/bndZ5B4LX5XOfjrMIrCg3n+BSQQLJvke
r0RGWchl5N7j6yRgmSuRcpHFgnX6uRqRPcPISPvnn1BN4G5ihtkHs2EcTAj7
LZI+jOSTRvu2FRBoi9zDYCYNw+PuY3lRYTbitUO1et4RkA0gQlfMY8M/OM1U
1IuN++OV4oHPCRx2iVKxO8xGUEC+j2gFG5F5IiMyMQRSzNXLIovYCPP8cV9U
hYPgIOu63GACHM3qoyXyHMTu7ykQDebggnHsO0eKB7RkvPmnLnHw3JIYEqVx
cEqgPWrCg8C5eQuTNDo5UNBpPKi3mouqk7cTR0wJWL3UrTyowEXCuZKqOAcu
7lkKnO+VInCH/9jLu9ZcrMjP3MIXxsVBtSCrHzQeGtwfBZVf5eLpTGKyWw4X
q+ePK+W950GyonL/dAYXMsb3FlewuBih+UymXObBVm1KR5PGxaPQ4Otrl/OQ
WzhUc9+Shwfha8TdJXiQ/n56JOo/HkKeOr8MpsZb2fs5j414iBU56jJ6gQer
8y3n/ZhcLNsVUV7rx4O+s7TU0zs8JFVpEgINXCgIRr9wu8mDlLXtD9s0aj07
q92HsrhwSs97MS+Rh+h7Jvo5nTzQtMqUrYKp/xbjBG5p5GFRm85rWWECaWKG
U/p7uejxlXX0mUsgSkZF+ooBgTOcT7VqK7lY2WC5MVGbgLDLkpCB4wS2Vaon
SfM4OKQdKNZ2hED4i/k/TeMo3nyVdIE/n4MX994OC9+j7KHfh1J/EGi4Jrfn
ZxgH9LHu0u3fCISqMWpE/hGIc4ld1W/PwSp70ecBvwiYeqo6dS8jMWN+6E+Z
KAfewYeIZDESk+k/6QwVEpc77KaUqbq/UL5b6psMibSxQp9RbQrvvWvymhMb
KZ8d9fpUSRw0iJyYBonAv8YTfXxsmFq3uExTuEXXHa4JWJGYjtIbN0wZxuDw
3pClFO5rpbKwhBOFX6n5+6nVMK4H16ZutCRxZtFIrKwniT8ZqmNTv1hQkLes
2+NAQtX+ywrVMySVb/K/HJ6wUPS5Yuy4G4mOuLDXmtcofJPUz6ztLDhbm8iE
+ZKIpNtqG9ym8O5Co1JMJqaHi5F0iYThWsUvpk8p/DjfiF8UE0+CDd2Lb1L8
cYpnav2axPmwCaJuIxNb5PMiuu+ReJmdW+eURWJiOcFb38lA6+fNGZMJJOxm
Qve7l1D4N4PcyKsMBFh/bFn8lsQC03103zoS41u7OMOqDEixNaY1c0jkRa7w
udhNIqC2gW1eM4TM4LcKVqUkxPh1uq70kxDk7Hx02msIkR5d690rSHSdWFEX
2EfimXBIDjE7iNT9CXsDyij+bhH8dqGXhJZ6QbsXxZcVu9wCQr9Rftv26/PZ
HhKVu8YnB9UHwcDqx/e/kjBK6Uk7Te170Edjues3Ovg3cr68KiIhKl4Zf6qL
OnfUMb2u/XQoq77vzyog0Xk+M8ank8TNdy/2248MwGj5af7yfBLJtLgb3h0k
5Oo6LzTcGICriK5aay6J0ztvXvRsJ5FBSj3ZJT+AoNk/loxsEts/+p082kbC
XNwqr+IjDc9+FvqOU34UkTt45HArdT7NG53GO2nIH7p+T+ATFccQM3uXFhK+
e4v+FPT3o7PdLFs6k9qXp7nzQDMJAf9JGb1z/ZisFupSzSDhby+7zbGJxJMY
LYNPov1YWlQ7s/kdCRTN17ZrpOqxR8tnF4s+bMqMUTKn4iKiNqKyr4HEjRTz
CduAXti8sjdzSCPRWsl0F6T8bbFDUzA1vwfT9/Uq/h/fFKUxlx9U3MTO/qyo
EOlBcrk2b14MiXOBfI7R1Lzm159uMpy7sXdindSiEGp+q8he2zgSz7vOms9/
34W/q1X0ZM6SWKa5fOcyKg89xPQWrOLrQorjikMqx0gMh6vs6L5CQt1outx4
byf2hS8N1aTuQx5da+tzP+r+nS64cTixAzO54m8MdpGIMNy26SiV74XJV8yu
/mpHKnthgxlVx5we7tygZkcipMNIIMGkHbay8yb2UnVs3aj9aq4ZiT0i/OUF
99swa/lXzpnSEX93uilkbCEhjfLQbkYr0gJ/Gx9bTOJHku/yM2tJdPuFmU7r
tsIunTh2mtI1z2YuSW6h9EpK0s75MuEtmNPLvB00ScDHMUz4ryiJk20iZVs6
m/FWjPYpnE3xVGYsf/EsAR2huhCHdc1wQGdnbDeBRSIv/gWPEpjdetfkbGAT
5p5q4nteS4C+OUB5+DuBb+OaM24CTTD8kxxq+5pASbuX4v4nBNSr9bcpJzbi
UefDYo+LBBIvuqz87k3gUYJJ0IBhI37nhU2f30XgmpyNvB7Fn3PP7C580dEA
66cXNkeuIOBaaC6bSvHtcQvHGdeABry55O33bISH7a5bly/v5qFN7sg2BYkG
CB488PZ9CQ8r52otDX9LjY8eD+p7Ww+3rbuYX2N5mHmpsmQqkIe0soDCeIt6
FMoZKjV78NBrKiPlZcWDus7s3/zKOsj+W+/M2MJDAVNMokOeh9luycv6fHU4
27Pi0aQQD3Hh8xb9R3DRGKr6L0e3Fo0Fi5qEergIXDcpklvIRdoG/cu6vjXY
EM8nJv+eiwM1XKE1d7i43Gb1Lyv5ByKCRi00rnGh70sTfHyIC+urhy/r9FZj
yGUg2MiGqoMSrQILNblQWxPwL3NJNYzRVGijQr1jMqv4L/Bx8ach7LKWVRWe
rSydcp/gYMypxndTCgc6KSkT2RXfsbNzb9BwPAcJ3qzlHSYcJDfJZfZYf4dR
YOiZVYYcWFycVxo4wMZivpgT8zorsWlFrvehLjZGwlecVLjKRrD6gtVr3Cqx
ppjr+uQCG08f6y0rlWfjt2MgbTf1vlI4ouDQspQNk1TbEs/8YbiFjj49E1CB
xfy2VuKfh8HN8T0hvH8YjR887J/MlEMw+eYOS9thPKyMkH4/Tumj3i7x4pvl
mDXP17vxkwW0vyreF8tCptDe6iHxcvwaJjS+RrPAYhZ7j2uxoKhbHir8pAzM
SCXVvxtYuDfRtfhJHRP33Ay2aymXoXe9vZwupdMMFkwUGvowMTc644/921I0
1oVL+h9nYlBa0osmxMSpLypZgZtKUe5XIJi+kIk7quulQl8zMMB64ptY+A0F
UqMzzBQGdDdbFKiZMbB3ifjaSvNv+JC16rcSZfeZunn+oA+hyCh0kFdfglcO
jhznwSG0bZl95eM3hCtVmjfvHivBc+P75+5Q9g0/VXP630FMLq6TVZ9bguu/
hIr8KHtTmhXLMWwQpw75ZJQ//YqjSVcFbG8OgjVwJrxWahDcVGHTw5u+4j+7
cavNkoN4KBu31iSBjqNjqR3TtcVYJ3Di/rJndJjZfqvOXUtHzzaLkw+OFUM0
m9b9ZzUdk7fYJzQ+D8AxnDFXa24xfno6rOrJHEBKmYTYK6MBJKYs1HioW4Tm
ZTXHiwwHYD+z5b1MDQ0xW80cf3gX4vN3448vKmlYqOtqHe1IQ0TD9Wtz4gsQ
dzHnT7ANDTm+N0fnD/bjokdR2uaGLwhat8HYo7cfnq/fxVzy7ceJ6emm4/xf
4Nr9MtzCqx/aJW88B3734Uj0ln/PdfMRIbMx0Y7Vh+iNf1JrRPpgoxKg2uqd
B6vAFVoyM70gkiy4Ocq9MMn7sEc4PhcSvQuLe6Uovpd+uCFJvwcGe4jz2xty
0I3fu1+u6YHM2QsHdrp2g9/hdILhkhzw+l16ja26Mf51CbvvRhfS678EWjpl
Y05S0qNvfl1oF808H5DeiQM7BZz2J3yGnCd7n8mDTnzav3uBcHMH+Ev36HoO
ZkFjraZoWV4Hol+x7z//0450w8eLA9ZkYQcvoMK0rx3+ozdWbVZsx4HsgdHr
Jz/BJSP/Wvm8duw2VP5Ybd4Gfi31uuiPH+F3es5Wc7U2rA0vMjp8shXpaQFv
4yczEbrZfLxiVytEWg7Uj8e24OCqovC3hpl4PnUrw8KvBSyFSZdb+c3gjxf0
zLv+AZ++NHp/v9+MqhOxPMWBJnxcus+ksiIDtVeWqezMa0JyjmZgtmATDt59
qtgqkoEBY5e+qt5GXOevEbLSaMRC6ap/FS/fYXx+0mPLeY1wt/Z6PGDXAI+F
zjn09ekQ/z5s82N1A4zi5qudD6xHzl/Sfzb7DVbd0hCz2lUPvfodPrJmdRAa
ub5e1jgNvvHs6Ke0WvwPg8elGw==
              "], {{
                Rational[-15, 2], -75}, {
                Rational[15, 2], 75}}], {Antialiasing -> False, 
              AbsoluteThickness[0.1], 
              Directive[
               Opacity[0.3], 
               GrayLevel[0]], 
              LineBox[
               NCache[{{
                  Rational[15, 2], -75}, {
                  Rational[-15, 2], -75}, {
                  Rational[-15, 2], 75}, {
                  Rational[15, 2], 75}, {
                  Rational[15, 2], -75}}, {{
                 7.5, -75}, {-7.5, -75}, {-7.5, 75}, {7.5, 75}, {
                 7.5, -75}}]]}, {
              CapForm[None], {}}, 
             StyleBox[{Antialiasing -> False, 
               StyleBox[
                
                LineBox[{{7.500000000000002, -75.}, {7.500000000000002, 
                 75.}}], {
                 Directive[
                  AbsoluteThickness[0.2], 
                  Opacity[0.3], 
                  GrayLevel[0]]}, StripOnInput -> False], 
               StyleBox[
                StyleBox[{{
                   StyleBox[
                    LineBox[{{{7.500000000000002, -59.57534262781112}, 
                    
                    Offset[{4., 0}, {
                    7.500000000000002, -59.57534262781112}]}, {{
                    7.500000000000002, -43.85645455867224}, 
                    
                    Offset[{4., 0}, {
                    7.500000000000002, -43.85645455867224}]}, {{
                    7.500000000000002, -14.664233858842895`}, 
                    
                    Offset[{4., 0}, {
                    7.500000000000002, -14.664233858842895`}]}, {{
                    7.500000000000002, 1.744131101925556}, 
                    
                    Offset[{4., 0}, {7.500000000000002, 
                    1.744131101925556}]}, {{7.500000000000002, 
                    18.152496062694023`}, 
                    
                    Offset[{4., 0}, {7.500000000000002, 
                    18.152496062694023`}]}, {{7.500000000000002, 
                    42.765043503846684`}, 
                    
                    Offset[{4., 0}, {7.500000000000002, 
                    42.765043503846684`}]}, {{7.500000000000002, 
                    59.17340846461515}, 
                    
                    Offset[{4., 0}, {7.500000000000002, 
                    59.17340846461515}]}, {{7.500000000000002, 
                    67.37759094499937}, 
                    
                    Offset[{4., 0}, {7.500000000000002, 
                    67.37759094499937}]}}], {
                    Directive[
                    AbsoluteThickness[0.2], 
                    GrayLevel[0.4]]}, StripOnInput -> False]}, 
                  StyleBox[
                   StyleBox[{{
                    StyleBox[{
                    InsetBox[
                    FormBox[
                    TagBox[
                    InterpretationBox[
                    StyleBox[
                    "\"-0.0020\"", ShowStringCharacters -> False], -0.002, 
                    AutoDelete -> True], NumberForm[#, {
                    DirectedInfinity[1], 4}]& ], TraditionalForm], 
                    Offset[{7., 0.}, {7.500000000000002, -59.57534262781112}], 
                    ImageScaled[{0, 0.5}], Automatic, {1, 0}], 
                    InsetBox[
                    FormBox[
                    TagBox[
                    InterpretationBox[
                    StyleBox[
                    "\"-0.0013\"", ShowStringCharacters -> 
                    False], -0.0013000000000000002`, AutoDelete -> True], 
                    NumberForm[#, {
                    DirectedInfinity[1], 4}]& ], TraditionalForm], 
                    Offset[{7., 0.}, {7.500000000000002, -43.85645455867224}], 
                    ImageScaled[{0, 0.5}], Automatic, {1, 0}], 
                    InsetBox[
                    FormBox["0.`", TraditionalForm], 
                    
                    Offset[{7., 0.}, {
                    7.500000000000002, -14.664233858842895`}], 
                    ImageScaled[{0, 0.5}], Automatic, {1, 0}], 
                    InsetBox[
                    FormBox[
                    TagBox[
                    InterpretationBox[
                    StyleBox["\"0.0020\"", ShowStringCharacters -> False], 
                    0.002, AutoDelete -> True], NumberForm[#, {
                    DirectedInfinity[1], 4}]& ], TraditionalForm], 
                    Offset[{7., 0.}, {7.500000000000002, 1.744131101925556}], 
                    ImageScaled[{0, 0.5}], Automatic, {1, 0}], 
                    InsetBox[
                    FormBox[
                    TagBox[
                    InterpretationBox[
                    StyleBox["\"0.0040\"", ShowStringCharacters -> False], 
                    0.004, AutoDelete -> True], NumberForm[#, {
                    DirectedInfinity[1], 4}]& ], TraditionalForm], 
                    
                    Offset[{7., 0.}, {7.500000000000002, 
                    18.152496062694023`}], 
                    ImageScaled[{0, 0.5}], Automatic, {1, 0}], 
                    InsetBox[
                    FormBox[
                    TagBox[
                    InterpretationBox[
                    StyleBox["\"0.0070\"", ShowStringCharacters -> False], 
                    0.007, AutoDelete -> True], NumberForm[#, {
                    DirectedInfinity[1], 4}]& ], TraditionalForm], 
                    
                    Offset[{7., 0.}, {7.500000000000002, 
                    42.765043503846684`}], 
                    ImageScaled[{0, 0.5}], Automatic, {1, 0}], 
                    InsetBox[
                    FormBox[
                    TagBox[
                    InterpretationBox[
                    StyleBox["\"0.0090\"", ShowStringCharacters -> False], 
                    0.009000000000000001, AutoDelete -> True], NumberForm[#, {
                    DirectedInfinity[1], 4}]& ], TraditionalForm], 
                    Offset[{7., 0.}, {7.500000000000002, 59.17340846461515}], 
                    ImageScaled[{0, 0.5}], Automatic, {1, 0}], 
                    InsetBox[
                    FormBox[
                    TagBox[
                    InterpretationBox[
                    StyleBox["\"0.0100\"", ShowStringCharacters -> False], 
                    0.01, AutoDelete -> True], NumberForm[#, {
                    DirectedInfinity[1], 4}]& ], TraditionalForm], 
                    Offset[{7., 0.}, {7.500000000000002, 67.37759094499937}], 
                    ImageScaled[{0, 0.5}], Automatic, {1, 0}]}, {
                    Directive[
                    AbsoluteThickness[0.2], 
                    GrayLevel[0.4]], {
                    Directive[
                    Opacity[1]]}}, StripOnInput -> False]}, {}}, {{
                    Directive[
                    Opacity[1]]}}, StripOnInput -> False], {"GraphicsLabel"}, 
                   StripOnInput -> False]}, {"GraphicsTicks"}, StripOnInput -> 
                 False], {{
                  Directive[
                   AbsoluteThickness[0.2], 
                   GrayLevel[0.4]]}}, StripOnInput -> False]}, {
              "GraphicsAxes"}, StripOnInput -> False]}, PlotRangePadding -> 
            Scaled[0.02], PlotRange -> All, Frame -> True, 
            FrameTicks -> {{False, False}, {True, False}}, FrameStyle -> 
            Opacity[0], FrameTicksStyle -> Opacity[0], 
            ImageSize -> {Automatic, 150}, BaseStyle -> {}], Alignment -> 
           Left, AppearanceElements -> None, ImageMargins -> {{5, 5}, {5, 5}},
            ImageSizeAction -> "ResizeToFit"], LineIndent -> 0, StripOnInput -> 
          False], {FontFamily -> "Arial"}, Background -> Automatic, 
         StripOnInput -> False], TraditionalForm]}, "BarLegend", 
      DisplayFunction -> (#& ), 
      InterpretationFunction :> (RowBox[{"BarLegend", "[", 
         RowBox[{
           RowBox[{"{", 
             RowBox[{
               RowBox[{
                 RowBox[{"Blend", "[", 
                   RowBox[{"\"GreenPinkTones\"", ",", "#1"}], "]"}], "&"}], 
               ",", 
               RowBox[{"{", 
                 RowBox[{"0.16354607882925296`", ",", "1.`"}], "}"}]}], "}"}],
            ",", 
           RowBox[{"LabelStyle", "\[Rule]", 
             RowBox[{"{", "}"}]}], ",", 
           RowBox[{"LegendLayout", "\[Rule]", "\"Column\""}], ",", 
           RowBox[{"LegendMarkerSize", "\[Rule]", "150"}], ",", 
           RowBox[{"Ticks", "\[Rule]", 
             RowBox[{"{", 
               RowBox[{
                 RowBox[{"{", 
                   RowBox[{"0.3372136835196393`", ",", 
                    RowBox[{"-", "0.0013000000000000002`"}]}], "}"}], ",", 
                 RowBox[{"{", 
                   RowBox[{"0.5`", ",", "0.`"}], "}"}], ",", 
                 RowBox[{"{", 
                   RowBox[{"0.24955951310713742`", ",", 
                    RowBox[{"-", "0.002`"}]}], "}"}], ",", 
                 RowBox[{"{", 
                   RowBox[{"0.5914989414095697`", ",", "0.002`"}], "}"}], ",", 
                 RowBox[{"{", 
                   RowBox[{"0.6829978828191395`", ",", "0.004`"}], "}"}], ",", 
                 RowBox[{"{", 
                   RowBox[{"0.8202462949334941`", ",", "0.007`"}], "}"}], ",", 
                 RowBox[{"{", 
                   
                   RowBox[{
                    "0.9117452363430639`", ",", "0.009000000000000001`"}], 
                   "}"}], ",", 
                 RowBox[{"{", 
                   RowBox[{"0.9574947070478487`", ",", "0.01`"}], "}"}]}], 
               "}"}]}], ",", 
           RowBox[{"\"PinningPoint\"", "\[Rule]", "0.5`"}], ",", 
           RowBox[{"\"SmoothRange\"", "\[Rule]", "False"}], ",", 
           RowBox[{"Charting`TickSide", "\[Rule]", "Right"}], ",", 
           RowBox[{"ColorFunctionScaling", "\[Rule]", "False"}]}], "]"}]& )], 
     TraditionalForm], TraditionalForm]},
  "Legended",
  DisplayFunction->(GridBox[{{
      TagBox[
       ItemBox[
        PaneBox[
         TagBox[#, "SkipImageSizeLevel"], Alignment -> {Center, Baseline}, 
         BaselinePosition -> Baseline], DefaultBaseStyle -> "Labeled"], 
       "SkipImageSizeLevel"], 
      ItemBox[#2, DefaultBaseStyle -> "LabeledLabel"]}}, 
    GridBoxAlignment -> {"Columns" -> {{Center}}, "Rows" -> {{Center}}}, 
    AutoDelete -> False, GridBoxItemSize -> Automatic, 
    BaselinePosition -> {1, 1}]& ),
  Editable->True,
  InterpretationFunction->(RowBox[{"Legended", "[", 
     RowBox[{#, ",", 
       RowBox[{"Placed", "[", 
         RowBox[{#2, ",", "After"}], "]"}]}], "]"}]& )]], "Output",
 CellChangeTimes->{3.904095722255128*^9, 3.904095860114043*^9, 
  3.904097858664351*^9, 3.9040979069517717`*^9, 3.904098231284783*^9, 
  3.904098804636108*^9, 3.904375808887525*^9, 3.9167387239553537`*^9, 
  3.9168345101442757`*^9, 3.916834694002454*^9, 3.917076294392149*^9},
 CellLabel->
  "Out[2099]=",ExpressionUUID->"40cd7785-9ce7-40fd-a340-43708206f7db"]
}, Closed]]
}, Closed]],

Cell[CellGroupData[{

Cell["Fig 3 E - scaled relatedness", "Subsubsection",
 CellChangeTimes->{{3.904094490996907*^9, 3.904094507728986*^9}, {
  3.904095700930859*^9, 3.9040957439668093`*^9}, {3.904095913012898*^9, 
  3.9040959134097347`*^9}, {3.90409776497805*^9, 
  3.9040977655234423`*^9}},ExpressionUUID->"2808bde0-96b4-45b5-ae6b-\
a653e3c5ae73"],

Cell[CellGroupData[{

Cell[BoxData[{
 RowBox[{
  RowBox[{"t", "=", "10"}], ";"}], "\[IndentingNewLine]", 
 RowBox[{
  RowBox[{
   RowBox[{"\[Kappa]Table", "=", 
    RowBox[{"Table", "[", 
     RowBox[{
      RowBox[{"\[Kappa]s", "[", 
       RowBox[{
        RowBox[{"{", 
         RowBox[{
          RowBox[{"distance", "[", 
           RowBox[{"x1", ",", 
            FractionBox[
             RowBox[{"nd", "-", "1"}], "2"]}], "]"}], " ", ",", 
          RowBox[{"distance", "[", 
           RowBox[{"x2", ",", 
            FractionBox[
             RowBox[{"nd", "-", "1"}], "2"]}], "]"}]}], " ", "}"}], ",", 
        "t"}], "]"}], "  ", ",", 
      RowBox[{"{", 
       RowBox[{"x1", ",", "0", ",", 
        RowBox[{"nd", "-", "1"}]}], "}"}], ",", 
      RowBox[{"{", 
       RowBox[{"x2", ",", "0", ",", 
        RowBox[{"nd", "-", "1"}]}], "}"}]}], "]"}]}], "  ", ";"}], 
  " "}], "\[IndentingNewLine]", 
 RowBox[{
  RowBox[{"\[Kappa]TableN", " ", "=", 
   RowBox[{"Evaluate", "[", " ", 
    RowBox[{
     RowBox[{"\[Kappa]Table", " ", "/.", "vals"}], "//", "Chop"}], " ", 
    "]"}]}], "  ", ";"}], "\[IndentingNewLine]", 
 RowBox[{
  RowBox[{"MatrixPlot", "[", 
   RowBox[{"\[Kappa]TableN", "   ", ",", 
    RowBox[{"ColorFunction", "\[Rule]", "\"\<GreenPinkTones\>\""}], "   ", 
    ",", 
    RowBox[{"PlotLegends", "\[Rule]", "Automatic"}], ",", 
    RowBox[{"ColorFunctionScaling", "\[Rule]", "True"}], ",", 
    RowBox[{"ImageSize", "->", 
     RowBox[{"{", 
      RowBox[{"Automatic", ",", "400"}], "}"}]}], ",", 
    RowBox[{"Frame", "->", 
     RowBox[{"{", 
      RowBox[{"True", ",", "True", ",", "False", ",", "False"}], "}"}]}]}], 
   "]"}], " "}]}], "Input",
 CellChangeTimes->{{3.904095887961824*^9, 3.904095888920326*^9}, {
   3.904097768765167*^9, 3.904097786805079*^9}, {3.904098157144092*^9, 
   3.9040981876435833`*^9}, {3.904098723309918*^9, 3.904098724286903*^9}, 
   3.916738679638069*^9, 3.9167388874301033`*^9, 3.9167389526331778`*^9, {
   3.916739014365198*^9, 3.916739014414218*^9}},
 CellLabel->
  "In[2100]:=",ExpressionUUID->"a53a2743-1d24-411b-9f59-e728c9c29527"],

Cell[BoxData[
 TemplateBox[{
   GraphicsBox[
    RasterBox[CompressedData["
1:eJztl2tIU2EYx0dalqRFZYmmZdOVpmhqRTT5h5ZZ4iUNa12ZZCUVSlFZWlFp
lFBGiArzEmqZ60LWKsVJ0/CS5TRXXsvp1plM5zleukiaRtDXJ9g+78OB8+Hh
z+//vs/lfVxiE6LiLHg8ns2/7+9/jN02bknWJdTNdrjcdJdBVfCs1dmtZXi/
dNXyx8F5cDsjvxUn7cevmRIhf/wlFry8aF1c/gzObUXTy0oGwUhvvq1sU6Ba
oV7Zx2+E8OPp0eHiIRiySh1Kg5SQu4qzKqRdiLXsCKgaZOGhX5j0fVU37vQE
NKR19sK1Ztq9QsBBcUCxdZ6+F17tg7rZW7QId3L2v+XPIULE142FaMl4Sp/i
ofgpv8aeT1rUbl638CGu3Ve92dujR291Q+RrjRwzLsjCJBM1+GrJ7MlvMUCR
eCqoJ70BNqr44y4yFWpXuPLFV1lUWXo7unV+BO9Qef2IE4Po6m8hTuBQ5dXl
MWXPILw59OeTcT18G5iUR2Us9hbPrXwxrMdJn/KkxPkGOFhYiVL3s6it9Gst
nWMg4yl9iofip/wamz+Uvu9YoVK9rh1JDwoap16xKHKxFzZZdSCvLFewKKMf
I9cjIgTzOey04du+SOtHzTR/Z3Ioix1+U5vzbQ04NCfDNiOQhV14lKhOwiFG
o/nx+0Y/opUHVeuvcxiJSf0wpuagKZBWH/VhoPtxbpmojiPjKX2Kh+Kn/Bpb
X9R9UTyf4pNVVms4TGrbrEuODKAjYirT3o1DbRRzNq+Nw8YiUag8tg9XDoqz
zsk4FMXf73q7j0OBY5enuLADi99lnm9az+HzRKG2cYRFQuSmsC+XVMg7Ep3K
KFkyntKneCh+yq+x/YfKf+p+Kf4lnPu15KYh3JsUyHaMtmDh0+z8O7IhpKxr
Dd6eqIe3s+T7U4d6uDHifYeP6bF8QLOLFejgxfMPnLviDdKFhTn2K3VkPKVP
8VD8lF9j+zPVT6h6ofKB8isb7831HFbDV16fm+tbiU+r3QtyNGocrulcq/3Q
Dk1C5miYhwylLbaeZc/byXhKn+Kh+Cm/xs4vqj9T/YeqLyp/qPPZ0BJ0wjG4
GdbDV7wcA6VIyB+4LelTkvGUPsVD8VN+jZ3v5nz7f76Z+5tp/c08T02bp+b3
m2nvN/O+YNq+YN5PTdtP/wBK6TyZ
     "], {{0, 0}, {13, 13}}, {0, 1}], Frame -> {True, True, False, False}, 
    FrameLabel -> {None, None}, FrameTicks -> {{{{12.5, 
         FormBox["1", TraditionalForm]}, {8.5, 
         FormBox["5", TraditionalForm]}, {3.5, 
         FormBox["10", TraditionalForm]}, {0.5, 
         FormBox["13", TraditionalForm]}}, {{12.5, 
         FormBox["1", TraditionalForm]}, {8.5, 
         FormBox["5", TraditionalForm]}, {3.5, 
         FormBox["10", TraditionalForm]}, {0.5, 
         FormBox["13", TraditionalForm]}}}, {{{0.5, 
         FormBox["1", TraditionalForm]}, {4.5, 
         FormBox["5", TraditionalForm]}, {9.5, 
         FormBox["10", TraditionalForm]}, {12.5, 
         FormBox["13", TraditionalForm]}}, {{0.5, 
         FormBox["1", TraditionalForm]}, {4.5, 
         FormBox["5", TraditionalForm]}, {9.5, 
         FormBox["10", TraditionalForm]}, {12.5, 
         FormBox["13", TraditionalForm]}}}}, GridLinesStyle -> Directive[
      GrayLevel[0.5, 0.4]], ImageSize -> {Automatic, 400}, 
    Method -> {
     "GridLinesInFront" -> True, "AxisPadding" -> Scaled[0.02], 
      "DefaultBoundaryStyle" -> Automatic, 
      "DefaultGraphicsInteraction" -> {
       "Version" -> 1.2, "TrackMousePosition" -> {True, False}, 
        "Effects" -> {
         "Highlight" -> {"ratio" -> 2}, "HighlightPoint" -> {"ratio" -> 2}, 
          "Droplines" -> {
           "freeformCursorMode" -> True, 
            "placement" -> {"x" -> "All", "y" -> "None"}}}}, 
      "DefaultPlotStyle" -> Automatic, "DomainPadding" -> Scaled[0.02], 
      "RangePadding" -> Scaled[0.05]}], 
   FormBox[
    FormBox[
     TemplateBox[{
       FormBox[
        StyleBox[
         StyleBox[
          PaneBox[
           GraphicsBox[{
             RasterBox[CompressedData["
1:eJwVl3k4F18bxkU/kWxJskQqSiiFstUtSgipyJJUohSlDYlUSEiREmVJJVsq
InvIln3f9/3Ld5kRRSV55/3jXNfMNWfmmXOe5/4895G2czniwMHGxlZNjSXU
+P/1MWEDUuTZbVRwid2tixvDFz1O+YjmdDCFIhuj799Dhw179NoV4zD+eO6v
38tPsDMMcZMyfQTbY7+vnr00jmZ/2+s3EzNgr63Ldzj4CUYPTRl8bByHua05
0+VjJiJ69pwOm4rABQPaul87aOhUNbJ3yP6MajeNzBazaEzp9M9ph9Ngw6vb
a12UhUWuKN8gmzi4abXVB87RMDCqbmb6LRvR7WsU3z16jb+qtW+brSZgX6BU
u78hB6rxz9priuPhs63US7xgArQnm/ZpduSi4cqqO8zpBHDJ5R21l5zEBSfJ
AqWBPDgjTI5XJhkh69O3vL8zScUXVpGl5YOTV6BF0eIdhCWSlswOT+Kq2IpU
cbIAcd0PvUwC3yNK+GXnnv10zH5n3yg49wXqSTyyLvkfIc3/7OP9RDo8qn5H
cS4Wgp5XRvs2m4ZErof+jdwMeJv+4vbmKEbOK1+tTv5P2Mrud0LUmQHtgpny
G/eLMV2qx783JgMNvl8inYoZUNlwb2ZR5SsMT7NtF/fNQqHgablzDAb4fYxd
Ak6UIPFf7pGfjrn48HJpnt1qJhiDwgwB/1IsRl273mBSgBjFJEPbvUyUo//s
8w9lsFBXfJasUoTg/IM9Vs5MxMUmDEt3lMPSaaZnL+9XeBqQTuYRTNxcuGSb
sliBpRqNzK13SnChI+yvaQkTZja7undsrsQnrvcL4jOlsHbY+dCIxYRS/qJ5
vmkVbDsC+bjPlsNgpmut/hoWeMQqm3Q9qrE84azUbGcF1O7e+qCry8L4jVDj
2lc1yLmuqzRysBKb+aWBSyyUdFhWmVXXwl533d7GwiqIxJQ1aDxnIXqn9P6+
6ToIrFw4/GV7DTjlHU/tLGPBLXyy2EG8AQWDXXYp8bX4mcPzfTvJwuY/lpJz
0o249DHrWoRIPcb0Pt5VFCMQKbfbRjOrEau8n/j5BTWgtfXISrn9BNitpF/c
NmzCbDgxtCulESIyro7t5gSWtyrmcaxpRvIloWSJp02YKhptun+GQMSO2bOc
zGbYHVC7vMS7GdXWZprqVwjIPS4U4i5uwZp1J3aNn2tB/M/SeLo3gVzSv5jn
aSvqf939V324Fd6hynzRwQT0TQ5d5HNsg19TQvlHzTZYyr9xN35BoDNVRExQ
qx0aKTXBT2XasaNi5dC/RAKOPIMVQgIdmPaZOurB34EVp30M0z4T+HM+6drq
0Q68PS4sbvu7A2Pz3zNOlxLwr7y8TjSnE7YqGsM6I50oenZ6rVATAdFN6nXi
wV0Q5D2ZvKmuC8+3N/mX9RNIuLfkpuSpblSP+V5ekd2Na7XaU65MAmqjVbLS
Kj24U5i063tcD4zOpVlt+kOgUiesZQNXL3ZG1P1rC+qFLPu60s5lJCxeWd+R
7e0F6TJdnne9D2wxIQpBwiToi+sV5dL6cOrp6s3yZ/phxM/6t3cticelomtl
wvqRfk+e6WQ+gHs6msdmpUhUS1oXdN8ewC3NdZbtGwZR6Br4PmU9iX9adYqV
Owchk7klbzZ6EHNJHUtPypB4ceHiwuv3g6hVUJUQWT0EpV4ZG6HNJFQjeetu
bRzC1bfw3hUyBEf+6xnftpBoLH8fbRk1BFFJw0ELrmG80ilZ7qVIwmnG2Fl5
5TC1X2Y6N+4Oo9tVwE5JiQSnNKHJFzhMvX8yPvLPMISSbXNHd5B4bfKIZ3Jx
GCsCznPmXhuBUW+qwHNVElpeW3tK3UaQyXbdsYs5Aj/++XPGaiQ6k+tTYlkj
sPLwrv7tMIovOgZFSzRJXOm4dNPDfhTs0wEKYgOjmHWNWJ21mwTff/yGZj2j
SLnw5JGG5Ri2JY9dvKBNImXHR9FtR8ZgMhIzZd00Bsde5XJJXRK6pw5NcleN
Ya7IdQen3jga0/tNvHSodSVXuExojuP7kvSk6MRx3LZIzXykTCLyWtKV7Jhx
sHSZksrcNCgueIi92kji2+6ga/6L4xi/tym86gINva8P3Mmg8jizzNnV/DQN
I9/seE7V0hCkLzxezklifbOx+8ZSah537N1ZxQmoE8MHO+cImERv85jZOIHO
g11zwSETmHiSlk6fIOB9VtCzxH8CbQ9XXdrwfQLP1L1FFroIvFea8Xo8MYH6
hkOjuUcmsX/g4C3+GgJdf1q9TxlOolrwgbVp5iRm/ERHpAsIcJVn3dmWOomy
oxWN48J0vN5C01d5T0AlJNLnHy8dxeFLDtxyp8O0MfODXiyBM1Y3/epc6Mjr
0Poi1EXHoqvPKqsQAqEbbPyjm+jIEr2hnKLBwAdx05tOdwgUsXYHOCkz8Ol4
RrJ2NAM2X9cO3qL0TmRLBWmEM5AaQ0h1LDDAc46xP9SOgJjPkmDuOQaidI/4
jOxiot7OWOaTCoF1D16MzCoxkRPblCB1gQnPSP3WLDYCfPO2H9jPMNH+27Tm
eDQTsvW6vvm1LCxc2ODBF87EjFkjGVHPRCsHdhRHssDopumKfWNCMO3QqlY2
Fm6rawyV2bPQbZjKJ/ubia08DWoCyiwouKiGVimxUJl3uWu7PAtGZ01OGDmw
0BmvhPq/TGRvUY3ffYIFjROrhaJCWIivViI4m5hYxxX66sx9Fpy+1t0NiGDB
t1ueaK5kIuHF70sG1LwACeOEsioWlAQ2xXQ8ZeLJ8kJ1868sJLjXVrP9ZaF3
/3qj3lNM+N70WXp6huJ680FSayuBQM+184MKTFym6zU4yxAYUqwR8jhF5Sl9
TcrYLwZOWvO8uGFB4F+AodrnMOr5uJAVvYwB4+oGe79AAhKjVTbfywg8lODn
IkMZ0NJ4ui00n4AGDO4qUnWmdmR59owNA/Ipln+iWARWSe17XiFCgptTdlFD
mAFlZj37W14Sinw5gaYUL5jbjx1XzKFjJSngtkuMhN6C/M1uSs9NJ/yzpY7T
MfX9yGSVLIlTzJcX7Cm9ZQZmCa38N4n6H09tbCjdePQIHSeMSTz/PO6y9NUk
UufaGwiQCKu+f/DGcRJeQ6trZ3Un8eDPGt27RiTe5c5rsp8ncZr3wObJ8Qmc
X7DOErIiUZ7kohDsRmKfurtfT+AEDrDFyCU4kOiPGJFY7UdC1iFxsE5hAjIc
A9FqV0nM+Vvwxj0mwfO4Q6u4gQYOTmmBGm8Sgm41C3IvSRAFy55/ukrDMNcZ
3xMPSGxxAJGRSqJlYtfPeGEainnezpIRFCfMMvp355HIWuV4OCJnHLF8tPM+
8SRO6G5q+PaNRJR25PvA4+PwEpTrW5VOwm1HVNHhNhLezpXcXv/GYL3KyTTx
CwlWuLfC0iES8hrVp6xejkFSQtjVrpJExZcvu+cGSDCWOKbWbR9DUF926skK
Ei/H/prQ+0kkVv33a28ZxblY61GbMhI3eLVO9fWROPv4jW7WsVHYnVoQty4h
cUTV80pjL4kNVntDtkyOoF467qhFMRXvRJ5PaQ+J4XUD3bGeI1Af0XlgVkhi
6b3fT7K6qTgTXrJCfCN4Gz9WcriARF+q2tvkLhK2aWJX78cNQ/BswB8Tav3Z
re5Z0Z0kxG/kfJnfMYxbm+R3GOWQCP2b9S2kg0QHjnFfLh/CxETdeYMsEuc3
znb6tJOIWPbDbNRiCGYpl1/pZZLQMVKlu1L7Y9bwOM6SPohiJ6Eu3U/Ud69f
n3dsJSEQsY1Z6zUIBcUsgb1pJH5GZaywaaH6kG3drr38g4ggLPX3fCBRXzq9
9lAziTXG7ZxOugPgSJu/rUnlL5GxfZtOExW3VzD2qGM/XK7EZqulUHXY6lMR
XU7iYH5TmmpKH56U/afzNJaEv05QWhv1v0Pfz3Ik/ejF7k4jAZFQqj7THr/g
SyJxdfNfczH0YpzxpP/5XWq/JJ/7HXhOguvk46TgwB6ELHanSlyj6jY47tKd
IKpPhMvO/2vphprQes+X9iRy/iRa5nqSkKvNN74i2Y0h2fMG64+RKHP8qDPt
TKKI/XDciGMXgjTSRN4eoHTVnqUgb0vCVH182jyjE8omc2Ob1Km87CtcbX+I
xLiL5/7KhQ70nd6TmUL1Z/qncrYYSnfuCQKRGvod8He956MoQdX/ujp623YS
vH1v6alh7dgWWGuaRumaI6S1lW8DiVghzd1SfW3ojBaSUl4kILDQU3hgFQkV
w8aQx5va4JNmzfo8RfHEaSTpzn+U/u44DHNcbcWWslf5asOUj+uih+XOEjiW
/UfFraAFLR0TgfktBPp2ffC4Q/Uny2CVv9qbWrBzq1GJXTbl18o9m6WSCGiF
JHYpFDXDfS3dOPM+gbajBvJFbgQ2hIllr7FoRt6KgK7/LAk0Dq32s6V8J2f4
w6dLySb8mZdxsNhMoNZltHdBiAArgu3qlH8TdjNKp5J+UfxeSFeNGWah6cW1
Q72STfDuPu31p5KF0ge3H2mls/A5ZlyhkvK1hVWLy4wov1wkakzruc1CVJzV
8kyTRizJjXkSc56FvEQxbU8TFv7pPW9AXQN0kjSlSHUWslUnIsXWslBrdDtI
ZKEefhFdKdrLWfhU+vl7LoOJp0cc9pMK9Sj3d98Z1s3Eh8O+hlZ5TJy2PMj2
zaYOy9yES0ZSmEgZMH3zK4CJzbbb82ODa6HvkGGs6snE24uSfyMsmJg6I+Lm
VlCDQLPDXf4HmXg1zzDbJctE4fkFJRNmNWp0SftOcapv6L256fOdgU1CV4pv
S1ejS2UnyiYYYNxy3+PwgIGEnKP2EglVOGG5VXifLwOHPx9k15dhYL3tTq7c
LVXo95RllK5lII8pVbGliPIDHKKp5h8rYfdS8qsuxft1G38E8lrRIZk8f2ha
uRIjJasjSo/QEXi80nhqehIxJv0zj3K+4dw430Vd1iSIsGjBluBJiP0ojpDf
/Q0T3Mt0S+9Pwqz6cttn2Uk8e/5Gs/JrBc4rLq7RXT+JL0v2P48snoAw/Afs
9SrAMp0jSqjz6AZ10ROe1hN4POrou6SmHJeuk2U6FhMIvsxaZ/uDBsGgg5ti
D5VjOoL2ouQ7DdOJX0e1H9HwcNvWGo3WMlzPH7isE0yD9UB40obNNKxoE3Dp
sCzDr/4OvRJZiuurLzhzlowj4ObMyut9pfBgb5TQ+ToOOZM9SpMUx7nWtWcJ
2JViQaZy+it1/+jeyh81P8fgV55j/X68BN4GxZV7Z8fQf+uosYnPGFi1ztUO
7iWoe9hEKW8MM+x6lw5zj+G7pvOKNbwlMPgZHkNyjYEzQC3ELHQU0ylOJtWv
v6LExrrcKmQU4rzyaRYiFN9FnUK91L5iT5kkq1R4FIpha5usY0cwF3CheWt9
MbLkR1ZtjR6BrojA9AmZEczPnV81dKYYO54kakWuH4F5NLvQ6dRh/KprTpWd
KcK7P0727MnDOCf9U9leeRh/3jUpPZAswkY7pWDnbRS/E2hm5/KGwB7UmEka
FCKu6kdG++chhMh3u17YO4Sljg1qZq5fsGZ7bo+21hDi02qfXawcBK9efUFO
XAGeRt7ieFcyiCzVouzLhwbBv7FOe21tPnjZdOSFDQYR6XomnZY6ABH22rK7
c3lY2bAi4V/sAApu68+w8vohNlitP74+D0tjw382v+vHUKCi6o/KPkgUVtUa
muTip7Pk/sScPrweXNn5hTon3fe1k9a+k4MPlfusadW9WCi84rJsvgdOioXp
8oXZCCvmqFxG64FtTCPnYdEemHeI6oj8zcKtnBLVzRw9yPXcFvtiVzfU77o2
s2tkwS7t7ht9qW6IWz9SHTXvwnr5JjvC/TOMk7QFz2t2wU2NVat4vROcbQoz
XZ8zsT1u0TvQohMdq43s3cM6MOUd4Fs+kwGJyEJm8rUO7PiZMl+c1o7WzaNC
6dszwBZ6y7o6pB0PW7ifLG9oQ04z4qNdPmHsvlYl/V0biHTHLWasVrz2ilIJ
eJ+OxtvzqjyVrTAI/fY1hqcV/rJzZdcYach0z3sjP9qClEuyVjS5Frg0HjE/
KZeGly4egkZsLeA0vjelpN+MhB82NeH1H+B3Tu22s0QzzsmP3r95tgke+quY
zobvcenkHDNYrQkl3LpSZX6N2Btds2JfxTsctciyfm/WCL1G3Yvieg0QnvJR
FNdJgVcsPTRqqB7/A7hBuq8=
              "], {{
                Rational[-15, 2], -200}, {
                Rational[15, 2], 200}}], {Antialiasing -> False, 
              AbsoluteThickness[0.1], 
              Directive[
               Opacity[0.3], 
               GrayLevel[0]], 
              LineBox[
               NCache[{{
                  Rational[15, 2], -200}, {
                  Rational[-15, 2], -200}, {
                  Rational[-15, 2], 200}, {
                  Rational[15, 2], 200}, {
                  Rational[15, 2], -200}}, {{
                 7.5, -200}, {-7.5, -200}, {-7.5, 200}, {7.5, 200}, {
                 7.5, -200}}]]}, {
              CapForm[None], {}}, 
             StyleBox[{Antialiasing -> False, 
               StyleBox[
                
                LineBox[{{7.5, -199.99999999999997`}, {7.5, 
                 200.00000000000003`}}], {
                 Directive[
                  AbsoluteThickness[0.2], 
                  Opacity[0.3], 
                  GrayLevel[0]]}, StripOnInput -> False], 
               StyleBox[
                StyleBox[{{
                   StyleBox[
                    LineBox[{{{7.5, -197.2163753738268}, 
                    Offset[{4., 0}, {7.5, -197.2163753738268}]}, {{
                    7.5, -120.18525559876151`}, 
                    Offset[{4., 0}, {7.5, -120.18525559876151`}]}, {{
                    7.5, -30.315615861185414`}, 
                    Offset[{4., 0}, {7.5, -30.315615861185414`}]}, {{7.5, 
                    48.96982304924237}, 
                    Offset[{4., 0}, {7.5, 48.96982304924237}]}, {{7.5, 
                    120.32671806862737`}, 
                    Offset[{4., 0}, {7.5, 120.32671806862737`}]}, {{7.5, 
                    199.61215697905516`}, 
                    Offset[{4., 0}, {7.5, 199.61215697905516`}]}}], {
                    Directive[
                    AbsoluteThickness[0.2], 
                    GrayLevel[0.4]]}, StripOnInput -> False]}, 
                  StyleBox[
                   StyleBox[{{
                    StyleBox[{
                    InsetBox[
                    FormBox[
                    TagBox[
                    InterpretationBox[
                    StyleBox[
                    "\"-0.00013\"", ShowStringCharacters -> 
                    False], -0.00013000000000000002`, AutoDelete -> True], 
                    NumberForm[#, {
                    DirectedInfinity[1], 5}]& ], TraditionalForm], 
                    Offset[{7., 0.}, {7.5, -197.2163753738268}], 
                    ImageScaled[{0, 0.5}], Automatic, {1, 0}], 
                    InsetBox[
                    FormBox[
                    TagBox[
                    InterpretationBox[
                    StyleBox[
                    "\"-0.00007\"", ShowStringCharacters -> 
                    False], -0.00007000000000000001, AutoDelete -> True], 
                    NumberForm[#, {
                    DirectedInfinity[1], 5}]& ], TraditionalForm], 
                    Offset[{7., 0.}, {7.5, -120.18525559876151`}], 
                    ImageScaled[{0, 0.5}], Automatic, {1, 0}], 
                    InsetBox[
                    FormBox["0.`", TraditionalForm], 
                    Offset[{7., 0.}, {7.5, -30.315615861185414`}], 
                    ImageScaled[{0, 0.5}], Automatic, {1, 0}], 
                    InsetBox[
                    FormBox[
                    TagBox[
                    InterpretationBox[
                    StyleBox["\"0.00010\"", ShowStringCharacters -> False], 
                    0.0001, AutoDelete -> True], NumberForm[#, {
                    DirectedInfinity[1], 5}]& ], TraditionalForm], 
                    Offset[{7., 0.}, {7.5, 48.96982304924237}], 
                    ImageScaled[{0, 0.5}], Automatic, {1, 0}], 
                    InsetBox[
                    FormBox[
                    TagBox[
                    InterpretationBox[
                    StyleBox["\"0.00019\"", ShowStringCharacters -> False], 
                    0.00019, AutoDelete -> True], NumberForm[#, {
                    DirectedInfinity[1], 5}]& ], TraditionalForm], 
                    Offset[{7., 0.}, {7.5, 120.32671806862737`}], 
                    ImageScaled[{0, 0.5}], Automatic, {1, 0}], 
                    InsetBox[
                    FormBox[
                    TagBox[
                    InterpretationBox[
                    StyleBox["\"0.00029\"", ShowStringCharacters -> False], 
                    0.00029, AutoDelete -> True], NumberForm[#, {
                    DirectedInfinity[1], 5}]& ], TraditionalForm], 
                    Offset[{7., 0.}, {7.5, 199.61215697905516`}], 
                    ImageScaled[{0, 0.5}], Automatic, {1, 0}]}, {
                    Directive[
                    AbsoluteThickness[0.2], 
                    GrayLevel[0.4]], {
                    Directive[
                    Opacity[1]]}}, StripOnInput -> False]}, {}}, {{
                    Directive[
                    Opacity[1]]}}, StripOnInput -> False], {"GraphicsLabel"}, 
                   StripOnInput -> False]}, {"GraphicsTicks"}, StripOnInput -> 
                 False], {{
                  Directive[
                   AbsoluteThickness[0.2], 
                   GrayLevel[0.4]]}}, StripOnInput -> False]}, {
              "GraphicsAxes"}, StripOnInput -> False]}, PlotRangePadding -> 
            Scaled[0.02], PlotRange -> All, Frame -> True, 
            FrameTicks -> {{False, False}, {True, False}}, FrameStyle -> 
            Opacity[0], FrameTicksStyle -> Opacity[0], 
            ImageSize -> {Automatic, 400}, BaseStyle -> {}], Alignment -> 
           Left, AppearanceElements -> None, ImageMargins -> {{5, 5}, {5, 5}},
            ImageSizeAction -> "ResizeToFit"], LineIndent -> 0, StripOnInput -> 
          False], {FontFamily -> "Arial"}, Background -> Automatic, 
         StripOnInput -> False], TraditionalForm]}, "BarLegend", 
      DisplayFunction -> (#& ), 
      InterpretationFunction :> (RowBox[{"BarLegend", "[", 
         RowBox[{
           RowBox[{"{", 
             RowBox[{
               RowBox[{
                 RowBox[{"Blend", "[", 
                   RowBox[{"\"GreenPinkTones\"", ",", "#1"}], "]"}], "&"}], 
               ",", 
               RowBox[{"{", 
                 RowBox[{"0.13162640209102058`", ",", "1.`"}], "}"}]}], "}"}],
            ",", 
           RowBox[{"LabelStyle", "\[Rule]", 
             RowBox[{"{", "}"}]}], ",", 
           RowBox[{"LegendLayout", "\[Rule]", "\"Column\""}], ",", 
           RowBox[{"LegendMarkerSize", "\[Rule]", "400"}], ",", 
           RowBox[{"Ticks", "\[Rule]", 
             RowBox[{"{", 
               RowBox[{
                 RowBox[{"{", 
                   RowBox[{"0.30489894399574313`", ",", 
                    RowBox[{"-", "0.00007000000000000001`"}]}], "}"}], ",", 
                 RowBox[{"{", 
                   RowBox[{"0.5`", ",", "0.`"}], "}"}], ",", 
                 RowBox[{"{", 
                   RowBox[{"0.13766946742066574`", ",", 
                    RowBox[{"-", "0.00013000000000000002`"}]}], "}"}], ",", 
                 RowBox[{"{", 
                   RowBox[{"0.6721234546211019`", ",", "0.0001`"}], "}"}], 
                 ",", 
                 RowBox[{"{", 
                   RowBox[{"0.8270345637800937`", ",", "0.00019`"}], "}"}], 
                 ",", 
                 RowBox[{"{", 
                   RowBox[{"0.9991580184011956`", ",", "0.00029`"}], "}"}]}], 
               "}"}]}], ",", 
           RowBox[{"\"PinningPoint\"", "\[Rule]", "0.5`"}], ",", 
           RowBox[{"\"SmoothRange\"", "\[Rule]", "False"}], ",", 
           RowBox[{"Charting`TickSide", "\[Rule]", "Right"}], ",", 
           RowBox[{"ColorFunctionScaling", "\[Rule]", "False"}]}], "]"}]& )], 
     TraditionalForm], TraditionalForm]},
  "Legended",
  DisplayFunction->(GridBox[{{
      TagBox[
       ItemBox[
        PaneBox[
         TagBox[#, "SkipImageSizeLevel"], Alignment -> {Center, Baseline}, 
         BaselinePosition -> Baseline], DefaultBaseStyle -> "Labeled"], 
       "SkipImageSizeLevel"], 
      ItemBox[#2, DefaultBaseStyle -> "LabeledLabel"]}}, 
    GridBoxAlignment -> {"Columns" -> {{Center}}, "Rows" -> {{Center}}}, 
    AutoDelete -> False, GridBoxItemSize -> Automatic, 
    BaselinePosition -> {1, 1}]& ),
  Editable->True,
  InterpretationFunction->(RowBox[{"Legended", "[", 
     RowBox[{#, ",", 
       RowBox[{"Placed", "[", 
         RowBox[{#2, ",", "After"}], "]"}]}], "]"}]& )]], "Output",
 CellChangeTimes->{3.904095894769763*^9, 3.9040979994677763`*^9, 
  3.904098270763801*^9, 3.904098846430758*^9, 3.9043758631523943`*^9, 
  3.9167387642937193`*^9, 3.916738928875251*^9, 3.9167389939845333`*^9, 
  3.916739057082486*^9, 3.9168345649479647`*^9, 3.91683474909741*^9, 
  3.9170763463163843`*^9},
 CellLabel->
  "Out[2103]=",ExpressionUUID->"05449e66-60b9-4ab4-868e-7d9c282adb78"]
}, Closed]]
}, Closed]]
}, Closed]],

Cell[CellGroupData[{

Cell["Long range dispersal - Fig 3 - right column", "Subsection",
 CellChangeTimes->{{3.904094490996907*^9, 3.904094507728986*^9}, {
  3.9040954064711514`*^9, 3.904095425174139*^9}, {3.904097390481818*^9, 
  3.9040973906353273`*^9}, {3.904098754160054*^9, 
  3.9040987601247673`*^9}},ExpressionUUID->"2cfbff01-1f60-4c91-80be-\
5c0e3a97f064"],

Cell[CellGroupData[{

Cell[BoxData[
 RowBox[{
  RowBox[{"(*", " ", 
   RowBox[{
    RowBox[{"numerical", " ", "values", " ", "for", " ", "Fig", " ", "3"}], 
    ",", " ", 
    RowBox[{"left", " ", "column"}]}], " ", "*)"}], "\[IndentingNewLine]", 
  RowBox[{
   RowBox[{
    RowBox[{"vals", "=", 
     RowBox[{"{", " ", 
      RowBox[{
       RowBox[{"\[Lambda]m", "->", "11"}], ",", 
       RowBox[{"mb", "->", "0.8"}], ",", 
       RowBox[{"n", "->", "20"}]}], " ", "}"}]}], ";"}], 
   "\[IndentingNewLine]", 
   RowBox[{"(*", " ", 
    RowBox[{
     RowBox[{
     "such", " ", "that", " ", "the", " ", "expected", " ", "number", " ", 
      "of", " ", "dispersed", " ", "steps"}], ",", " ", 
     RowBox[{"conditional", " ", "on", " ", "dispersal"}], ",", " ", "are"}], 
    "  ", "*)"}], "\[IndentingNewLine]", 
   RowBox[{
    RowBox[{
     FractionBox["\[Lambda]m", 
      RowBox[{"1", "-", 
       SuperscriptBox[
        RowBox[{"(", 
         RowBox[{"1", "-", 
          FractionBox["\[Lambda]m", 
           RowBox[{"nd", "-", "1"}]]}], ")"}], 
        RowBox[{"nd", "-", "1"}]]}]], "  ", "/.", " ", "vals"}], "   ", "//", 
    "N"}]}]}]], "Input",
 CellChangeTimes->{{3.904094152918385*^9, 3.9040941551635437`*^9}, {
   3.904094192471335*^9, 3.90409419973518*^9}, {3.904094291528097*^9, 
   3.9040943354765587`*^9}, {3.904094368516745*^9, 3.90409438556177*^9}, 
   3.904094422981221*^9, 3.904094473785541*^9, {3.9040974072650547`*^9, 
   3.904097408721409*^9}, {3.9040974391925364`*^9, 3.9040974781095343`*^9}, 
   3.9040985394360228`*^9},
 CellLabel->
  "In[2104]:=",ExpressionUUID->"0ea1cf67-d21d-49fc-8744-99522fce94a5"],

Cell[BoxData["11.000000000001235`"], "Output",
 CellChangeTimes->{{3.9040943370815973`*^9, 3.904094350589363*^9}, 
   3.904094423904724*^9, 3.9040944743475103`*^9, 3.9040957101137257`*^9, 
   3.904095845859428*^9, {3.904097447746345*^9, 3.904097478350912*^9}, 
   3.904097541210491*^9, 3.904097626760332*^9, 3.904097823211751*^9, 
   3.9040981938166733`*^9, 3.904098539939089*^9, 3.904098846480505*^9, 
   3.904359880871683*^9, 3.904375863198344*^9, 3.9167387643344316`*^9, 
   3.916834564991434*^9, 3.9168347492878227`*^9, 3.917076346338766*^9},
 CellLabel->
  "Out[2105]=",ExpressionUUID->"ca1e98e3-53a9-4d16-adab-0e80bdc9c70e"]
}, Closed]],

Cell[CellGroupData[{

Cell["Fig 3 B - dispersal distribution", "Subsubsection",
 CellChangeTimes->{{3.904094490996907*^9, 3.904094507728986*^9}, {
  3.904095719210826*^9, 3.9040957228357677`*^9}, {3.90409751395685*^9, 
  3.904097514104903*^9}, {3.9040985459501257`*^9, 
  3.9040985463017187`*^9}},ExpressionUUID->"59099b72-1a65-44cd-99df-\
b6a5412cae86"],

Cell[CellGroupData[{

Cell[BoxData[{
 RowBox[{
  RowBox[{
   RowBox[{"Mplotdata", " ", "=", " ", 
    RowBox[{"Table", "[", " ", 
     RowBox[{
      RowBox[{
       RowBox[{"m", "[", 
        RowBox[{
         RowBox[{"distance", "[", 
          RowBox[{"x1", ",", 
           FractionBox[
            RowBox[{"nd", "-", "1"}], "2"]}], "]"}], ",", 
         RowBox[{"distance", "[", 
          RowBox[{"x2", ",", 
           FractionBox[
            RowBox[{"nd", "-", "1"}], "2"]}], "]"}]}], "]"}], "/.", "vals"}], 
      " ", ",", 
      RowBox[{"{", 
       RowBox[{"x1", ",", "0", ",", 
        RowBox[{"nd", "-", "1"}]}], "}"}], ",", 
      RowBox[{"{", 
       RowBox[{"x2", ",", "0", ",", 
        RowBox[{"nd", "-", "1"}]}], "}"}]}], "]"}]}], "  ", ";"}], 
  " "}], "\[IndentingNewLine]", 
 RowBox[{
  RowBox[{"MatrixPlot", "[", 
   RowBox[{"Mplotdata", ",", 
    RowBox[{"ColorFunction", "\[Rule]", "\"\<TemperatureMap\>\""}], " ", ",", 
    RowBox[{"PlotLegends", "\[Rule]", "Automatic"}], ",", 
    RowBox[{"ColorFunctionScaling", "\[Rule]", "True"}], " ", ",", 
    RowBox[{"Frame", "->", 
     RowBox[{"{", 
      RowBox[{"True", ",", "True", ",", "False", ",", "False"}], "}"}]}]}], 
   " ", "]"}], " "}]}], "Input",
 CellChangeTimes->{{3.904094442106943*^9, 3.904094478039813*^9}, {
  3.9040975158419037`*^9, 3.9040975165663843`*^9}, {3.9040975524067802`*^9, 
  3.904097569421171*^9}},
 CellLabel->
  "In[2106]:=",ExpressionUUID->"31ab95b9-690c-4025-96a5-5466becc7daa"],

Cell[BoxData[
 TemplateBox[{
   GraphicsBox[
    RasterBox[CompressedData["
1:eJxTTMoPSmVmYGDghWIQu7siji1M7q39ld2/7vmeeGqvwNuxR7frvL2sUsLU
dIN39kv4dISesr2y592foqJUd9G+7FnF68LP7+xTu/rkFl99Y8+nXXT+2/sr
9q9SV7fvC3xvL7r3jsBu4Xf2Xp9eWC86c93+msiay3197+1vedpOu/fgnX1M
QTar0tKb9ocqvwQHH3pvb8benVTX/94+75z85wjz2/bBUzcLJBx7b2+nxbar
csZ7+3URs2K6i+7hVI/LfFzuweV+XP4dbOGTsuDsLe1T7+3vl1p5zljw3l7k
V8r3omsP7GWW9/d/P/vefsWx46u2rXhv7+YQoTu9+BFO9QMVngMVPnlzPr47
dBHI19kZemXDe/ugjJ1i0wWe2F9gve/Td/W9/dRdvX8/7nhvz6m1NXHa2qc4
1Q9UeA5U+Ly1818UefO9PTef1WT+g+/tKw5uE5jk9dx+46y3aaZAc1LFJq04
s+u9/YTb9+Y2ur7AqX6gwnOgwqeRP1FLcPd7eykF3T2dW97bbzkv97jA4aW9
j/31t29Wv7e/43XyvNu69/avmw01Eqxf4VQ/UOE5UOEz72HexhNz3tsXeBU/
ZgaWY99fSGb7m722d5nKVrqk9729fqDs9wML39uf0mNcZ2f4Bqf6gQpPXPUX
rvIZV/mDK3/hSj+4wkf0xBudKvVX9iLRjpeFtA/aO/JvzZVgPYpTPS7zcbkH
l/tx+ZfU+n00vQ2t/DtUyrfBVl8Mlfp0sLVPhkr7bbC1h4dKf2Gw9b+GSv8U
ANhoUUA=
     "], {{0, 0}, {13, 13}}, {0, 1}], Frame -> {True, True, False, False}, 
    FrameLabel -> {None, None}, FrameTicks -> {{{{12.5, 
         FormBox["1", TraditionalForm]}, {8.5, 
         FormBox["5", TraditionalForm]}, {3.5, 
         FormBox["10", TraditionalForm]}, {0.5, 
         FormBox["13", TraditionalForm]}}, {{12.5, 
         FormBox["1", TraditionalForm]}, {8.5, 
         FormBox["5", TraditionalForm]}, {3.5, 
         FormBox["10", TraditionalForm]}, {0.5, 
         FormBox["13", TraditionalForm]}}}, {{{0.5, 
         FormBox["1", TraditionalForm]}, {4.5, 
         FormBox["5", TraditionalForm]}, {9.5, 
         FormBox["10", TraditionalForm]}, {12.5, 
         FormBox["13", TraditionalForm]}}, {{0.5, 
         FormBox["1", TraditionalForm]}, {4.5, 
         FormBox["5", TraditionalForm]}, {9.5, 
         FormBox["10", TraditionalForm]}, {12.5, 
         FormBox["13", TraditionalForm]}}}}, GridLinesStyle -> Directive[
      GrayLevel[0.5, 0.4]], 
    Method -> {
     "GridLinesInFront" -> True, "AxisPadding" -> Scaled[0.02], 
      "DefaultBoundaryStyle" -> Automatic, 
      "DefaultGraphicsInteraction" -> {
       "Version" -> 1.2, "TrackMousePosition" -> {True, False}, 
        "Effects" -> {
         "Highlight" -> {"ratio" -> 2}, "HighlightPoint" -> {"ratio" -> 2}, 
          "Droplines" -> {
           "freeformCursorMode" -> True, 
            "placement" -> {"x" -> "All", "y" -> "None"}}}}, 
      "DefaultPlotStyle" -> Automatic, "DomainPadding" -> Scaled[0.02], 
      "RangePadding" -> Scaled[0.05]}], 
   FormBox[
    FormBox[
     TemplateBox[{
       FormBox[
        StyleBox[
         StyleBox[
          PaneBox[
           GraphicsBox[{
             RasterBox[CompressedData["
1:eJwVV3c8Vv3/5tFQkRHFQyRJoqyMUq6MejJS0SCilDbZvrZKZRWKlK30SJLM
p4hE1p1xG1nZ271OJFr4fX5/nNfrnOt+nff9Htd1fd5Hxv6auQMPFxcXjVzc
5Pr/+7KbKdpBARSku2tWBiRQEF7T9nWbEhuGscs80u9SUD6yfq48jQJtO/cr
XVUWLl10qDeOorAxS9in6wmFMB/JpqNLWYjU+Sg7dZ+CyFLe+amnFIyqtb5e
7mKiYLWsb1wshWV284Ern1HgFbYQup7NRPfg9ZY9jyj8eDP9l+y/FGpPOanF
XWdisWBAYSSeAkN44pZOBoXQzFCL7GNMyIXgelgShd6rvbxHn5P439PdKxWY
MLFO7lRJpdBU3RJ+NZPE1yuP7ZpnwHn7vHIHye/DhtrVt15QqIn4UkQ1M/CQ
2+aOP8kj36c0OimLwp3O2Y6l/zJQ0lbcJ0viPmvLEyl6SWH/JuGfEj4MDGaI
a9LI+4+2P49rzCZ1OG/7W82MgeW+/7vrTJ7DQpL+Hn9FoarkgM6BjQwomXWM
rH1NwW/oftJiDoXg5edsbGcnYS6jubs0j4LT7pANYrkkvkWgvzttEl4zMQ/O
FlI489D/qQr5fWlKfHJY8iSSar4xVryhYPHVdbNRPonPKHyf6jqJynhz/dfF
FPYZX8w8U0DiazYPFO2fxIRj7uPjpRS00k8p+ZB4BjdY3A1/T2K1nuDUn/cU
FBbMc+4XUeBpXC47zJmAusi1A08rKEhaHlDL+o9Chbis4c+KCViNN6QYVVFY
nbensJL8/w0HXQeBuAkEFivNUTUUuPjUtXveUtDLtbotd2UC6XfDzR7SKEw7
bCmZIXlxzbtn6GACtNOMZ7sbKIy+X6/L/47EPxBVe2TNBCh1o/mhJgod4ms+
yJF8r8dkTV4YH4fo8udHQ1so1LnxGuqWUdg7UL0yoGQcu7qXvVT+TKGkYb76
OKmDS2lIMSZyHKezHXjaOyhky38zulZO4b3XvOmLs+Mo++JbJ9hF4ZT6/ko3
gsdUSEk/VhzH5SU9Dec7KSTOlSvzkjg0hZk7FsNjWLttd8s7EudLiU5iIsmH
O7ruK3/CGCqOJbYLE/zvoCJeVZK/zo9kq1rzMTgF/Om+2E7BylDVo4rU62rn
XnFj5RjEM2z6y0iej3hfDlqR/mRWGynuqRhFVdO7YRGCd9RvNuOQPg9sk46Z
8x6Fyw/JicttFESj04pvkLmsjZ35k6s6ivUy/qzyVgpHj0nKryNzPPinzuHq
5AjqjHq/riX4A/G4B1mED8FnUxo3p43Aw3XP96ukby29Qlx7CX9KaO5ag5Yj
kElI+lnRTEHoScTVNsLHKVXj1ATBETRUzs+LEfzw+eVdFwk/tzyWXnG8dhje
rFN/XaNTiNx6Y9884bU913cXwaBhyImWLasi82rk/MmNJrp4fIHWTdMaRvMe
qVUSBOfP95LaTHREb0wxuEUNwf98gIBLIwVTr+mwYqLH5ZoeL5ExhC2RfWtq
CB/CdRznzIjOdJOMRX/ZDqHtP12x9QSnLY6fHSY+4L5kQ0DB2iEEDSRLutVT
WPHRnu5F9Jp15fuYU+MglFYsbqj7ROFASO9uvnQKQy20Qwq3B9GpaicnTfA7
ppaZqUT3krtS3wzvGUTwyfcKHoSf1YKtohrExyzSPGSSvw9A5ab09k91RG+f
D96oSyE65jUJs8weQE9WoJoMwQ0f13JOJVMov7bhm7DDAELa+jW9aincPGVg
PZ1IYa79u3WD5AB2zEOngeiiQqas5jbxTxu/h6ECmf0YkEuFLMG5x7R3SBA/
qzPWsw4W60e4GZehdzXh94v81Bzif1riLKWfd/qg5XX6QBPRXaDTdn7DOArp
4w8XHOd6MZxSbipH8DK1TO9O4qPCRXr0ofO9iKzdcMT3I4X5WdmxqzHkvWBW
2on2HuhMBR1rrqSwuyTZnPsBhRnzOLf6fT0YFx+0kie4b6D4+9ho4jcy+vv0
Cr/gLNc2m+MfiK8tPBZUiCC++0fML0v5C7hOcJknEP0fM95bXuhEoaeMI9TO
7EZSdus/A4Q36Q/HrukfIbwI+pjB9bwbu5Zk7JEjfv1tKEK6SZ30TT9+j+K5
bnSc9FG/TPpooKzeZL2WQt4S59ZjG7rhnntQIYfU88C3K2DiBwfPq/ddCurp
ghCvjPQMyWOoJnC7xxcO4kMkFl886sIr2xmRncEU1EQ293GXcRBhPBXz+WgX
jAvJueVLfOR0/d17qRwE8NVs5RLqwviqBK5KV8LLl657JG5y4NyYWL61oRPB
9k6zyy+T8+6nGDvDgQP7KNfjx0I7IfNWj2V6hvjzvveJOw5wcNT8ACtwXyfK
BESHoi0plEY7mH7YysF+EakbL7g7YX1+oqP9EAW+vlV/DvJzoN3+bd3n0g7M
vStpkPiH8GBrXlY3xYbio7rsRe8OxKyJrDytS3jsaWl9oYWN9SdTDLZqdkDt
sv3bZxoUflcsrJwpYENY0qPr6HQ7Gss1chhKFIwFnhUHxbGxpM/4WuCrdlxZ
t+KZ8iYK8dYml/l92JhN2bD0xeV28Dr1xLtLUJjMmBKPt2Fj8sxsfNvmdjz7
mBP1VpiC9kxc3Waw8UW2XmVx6DP0JW7eXlhB9LJX1ztfho2G0bRqhZTP6HM5
7mfATaE9YmTL3iVsvM/wsjlq/Rl+tQquIWRO8l1hnfVjLBRcOjgdsO4zxKXn
LzRQHHjKqYZY1bGQoSgbktnahkIP+inhcQ6qXDq0xrJYeMz+sb4tsg3m9U8t
TvRxIFLmP+56j4XwnMb8BZM2UBu9jBI/c3B25aa4RWcW/F3SjRR42xDhbYzB
eg7yjtP2R1iwcE3dp9/iYysU6Os1Nn/k4K+nzrNimiyc+X7IIyCoFdWbp7Ze
KeHgCLX232diLFj8J7cqc3cr7P0/bnidx0GqTukxtd9M7Pf+ndr6owWLrXFr
v2dyQN05u/R9LxPaOs2aCwUtSNx6hW9XGge6bSsKTcqZ2Dr/b/0WlxbsvK77
V+AjDu5ueH2u8wkTku/97C22tWC7XZN+RgThWfsXmzR3JuweWj2OFW7B18HA
YuMgDrjKa1elGDBR1F8kmrvQjLxzKmocNw4iMwuLE4WZ4FcQuV/PaIbH+EBm
9AUOpB48uRQ/yMA5V5fVE+3N0LocLaNhzcErv0ixR6/JvlLSGMZT2YxfLL3H
nWYc4LxfTWwgA8JLlZZL5zSj9Nq0oJ8+B02HLnk+IPvKJbPQm7sSmhE4/SRE
WpMD253H5aLXM1AeN7Z47E4z9D0suCoVOGBvNGi7x5rEukEDPxe3Ziz5wfO/
8+s58OdTuRlRMgmnrWk/IuyaUe1TQK0Q4oBvVlItLGwSVW4L7s9NmhE6f+5C
9hIOEvpXDN6xmoRkqfVUpVYzTIJE+w//IHqom428tWUSbsveOvbLNmM1T/Xx
GSYbxXnDujfnyN5waC3jl0Az6Lc8G+P62TBKpLODqiew4bHb+bV/6HjAK79f
p5WNzluliQGxE/Aaog+pTtBxLLyjtK+ajYvXXpj4nZtAo+J2u4NtdKxbHaJx
o5iNOcu4X97qE5DzCP9ysZyO7ijtbLlXbNzWD870+msCfmUTJ4Jf0pG0ZnJT
XRobYkoulh7N42hbvr8t5RGdzPNx4tVYNp6L2i53Sx2H4pGnh0uC6dgobiwi
GMqG1qJxkfO1cdyI52pod6ZjJOFXeL4fG9UTWg5OuuPoGj5lNG1DR4ZUFs8J
ZzaOt2wSuco/DpVtJVX8RnRcTrP2/XWWjfESocpLPWMI8RTTV9CgQ2kT37ek
E2x4PVtwuZA1hr73HmWGMnRw/n13Wc+EjWWRzA0OPmPQWNG66zQ/HbkKjkMj
umzE/q+zyd5oDGLPTjvNTTfB7eX6kyFqbGyyrwo4LTaGai2JC9s/NUFTubFZ
cTMbBSZ522zHR+FO+2zn8LQJP3IDjJrE2TDQSOmxLhrFxlNRlom+TSjZofzB
lZ+NFqmIcKtbo6BTxkdaLZrg/1+/9lpuNux5vXedODoK/xtLjVcqNQG7ol6/
nWFhasph8qjsKBRFy/X1ljSh0KCtV3GSBdt5bTfm1Ajufs9OMO9rRDpr/5qd
fSzMpGun7Sgfgb9Bxbuat42IiX17YH8rC2Gm2k3+90bgGN3euzu2EcG6SgEW
tSzIzmjNV9uMwK6fsZDr3Aj38eT806UsvE3QUhRUHIHZtkVpedNGnI0SmnTM
Y+GQgZaV1c9h6Pqu0UuUb4TFzmAp3wwWRhmad57UDGN7nby9EE8j9IdmLUIS
WfC7r1nIjB2G1LrdN2/3NUA9/FJobDQLIrs0h3ecG4aAw+H0328bsHFHT9mT
2yy8GNQQClAbxmLeuSrn2AYI95rN5PiyoBeqgRquYVBc3mOjzg3gvv1BoZT4
XYeKhqNg0xD6ze4utzZtwNT2HXY0BxYcO3ckWCUNoTExbQtdvgGDHf/GdJxk
gSdoR92TK0MoYxQa7eNpAD1InDZyiIV4+R1zzJ1DeKVNu1zcV49yhYjFKUMW
VJrU5TR4h5B8uy9cubgeOS0LOxZ3slDtqW4R0D6Ie23TL9Nj65Hi63KZT5kF
Gyn16zXpg/DfuLxR3KUekZtGUsQ3sTBdpZYj6DYIR2cJ6p5pPQIajn/eLM5C
iKNar5XeIE6VKQsu2VIPJ8+6lTtWsyAtqrbqqcAgDvIZqnrz1MNWevdePR4W
Ct+p7mT1DmD3SUtzTt8nmNW+8jD7wYTZOdULGi8HsP35VbezxZ+wx0Umy5rN
xMgq1dgAnwFIzQbFdMZ+wra/YwYuDjHhk69SWXNgAKsNYwsPunyCZOWytZ4d
TAhaq0wJrhvAQnRme4XpJ/Bf9Ta5Wc+E+dLTugW0flD9pXNaWz7hjwgrKOoD
EwFH7eL3X+hH/7YWsWyeT2CV2hYlFTHx4qntbCdPPxp9x3Zu7Keh53wz80UW
Ex3Tp8yvpPahrO7XybhiGj4JGMq8SWViif6pV/O7+/BqnYAf30MaSt4UHa+K
ZUIl2mZlVFcvkh1kk6670PDijEJESxgTNgPW5zd69uJevlbZrCkN8SsTP/QH
MhGibF1RINyLAG7T/itbaBgXiiqBBxNWUnwXolN7cMqCz+cBDw0vg2pSna6Q
usa8P2Ss6IFu/i/Dn711cKEWbiWdId/Hr8Ylyly/QHrNpIDdmzpo2mpeqT/B
hKHnMc+2L93gcuvo/ni/Dr/rHQ//PsjEHt1KOsOwG4MtVc+2OtahXOeZxlZD
JjSXqSpyv+rCB7UC56h/6nD7Rc/fVruY0GpMvrVuXRfS7z/RmZWpg4m4CFeI
Cqn3Id/AtqBO3JqOWmbzpxaCISajRZuZULD12WU42YHz5oHNH9pr8Xn2Bm1U
komNmydiTpp34J88x0T53FrEOxTniKxhQoJzjHIuaccWYZsLd8NrYdc2FWOw
gpy7RZVGdza1Y6Wrsdo3h1rIGSj4uC4yIBqgmp509zOYzdrzlntrwcg9bZf2
nYHV+1MW8mfbUK8qX1v2dy1yNjwypDMZWLaa34pm14bsaNEHm77XwD2ySWGR
nLtc7T75A7WtuDfFYxvWVIOdC8sEtncy8CNpgn9OtRVOR6a3fM2swcJV3Rmb
Rgb5/j1+kT+hBYdyB74dC65B5RePrvCPDDC2fayQXdICFaGmshLbGoQYZ5cV
FzMw8l11/S7HZgi5lIbK7KzBwbcjTyfJud5bmuJ1uJ2OaXrW0TtraiC8RTJU
LIOB9lv8LedBR4tKvDSbXY2OhxZO/yQxkJwwa/nrcBPyo0IY5rXVSFwabuH5
gIEoxRZ+eVnim189C988qYa9e4X2s1AGokuyKyy+18PrsEOQlH815Id/rm8j
e8NNk1CvoJpPsHxtYRJ8ohqsI6o8PJ4MeHw5p5T9mAZtQf21DNVq5JZfnFC9
ysD5K3sHu67UQdxZZfAQXzU8lVMbTtszYPlb4uEy3Vr8apJ6WThWhd3JHXmR
lgycDJ8zVhesQa8yv5fEhypw8ws8KiN7ialE66LdUBXKIn/rXU+oQrXvfn+2
IQO6Wa8KIgo+Ipma5Bv3qEI4w99eUocBFZ2wS29vVyLoUGeH6eEqHLYq/MdE
lYGNnxykxiwrcDqn+kne1iqI1rKUfOQZELHWaxVW/AA9gUJHsaVV+D8wvsR+

              "], {{
                Rational[-15, 2], -75}, {
                Rational[15, 2], 75}}], {Antialiasing -> False, 
              AbsoluteThickness[0.1], 
              Directive[
               Opacity[0.3], 
               GrayLevel[0]], 
              LineBox[
               NCache[{{
                  Rational[15, 2], -75}, {
                  Rational[-15, 2], -75}, {
                  Rational[-15, 2], 75}, {
                  Rational[15, 2], 75}, {
                  Rational[15, 2], -75}}, {{
                 7.5, -75}, {-7.5, -75}, {-7.5, 75}, {7.5, 75}, {
                 7.5, -75}}]]}, {
              CapForm[None], {}}, 
             StyleBox[{Antialiasing -> False, 
               StyleBox[
                
                LineBox[{{7.5, -74.99999999999997}, {7.5, 
                 75.00000000000001}}], {
                 Directive[
                  AbsoluteThickness[0.2], 
                  Opacity[0.3], 
                  GrayLevel[0]]}, StripOnInput -> False], 
               StyleBox[
                StyleBox[{{
                   StyleBox[
                    LineBox[{{{7.5, -71.57142857254453}, 
                    Offset[{4., 0}, {7.5, -71.57142857254453}]}, {{
                    7.5, -40.71428571516674}, 
                    Offset[{4., 0}, {7.5, -40.71428571516674}]}, {{
                    7.5, -2.142857143444491}, 
                    Offset[{4., 0}, {7.5, -2.142857143444491}]}, {{7.5, 
                    36.428571428277756`}, 
                    Offset[{4., 0}, {7.5, 36.428571428277756`}]}, {{7.5, 
                    67.28571428565556}, 
                    Offset[{4., 0}, {7.5, 67.28571428565556}]}}], {
                    Directive[
                    AbsoluteThickness[0.2], 
                    GrayLevel[0.4]]}, StripOnInput -> False]}, 
                  StyleBox[
                   StyleBox[{{
                    StyleBox[{
                    InsetBox[
                    FormBox[
                    TagBox[
                    InterpretationBox[
                    StyleBox["\"0.01\"", ShowStringCharacters -> False], 0.01,
                     AutoDelete -> True], NumberForm[#, {
                    DirectedInfinity[1], 2}]& ], TraditionalForm], 
                    Offset[{7., 0.}, {7.5, -71.57142857254453}], 
                    ImageScaled[{0, 0.5}], Automatic, {1, 0}], 
                    InsetBox[
                    FormBox[
                    TagBox[
                    InterpretationBox[
                    StyleBox["\"0.05\"", ShowStringCharacters -> False], 0.05,
                     AutoDelete -> True], NumberForm[#, {
                    DirectedInfinity[1], 2}]& ], TraditionalForm], 
                    Offset[{7., 0.}, {7.5, -40.71428571516674}], 
                    ImageScaled[{0, 0.5}], Automatic, {1, 0}], 
                    InsetBox[
                    FormBox[
                    TagBox[
                    InterpretationBox[
                    StyleBox["\"0.10\"", ShowStringCharacters -> False], 0.1, 
                    AutoDelete -> True], NumberForm[#, {
                    DirectedInfinity[1], 2}]& ], TraditionalForm], 
                    Offset[{7., 0.}, {7.5, -2.142857143444491}], 
                    ImageScaled[{0, 0.5}], Automatic, {1, 0}], 
                    InsetBox[
                    FormBox[
                    TagBox[
                    InterpretationBox[
                    StyleBox["\"0.15\"", ShowStringCharacters -> False], 0.15,
                     AutoDelete -> True], NumberForm[#, {
                    DirectedInfinity[1], 2}]& ], TraditionalForm], 
                    Offset[{7., 0.}, {7.5, 36.428571428277756`}], 
                    ImageScaled[{0, 0.5}], Automatic, {1, 0}], 
                    InsetBox[
                    FormBox[
                    TagBox[
                    InterpretationBox[
                    StyleBox["\"0.19\"", ShowStringCharacters -> False], 0.19,
                     AutoDelete -> True], NumberForm[#, {
                    DirectedInfinity[1], 2}]& ], TraditionalForm], 
                    Offset[{7., 0.}, {7.5, 67.28571428565556}], 
                    ImageScaled[{0, 0.5}], Automatic, {1, 0}]}, {
                    Directive[
                    AbsoluteThickness[0.2], 
                    GrayLevel[0.4]], {
                    Directive[
                    Opacity[1]]}}, StripOnInput -> False]}, {}}, {{
                    Directive[
                    Opacity[1]]}}, StripOnInput -> False], {"GraphicsLabel"}, 
                   StripOnInput -> False]}, {"GraphicsTicks"}, StripOnInput -> 
                 False], {{
                  Directive[
                   AbsoluteThickness[0.2], 
                   GrayLevel[0.4]]}}, StripOnInput -> False]}, {
              "GraphicsAxes"}, StripOnInput -> False]}, PlotRangePadding -> 
            Scaled[0.02], PlotRange -> All, Frame -> True, 
            FrameTicks -> {{False, False}, {True, False}}, FrameStyle -> 
            Opacity[0], FrameTicksStyle -> Opacity[0], 
            ImageSize -> {Automatic, 150}, BaseStyle -> {}], Alignment -> 
           Left, AppearanceElements -> None, ImageMargins -> {{5, 5}, {5, 5}},
            ImageSizeAction -> "ResizeToFit"], LineIndent -> 0, StripOnInput -> 
          False], {FontFamily -> "Arial"}, Background -> Automatic, 
         StripOnInput -> False], TraditionalForm]}, "BarLegend", 
      DisplayFunction -> (#& ), 
      InterpretationFunction :> (RowBox[{"BarLegend", "[", 
         RowBox[{
           RowBox[{"{", 
             RowBox[{
               RowBox[{
                 RowBox[{"Blend", "[", 
                   RowBox[{"\"TemperatureMap\"", ",", "#1"}], "]"}], "&"}], 
               ",", 
               RowBox[{"{", 
                 RowBox[{"0.5138888888925901`", ",", "1.`"}], "}"}]}], "}"}], 
           ",", 
           RowBox[{"LabelStyle", "\[Rule]", 
             RowBox[{"{", "}"}]}], ",", 
           RowBox[{"LegendLayout", "\[Rule]", "\"Column\""}], ",", 
           RowBox[{"LegendMarkerSize", "\[Rule]", "150"}], ",", 
           RowBox[{"Ticks", "\[Rule]", 
             RowBox[{"{", 
               RowBox[{
                 RowBox[{"{", 
                   RowBox[{"0.625`", ",", "0.05`"}], "}"}], ",", 
                 RowBox[{"{", 
                   RowBox[{"0.75`", ",", "0.1`"}], "}"}], ",", 
                 RowBox[{"{", 
                   RowBox[{"0.875`", ",", "0.15`"}], "}"}], ",", 
                 RowBox[{"{", 
                   RowBox[{"0.525`", ",", "0.01`"}], "}"}], ",", 
                 RowBox[{"{", 
                   RowBox[{"0.9750000000000001`", ",", "0.19`"}], "}"}]}], 
               "}"}]}], ",", 
           RowBox[{"\"PinningPoint\"", "\[Rule]", "0.5`"}], ",", 
           RowBox[{"\"SmoothRange\"", "\[Rule]", "False"}], ",", 
           RowBox[{"Charting`TickSide", "\[Rule]", "Right"}], ",", 
           RowBox[{"ColorFunctionScaling", "\[Rule]", "False"}]}], "]"}]& )], 
     TraditionalForm], TraditionalForm]},
  "Legended",
  DisplayFunction->(GridBox[{{
      TagBox[
       ItemBox[
        PaneBox[
         TagBox[#, "SkipImageSizeLevel"], Alignment -> {Center, Baseline}, 
         BaselinePosition -> Baseline], DefaultBaseStyle -> "Labeled"], 
       "SkipImageSizeLevel"], 
      ItemBox[#2, DefaultBaseStyle -> "LabeledLabel"]}}, 
    GridBoxAlignment -> {"Columns" -> {{Center}}, "Rows" -> {{Center}}}, 
    AutoDelete -> False, GridBoxItemSize -> Automatic, 
    BaselinePosition -> {1, 1}]& ),
  Editable->True,
  InterpretationFunction->(RowBox[{"Legended", "[", 
     RowBox[{#, ",", 
       RowBox[{"Placed", "[", 
         RowBox[{#2, ",", "After"}], "]"}]}], "]"}]& )]], "Output",
 CellChangeTimes->{
  3.904094460988946*^9, 3.9040945097564*^9, 3.904095711224203*^9, 
   3.904095847083634*^9, 3.9040975699135313`*^9, 3.904097824737288*^9, 
   3.9040981938626213`*^9, {3.904098542599187*^9, 3.90409854881651*^9}, 
   3.9040988465230837`*^9, 3.9043758632596397`*^9, 3.916738764380041*^9, 
   3.916834565044147*^9, 3.916834749505004*^9, 3.917076346390011*^9},
 CellLabel->
  "Out[2107]=",ExpressionUUID->"f5d8559c-fa2c-4ab4-ad43-4b868c7d2fb4"]
}, Closed]]
}, Closed]],

Cell[CellGroupData[{

Cell["Fig 3 D - relatedness", "Subsubsection",
 CellChangeTimes->{{3.904094490996907*^9, 3.904094507728986*^9}, {
  3.904095700930859*^9, 3.9040957380239964`*^9}, {3.90409763062007*^9, 
  3.9040976308464537`*^9}, {3.904098738574065*^9, 
  3.9040987389006567`*^9}},ExpressionUUID->"f1b414a7-086b-46d0-a0be-\
a6c2b95a8585"],

Cell[CellGroupData[{

Cell[BoxData[{
 RowBox[{
  RowBox[{"t", "=", "2"}], ";"}], "\[IndentingNewLine]", 
 RowBox[{
  RowBox[{
   RowBox[{"RTable", "=", 
    RowBox[{"Table", "[", 
     RowBox[{
      RowBox[{"R", "[", 
       RowBox[{
        RowBox[{"{", 
         RowBox[{
          RowBox[{"distance", "[", 
           RowBox[{"x1", ",", 
            FractionBox[
             RowBox[{"nd", "-", "1"}], "2"]}], "]"}], " ", ",", 
          RowBox[{"distance", "[", 
           RowBox[{"x2", ",", 
            FractionBox[
             RowBox[{"nd", "-", "1"}], "2"]}], "]"}]}], " ", "}"}], ",", 
        "t"}], "]"}], "  ", ",", 
      RowBox[{"{", 
       RowBox[{"x1", ",", "0", ",", 
        RowBox[{"nd", "-", "1"}]}], "}"}], ",", 
      RowBox[{"{", 
       RowBox[{"x2", ",", "0", ",", 
        RowBox[{"nd", "-", "1"}]}], "}"}]}], "]"}]}], "  ", ";"}], 
  "  "}], "\[IndentingNewLine]", 
 RowBox[{
  RowBox[{"RTableN", " ", "=", 
   RowBox[{"Evaluate", "[", " ", 
    RowBox[{
     RowBox[{"RTable", " ", "/.", "vals"}], "//", "Chop"}], " ", "]"}]}], 
  "  ", ";"}], "\[IndentingNewLine]", 
 RowBox[{
  RowBox[{"MatrixPlot", "[", 
   RowBox[{"RTableN", "   ", ",", 
    RowBox[{"ColorFunction", "\[Rule]", "\"\<GreenPinkTones\>\""}], "   ", 
    ",", 
    RowBox[{"PlotLegends", "\[Rule]", "Automatic"}], ",", 
    RowBox[{"ColorFunctionScaling", "\[Rule]", "True"}], " ", ",", 
    RowBox[{"Frame", "->", 
     RowBox[{"{", 
      RowBox[{"True", ",", "True", ",", "False", ",", "False"}], "}"}]}]}], 
   "]"}], " "}]}], "Input",
 CellChangeTimes->{{3.904095669961083*^9, 3.904095674090104*^9}, {
   3.904097633508325*^9, 3.904097660383127*^9}, 3.9040978763351297`*^9, {
   3.90409817193935*^9, 3.9040981819000397`*^9}},
 CellLabel->
  "In[2108]:=",ExpressionUUID->"cb424e20-40a0-4f9d-8586-3b4cb681e1dd"],

Cell[BoxData[
 TemplateBox[{
   GraphicsBox[
    RasterBox[CompressedData["
1:eJztl3lI02EYxz0SSZ0QdpiS5JKstUztsDz65lZaFrluLLpEM4xSJHJZVh4J
Fp1a0WHOKInsWtco1qV2OEvTaVqj3JY62/F7yxZYplTQv0+w/b0/fvx+8Hv4
8vm+7/M+z/sEJmcsTXV1cnLi/Xv+fk8KHvAMXGtGiUuH+JW6HoIPK6M7JGaU
tyV5FcgYClx2GdP0GpyLP+wxLYch68r2mlshf94yrfx6thGK5zHBHJ9B26s8
IpMZwEvcPjqbx1CpSryw8JQBwnJj2l5tM+onTVk9sINDdX6Eq2R0C0TCZo8b
36uxxNpcyTWasVSx249f9BIeBjlv9rUHsLiduSmcaEbfpZR1N91ryXhKn+Kh
+Cm/tq5PBX9nX7GGYdlg1wmlugv7cg+2ba1hqKr8GjRSasacyLmec3stSAob
pTRlmvFlaJ1K7aeDftnljJAJDEXl/g/HTdRhckPg/E0b3qJOvyY9s4rD6Ri3
2ynz2jD1+fqrEd6NkN8PlT+dwWGwNk74xrcJed+bzt0KViE7pnVG8iUL+vPv
7r8X10DGU/oUD8VP+bU1fyj9+rINj6RcD1xXWPenvucwRHAttqurBwHKsGNC
xUdEJap8wgMYEvx+hZR0foT0mWSBeJ8Gm7kXJTF9HEK/vSwrNGrgHJQ4ttSg
R/vMy27ScPbn/8BbWPRoHOb7cPnqbshOZg3fCAav8LJHIkk3GU/pUzwUP+XX
1vNF7RfFozT2ZxlPd2LKA+cKQTRDXrX2SeapTlyM+mmdHmtC7uHj/C17OUjb
lcP7Z5mQMEamCC3gsPh9aX9fiwkdJyvU3jkc4m/HuohTGHbu2ra72P0zJIpP
oqrljIyn9Ckeip/ya2v9ofKf2l+KvybyoppXwXAgz1lwN9UApz2PXwUcYhCr
XiehlcGa5NoQ0KJFdERImkbOsKp1iffVdIZCrdeH3kXvkFArFaXPo+MpfYqH
4qf82lqfqXpCnRcqHyi/G60L+D4jOBSMK9LNLG5CWvvgjTs/LNiS4134K8wE
9yDf8T6RdYjK/apLEZjIeEqf4qH4Kb+29i+qPlP1hzpfVP5Q6zPrjXirf1wj
PL7kT/YXXUHGeePRs7oGMp7Sp3gofsqvrf3dkW//zzdHfbOvvjn6qX391HF/
s+/+5pgX7JsXHPOpffPpbwV/GCE=
     "], {{0, 0}, {13, 13}}, {0, 1}], Frame -> {True, True, False, False}, 
    FrameLabel -> {None, None}, FrameTicks -> {{{{12.5, 
         FormBox["1", TraditionalForm]}, {8.5, 
         FormBox["5", TraditionalForm]}, {3.5, 
         FormBox["10", TraditionalForm]}, {0.5, 
         FormBox["13", TraditionalForm]}}, {{12.5, 
         FormBox["1", TraditionalForm]}, {8.5, 
         FormBox["5", TraditionalForm]}, {3.5, 
         FormBox["10", TraditionalForm]}, {0.5, 
         FormBox["13", TraditionalForm]}}}, {{{0.5, 
         FormBox["1", TraditionalForm]}, {4.5, 
         FormBox["5", TraditionalForm]}, {9.5, 
         FormBox["10", TraditionalForm]}, {12.5, 
         FormBox["13", TraditionalForm]}}, {{0.5, 
         FormBox["1", TraditionalForm]}, {4.5, 
         FormBox["5", TraditionalForm]}, {9.5, 
         FormBox["10", TraditionalForm]}, {12.5, 
         FormBox["13", TraditionalForm]}}}}, GridLinesStyle -> Directive[
      GrayLevel[0.5, 0.4]], 
    Method -> {
     "GridLinesInFront" -> True, "AxisPadding" -> Scaled[0.02], 
      "DefaultBoundaryStyle" -> Automatic, 
      "DefaultGraphicsInteraction" -> {
       "Version" -> 1.2, "TrackMousePosition" -> {True, False}, 
        "Effects" -> {
         "Highlight" -> {"ratio" -> 2}, "HighlightPoint" -> {"ratio" -> 2}, 
          "Droplines" -> {
           "freeformCursorMode" -> True, 
            "placement" -> {"x" -> "All", "y" -> "None"}}}}, 
      "DefaultPlotStyle" -> Automatic, "DomainPadding" -> Scaled[0.02], 
      "RangePadding" -> Scaled[0.05]}], 
   FormBox[
    FormBox[
     TemplateBox[{
       FormBox[
        StyleBox[
         StyleBox[
          PaneBox[
           GraphicsBox[{
             RasterBox[CompressedData["
1:eJwVV3k4Vt0XFUJJEpVKZpkTivTRkogSmSINUkpJifJRikpJaM4UDciQIVTG
DMlMZZ5n78vrHe/VrK/od39/nOe5+zzrnLuf8+y91toKR844HBPg4+NrptY8
av3/e+HUK7EtL9+CNz8hX0udi5m0o275wrXIIU50FdhWwD/ZlaZrx0XH2opW
mlQdbH7IJWpOv8Mf45VShoFc5GYs27pMsR7fQjjr263e41pfn4XxUy5uqPm8
ttRpQD2/ZfStR9UQ9Y8P3FrHxeHMeqUg40bE3kj5acmuwQPxvZnbuVwYa8jF
5OxowtGFc/sE/qnDquwVg9aSPEhlBwqNOjdj4x3XysqoeiRv711kv5mHac22
QImjHyC0tFAhaKgB6rTYLc6HeWjOUWNt8/uInpglYRu1m5Af7Oy7/yYPadpX
9wWEfELGylPM6eBmbFq5PMU9j4cruf0fXkS14N8nDdY5LR/wrqC781gPD3t1
9EwG41thpaCUd1zuEyztYuZ7z/Kweq9Fr5BjG1akhSxV8m1BC8fJ0FeZQHj8
Z/Gk/jaE+0nc1q1rhcqu1udrdxKYWpM4IOHRDtcHpvW8ojakm+hNRTsT2OnF
XReh1AG290ydWVQ7VHViNAQ8CGQVmFzjm+jAFYv8urhDHciUnzntd4aAGN/d
3sDUTkjInajj6ndCY+n+V6MXCZy2HtMkj3bh+Yxc3VaRLmQLVH6zuUngU6zu
FU+Vbmzs6K2NHeqC1nf5TeXRBLRpoV3Dk91ozr5by8nvxkvGtYsayQTuaXep
7UnvwYEwy1rTsB6s62NUxr8kMH1eJfijZy8+u/2tiXHtRX7TDn7htwQcawPa
t6n24dqm4hq2dh90y3Is/q0n8Ea8UaVsqg9SS8/UgL8fr3PEI+gdBCT3rwzS
e9GPLM7amuiefug/PfvRfpRAQPrJlswTAzCuG6lmZQ2g8G63eBWHQM/nMkUF
9UG0P42t3nJ5EAZXNzmumyFgZCIWGM8axJHzttUPHYdQfDYx9rEgiUc33T6I
Zw3hm71QNVN1GJuOzvUvlCDxqzNPLvzkMHJX5htZzA5jucH2BlkZEtfH0n3U
1o2A6ZZGru8fwZRZpvVDWeqeLG+jb/NHoZiakCZTOIqS3YvahBVI5PqvF6wa
HsXLbw3a163GEHngjNMlJRLuz4Km6vaNwSquWiSoaAz7vTr6plVInBAc/phd
Pwa6UQX9jPI4tAI2HjymRsLPC6/v643jylBx5bEH45gLjR/v1yBxqSU5LvDp
OGQuv360n4+G1ru/j9lqU3nqCwYfXEhDqcJLf3sfGpIeu7GrdUjcjfc8si2A
BqfajN2WQzT4Zb73MdQjET/baKlOo2HaM0XDZCcd24qUv2ZvIJF0RFNb3JaO
2wuezNcvoUOqJjxQ3pBEdsPtpd9L6VDLiRtTWzuByVb272gjEgVa0z8HVCZQ
Z/ugTDZ6AsVDNlcWGJOovO8wXHV/Au6fb8VK8U/iJitfMGQLiYYfBdXpsxP4
8zDcb6HvJFx/SEZ8MSXRtn/Fi1tek4gzCN3FNzIJDYFAsePbSPRVXbh9tnsS
6pmtJwwtGbA7cOupjRkJmup/zqtMGHCX6u9recbArnN77aqo/EUyDGUmYxiI
vUyz8pxhwCpSmV9flYT22n/H8wgGPrI5JbN2UzBPnn6TtpKEQ9rr9CDLKcxz
/q4WkzkF05LyY9KLSAQqT3tbJE1h0/u5eC1+Joxbb66ImiPw5Lm27pJfU/DR
EllQu4+JTQynptlpAtWK3j8G7JlIi5O4sP8NExtm5S/60gmwkl+UpWUxMcC/
mvVFlIX1UjwtejeBxQqMK74CLCzxUXaNPMqClmbpyJ5GAvpJStv/OcCCZb92
k0IFC2pmYfcaqT5ylTssKlTIQrC5oVHpMjaUXe3N/qH6LuTp07Y2MTYK8kwz
7XzYkPdd8+3lMwKpa4ZiEj3ZYK3auZJZz4ZMOCtN/gGBpscr93u+Y0PuhmPE
ZTkOpJ8Wujy8ToBY7SKvK82B0+cDv5af50Cq8OoCoUCqHxOjJ3/7cnDrgKdX
bhsHSz7alJ33IrB5VUdWfRMHEVfr2PwyXMRF2k1E2hNglpPyusu42OYsEvlk
BxemSc/s9ykS+Lnu+uAzMy5mNazVN1F6wCokKtW/8iCULB272JeLkr+3GztS
uXjwwUTrVw0PyyVf2gU/4eJsV9vx0x0U74/fetQYzYNy2FZRbjMXWpmSwiJ8
PEz+GBSKP8aD/s/uun0zXDCCndNTtHm4s0jT/7gBD2ZeJ680qfCQ5PDIwmQ/
D5sUg8YNhHmwH5zbvMmRh32qQxO9FO+PGzbZCvVx4W7z8Hv6FR42H1wumXiX
h9Tm9YRQOxfyIveSPcIpnfkje/1sEQ9RNtLl3S+48Hmnmr8sl4e2tsNKYhNU
Hh7H1dMucBGiW37y+iAPN9NSqzMkCIycL4r138nFred2Kl9FCJgHTR02A4Eb
d+YLmq/m4vGyydHDBgTmbDXmDZ8isD7VyU+Sy0FW+IWENorvi5VOJwUmEOgv
fT5CK+eg9JfYHtwncG4mD0upuglt/WL9+jYHTd4p4rmVBDQ/fRnJ+U5Aa3Jr
6VU3DnqGDZpluAQi9ZeelltO4tPop+A4eQ6WLlm/WIaqdy8z/kEvRRJr4lyG
13yk6qX1dmvYChI77L9YFawjccp23Dg1kA3VO5x7JIVTd6cVzW0mUTrf+7GG
Eht6NjscXCmcyJkO5R2WJEQrvv3Ob2HBZFGGZA3FE8zg6gcPHUns9Q/ZbxjE
gtUHwW4tCxKNt17zjRwi8UJTpKxChQXHyCOxsXZUnJjio3aKxE/a/VXm7Uy4
7ahy4TtA4mbWg6Gz50mYJ6wOar7EhJeI7MqTx0kcLw3dWXGdRKx9Wr+dGhPn
Gi4OdJ4lYdl4tkT4Pgm6iI5Rb+cUQm70J5qEkFDtPbLW4QkJ/aqS+IOXpxBh
YXgwI4KEEMMh+nEmidBAsxm6xhSiBWNkJWJIML6Z8U8Vkmhd99HlZA8Dz2q+
jAYlkagT0PfVrSahwNhTPH2VgaxQu+SJbBLpS5VGLraQ8HkyujxQm4HCrblH
bItJhClI7qofoPjRyStgtm8S7/gWKZdQ5z/c9kzIH6PuSXzaahs8iZPuasHV
DSSKLZ0CykdJPNWy2TO0chIHnLzVyToSz+eZOTSOUPjK3wNeRROwscrtXl1L
8X2ZzrquYQq/O8v9p8MEYPz5qhV1/6V/1ywcGyIhO76XcZ2kQ3f9hnX/VlH6
oyPK4AxS+LPCp5beokNJOXAguZKEE2vm/U8qT1nBos/P1OhYJv32Rks5CdPn
jCcC1P6TmKOB2nU0CC+a1fv9luLXg10XxPtJrFKVnH17mIZffzGqWkpi5Yrq
Pav7KHzJ+1CruXFwvoZGOVHvML89T1e1l8Lv9BXpSRjH8FSd4VXqfT9HPhHT
7yGRMCh7x8NwHC2DIhMv35AYMY9ibemm8Kc/SX7uHENVq/W9gVckmufO1+3s
IhE3d/FRiO8YXtfcMRbOJ1FU4pns3Enh72nILRIbQ2pxO1M/l0TKWafgIx0k
1m17vUPfcRSx2VIx7jnUu2mZufq0U/ue4ntsb43g5jOXrbezSDj+dmv0bCLh
eXh0qLpvGOzOFHvrFBJDRqf8/pSR4D4Kqf6sP4y/2xTElak6OXb+wqoH1H+C
O9a8kL87BKmCZx//hJPgFd2oUU0mIShacXs3exDqyrKR3UEkAr4/PFXxkMS9
bQfOhVgMYkv0Y8vc0yT+6icvc7xBQubS770vkwbgKLh6frg7ifCzuZVMqv5T
ChK2DP3uxwn/R9WHqL6SeFV2PMSbxAaekbKoSz+CJ1Zc2bSd8ilk4xIpNxJv
VfoXbH7dhwdOsSYSVD8qruspzaT6bLvbefKEWB8yaqV+szQpnT9FPwJKdzti
V3THnehF+YaHJdWU39HPnhbt3kjCtbXobX1ND9pSJQISKd9UwZotOEn5Fbaw
c9J32R4wpO7p+1M+y0JN1I1vNQlf0+9hykHd+H198eddPwm0eEoLx4qR4L8Q
7e3Y3YUl32/lqrAJuKSp5GvyUf39St8+dH0XVI6JnpobIjBK13N9/4WAOLvD
4FVUJ4y6I9R7Wwn8iavQaW4jsMH+v690qU58tTKX+pVL+dzvRPuP5wTUPtgJ
nSjqwB6PY7S8awTGHeT9lSg9U7LIkOa6dKA0+Ea+514CDvn2y+0o/y39blbD
91c7VsdnhKzRpvRc7FrJpTWUnzZyMvmW0I5Lrxt3dc0jYOBdsC9zmgeRN1m7
zxu3Y/wja1UUNQdkNE7+6aZ0a1Zr3pE/w23YNrWQtTWbmgPWrnjGH8fDTLqL
/5XLbciYp1U8c5mHW9estuqc5IErn3tDUKENC2RswvKcqPNjF+j7TXio2bhA
TyKsFd4GPo6e6jz4bckOu7mEhxL1IueVjS1otbursGaOC1rikGohnYuUNR4X
FURboOudT3ZSernnl1jzeBEX8RJLktRtPyEmrL0iMoOLemecWhzJRej8ilrd
+x/x89mXqK2XuDAs8F38z0EuTv3yYhl1fYDrW8l9M9Q8ly2Rkn98PTWP8ZYv
NlvxARVdG9TyVLiQOdPpEC3AhfV4jd7Ofc2QI/f8OPYfpT/v26Wt33CgoshR
duhpglZYwT1uFgcHk5wL45w5oN/wy7P1bIKr+v3aBlsOfoQM2k/8YiOD89PI
+kcjoj6dnkn5wkbEQXdi/RM2jtmF1FreaESx306tkFg21hhPRgabsqFYKLjb
fHkj6MtU3V03s1G06qRqM52FqZVR/abpDVj2ViB6wwgLO38RNcvDWUgNkThq
YtAAM7exBvFQFui959w9NFjwoscRRvX18Oev+M2m9CegaOZP3icm1lrJXjBw
rkdS+iOd+iYmFsYEP/rjy8RETqqAPqMOH3cGeCSfZuL5OX6DHVJMZEpo3tEJ
qMMc4RB3SYIJA4fwjpjiKXgGvJLWEqqD5kOdDy6FU2hbv+gMbd8UNAcNn6vF
1uKg4aK/eq5T8BC/L6ozxwATldoqa2sRMcjUWzzLwA/eshcXkxlITzUvUSiq
QdHlOk9WEgP3PiaYN5ozcHLBBzPZ7TVgKqUk1FKxUrbcuBRzEmo+9p9W9VRD
qjGk5RkVbxd2j9hI6YrQ8W+HOWersVBT3dSTiluPOnIOiU8iYmTX/pNLq5GY
KFwzn4pdqrfbRCZPYJFzmhPr1XtoLWJYpCVNgCG3Oa9AfwIxn2ZtTti/R92l
2kZzvQn4BGtLjNbRIW3hbDk1XQVnXor1RA0dswPy5xbspSO5PNfU814ViINX
W67toSNsk1S3PpsG5Q3Cmyd1qnC55ZC90hQNYrHChm6XaLBxeefZ+PQdJLCl
q/o8DY+//hd/czENh7b7utYPVyIzT8blCDXvKNsT/71OGsfRjQq7amUqsVn+
d/+8x+N4kzt+YJianwKUO7ZU769Ax73+A8na4/hnUXelcN0YLkle061KKMfR
eSWjpu/GUOPVKK/nMoZQ/g3Klf1l+O4Xe2TMjtKNO4HzSztGEf15Ynm5dBlW
1bGa/9aOomCHW5PYzxEkjMUseOvyFsbp6W1bmCPoELS4fWT1CHJat/8pji3F
qXCPnmDREdDeadoXYxivKn8Shd0luHtCfqh83TCsTcs4N/2GQHypvSKhXILH
IQ9eZbsNoSbLa1Ny6iCMy5TNxs8VIzmbr/PTXSpeJh1W2juAiGvXBV7VFCG9
z+cbWTWA95fr29sXDmDceqL2imQRSuYPL1v6pR9GbH9Ztkk/dKTMb9h5FKJC
z9pwg1I/5T+UvPn9+hA+9NxS/k0BWg6V7nV26oPBu/biVam96EoVWDDNX4DO
W6pB58N6kad+RVC/tweKpz2a3zm8QV9pTGJCUQ82RK+zt17Yg6CNNVF3U16D
zRCoKJ/qRs7c0BMPk240zCraHPryCqTk2ZER6W7oekWxL/p2Qa4+dLGO2Svw
bR37y7ezC1mdRobRzztx6g6tde5+PoR8bBWULnZCcQvzWk5PB/xfXld8UpOH
hYnlZhY5Hch4EdtWu6ADylvM04w9ciHTqHH0+HA75CUt1gxTvPyuRUBtiP8l
FL7Hh0Usbkdq8Fev72facOZQTdbFlGzoKQpnZKMNRm3bTq/e3oqF06Haq82y
cOYp+17ieAv+B35xolk=
              "], {{
                Rational[-15, 2], -75}, {
                Rational[15, 2], 75}}], {Antialiasing -> False, 
              AbsoluteThickness[0.1], 
              Directive[
               Opacity[0.3], 
               GrayLevel[0]], 
              LineBox[
               NCache[{{
                  Rational[15, 2], -75}, {
                  Rational[-15, 2], -75}, {
                  Rational[-15, 2], 75}, {
                  Rational[15, 2], 75}, {
                  Rational[15, 2], -75}}, {{
                 7.5, -75}, {-7.5, -75}, {-7.5, 75}, {7.5, 75}, {
                 7.5, -75}}]]}, {
              CapForm[None], {}}, 
             StyleBox[{Antialiasing -> False, 
               StyleBox[
                LineBox[{{7.5, -75.}, {7.5, 74.99999999999999}}], {
                 Directive[
                  AbsoluteThickness[0.2], 
                  Opacity[0.3], 
                  GrayLevel[0]]}, StripOnInput -> False], 
               StyleBox[
                StyleBox[{{
                   StyleBox[
                    LineBox[{{{7.5, -69.05071637002834}, 
                    Offset[{4., 0}, {7.5, -69.05071637002834}]}, {{
                    7.5, -20.13878565668622}, 
                    Offset[{4., 0}, {7.5, -20.13878565668622}]}, {{
                    7.5, -1.9553640894934101`}, 
                    Offset[{4., 0}, {7.5, -1.9553640894934101`}]}, {{7.5, 
                    18.248437651831967`}, 
                    Offset[{4., 0}, {7.5, 18.248437651831967`}]}, {{7.5, 
                    36.431859219024794`}, 
                    Offset[{4., 0}, {7.5, 36.431859219024794`}]}, {{7.5, 
                    56.63566096035016}, 
                    Offset[{4., 0}, {7.5, 56.63566096035016}]}, {{7.5, 
                    74.81908252754297}, 
                    Offset[{4., 0}, {7.5, 74.81908252754297}]}}], {
                    Directive[
                    AbsoluteThickness[0.2], 
                    GrayLevel[0.4]]}, StripOnInput -> False]}, 
                  StyleBox[
                   StyleBox[{{
                    StyleBox[{
                    InsetBox[
                    FormBox[
                    TagBox[
                    InterpretationBox[
                    StyleBox[
                    "\"-0.0008\"", ShowStringCharacters -> False], -0.0008, 
                    AutoDelete -> True], NumberForm[#, {
                    DirectedInfinity[1], 4}]& ], TraditionalForm], 
                    Offset[{7., 0.}, {7.5, -69.05071637002834}], 
                    ImageScaled[{0, 0.5}], Automatic, {1, 0}], 
                    InsetBox[
                    FormBox["0.`", TraditionalForm], 
                    Offset[{7., 0.}, {7.5, -20.13878565668622}], 
                    ImageScaled[{0, 0.5}], Automatic, {1, 0}], 
                    InsetBox[
                    FormBox[
                    TagBox[
                    InterpretationBox[
                    StyleBox["\"0.0009\"", ShowStringCharacters -> False], 
                    0.0009000000000000001, AutoDelete -> True], NumberForm[#, {
                    DirectedInfinity[1], 4}]& ], TraditionalForm], 
                    Offset[{7., 0.}, {7.5, -1.9553640894934101`}], 
                    ImageScaled[{0, 0.5}], Automatic, {1, 0}], 
                    InsetBox[
                    FormBox[
                    TagBox[
                    InterpretationBox[
                    StyleBox["\"0.0019\"", ShowStringCharacters -> False], 
                    0.0019, AutoDelete -> True], NumberForm[#, {
                    DirectedInfinity[1], 4}]& ], TraditionalForm], 
                    Offset[{7., 0.}, {7.5, 18.248437651831967`}], 
                    ImageScaled[{0, 0.5}], Automatic, {1, 0}], 
                    InsetBox[
                    FormBox[
                    TagBox[
                    InterpretationBox[
                    StyleBox["\"0.0028\"", ShowStringCharacters -> False], 
                    0.0028, AutoDelete -> True], NumberForm[#, {
                    DirectedInfinity[1], 4}]& ], TraditionalForm], 
                    Offset[{7., 0.}, {7.5, 36.431859219024794`}], 
                    ImageScaled[{0, 0.5}], Automatic, {1, 0}], 
                    InsetBox[
                    FormBox[
                    TagBox[
                    InterpretationBox[
                    StyleBox["\"0.0038\"", ShowStringCharacters -> False], 
                    0.0038, AutoDelete -> True], NumberForm[#, {
                    DirectedInfinity[1], 4}]& ], TraditionalForm], 
                    Offset[{7., 0.}, {7.5, 56.63566096035016}], 
                    ImageScaled[{0, 0.5}], Automatic, {1, 0}], 
                    InsetBox[
                    FormBox[
                    TagBox[
                    InterpretationBox[
                    StyleBox["\"0.0047\"", ShowStringCharacters -> False], 
                    0.0047, AutoDelete -> True], NumberForm[#, {
                    DirectedInfinity[1], 4}]& ], TraditionalForm], 
                    Offset[{7., 0.}, {7.5, 74.81908252754297}], 
                    ImageScaled[{0, 0.5}], Automatic, {1, 0}]}, {
                    Directive[
                    AbsoluteThickness[0.2], 
                    GrayLevel[0.4]], {
                    Directive[
                    Opacity[1]]}}, StripOnInput -> False]}, {}}, {{
                    Directive[
                    Opacity[1]]}}, StripOnInput -> False], {"GraphicsLabel"}, 
                   StripOnInput -> False]}, {"GraphicsTicks"}, StripOnInput -> 
                 False], {{
                  Directive[
                   AbsoluteThickness[0.2], 
                   GrayLevel[0.4]]}}, StripOnInput -> False]}, {
              "GraphicsAxes"}, StripOnInput -> False]}, PlotRangePadding -> 
            Scaled[0.02], PlotRange -> All, Frame -> True, 
            FrameTicks -> {{False, False}, {True, False}}, FrameStyle -> 
            Opacity[0], FrameTicksStyle -> Opacity[0], 
            ImageSize -> {Automatic, 150}, BaseStyle -> {}], Alignment -> 
           Left, AppearanceElements -> None, ImageMargins -> {{5, 5}, {5, 5}},
            ImageSizeAction -> "ResizeToFit"], LineIndent -> 0, StripOnInput -> 
          False], {FontFamily -> "Arial"}, Background -> Automatic, 
         StripOnInput -> False], TraditionalForm]}, "BarLegend", 
      DisplayFunction -> (#& ), 
      InterpretationFunction :> (RowBox[{"BarLegend", "[", 
         RowBox[{
           RowBox[{"{", 
             RowBox[{
               RowBox[{
                 RowBox[{"Blend", "[", 
                   RowBox[{"\"GreenPinkTones\"", ",", "#1"}], "]"}], "&"}], 
               ",", 
               RowBox[{"{", 
                 RowBox[{"0.21167797673346583`", ",", "1.`"}], "}"}]}], "}"}],
            ",", 
           RowBox[{"LabelStyle", "\[Rule]", 
             RowBox[{"{", "}"}]}], ",", 
           RowBox[{"LegendLayout", "\[Rule]", "\"Column\""}], ",", 
           RowBox[{"LegendMarkerSize", "\[Rule]", "150"}], ",", 
           RowBox[{"Ticks", "\[Rule]", 
             RowBox[{"{", 
               RowBox[{
                 RowBox[{"{", 
                   RowBox[{"0.5`", ",", "0.`"}], "}"}], ",", 
                 RowBox[{"{", 
                   RowBox[{"0.24294431878790407`", ",", 
                    RowBox[{"-", "0.0008`"}]}], "}"}], ",", 
                 RowBox[{"{", 
                   
                   RowBox[{
                    "0.5955626111983852`", ",", "0.0009000000000000001`"}], 
                   "}"}], ",", 
                 RowBox[{"{", 
                   RowBox[{"0.7017432903077021`", ",", "0.0019`"}], "}"}], 
                 ",", 
                 RowBox[{"{", 
                   RowBox[{"0.7973059015060874`", ",", "0.0028`"}], "}"}], 
                 ",", 
                 RowBox[{"{", 
                   RowBox[{"0.9034865806154042`", ",", "0.0038`"}], "}"}], 
                 ",", 
                 RowBox[{"{", 
                   RowBox[{"0.9990491918137894`", ",", "0.0047`"}], "}"}]}], 
               "}"}]}], ",", 
           RowBox[{"\"PinningPoint\"", "\[Rule]", "0.5`"}], ",", 
           RowBox[{"\"SmoothRange\"", "\[Rule]", "False"}], ",", 
           RowBox[{"Charting`TickSide", "\[Rule]", "Right"}], ",", 
           RowBox[{"ColorFunctionScaling", "\[Rule]", "False"}]}], "]"}]& )], 
     TraditionalForm], TraditionalForm]},
  "Legended",
  DisplayFunction->(GridBox[{{
      TagBox[
       ItemBox[
        PaneBox[
         TagBox[#, "SkipImageSizeLevel"], Alignment -> {Center, Baseline}, 
         BaselinePosition -> Baseline], DefaultBaseStyle -> "Labeled"], 
       "SkipImageSizeLevel"], 
      ItemBox[#2, DefaultBaseStyle -> "LabeledLabel"]}}, 
    GridBoxAlignment -> {"Columns" -> {{Center}}, "Rows" -> {{Center}}}, 
    AutoDelete -> False, GridBoxItemSize -> Automatic, 
    BaselinePosition -> {1, 1}]& ),
  Editable->True,
  InterpretationFunction->(RowBox[{"Legended", "[", 
     RowBox[{#, ",", 
       RowBox[{"Placed", "[", 
         RowBox[{#2, ",", "After"}], "]"}]}], "]"}]& )]], "Output",
 CellChangeTimes->{3.904095722255128*^9, 3.904095860114043*^9, 
  3.904097858664351*^9, 3.9040979069517717`*^9, 3.904098231284783*^9, 
  3.904098596337234*^9, 3.9040988884425793`*^9, 3.904375915381159*^9, 
  3.9167388033163633`*^9, 3.916834611382381*^9, 3.9168348018754997`*^9, 
  3.917076396884267*^9},
 CellLabel->
  "Out[2111]=",ExpressionUUID->"8f275384-dd0d-44f8-bab2-929b2504280a"]
}, Closed]]
}, Closed]],

Cell[CellGroupData[{

Cell["Fig 3 F - scaled relatedness", "Subsubsection",
 CellChangeTimes->{{3.904094490996907*^9, 3.904094507728986*^9}, {
  3.904095700930859*^9, 3.9040957439668093`*^9}, {3.904095913012898*^9, 
  3.9040959134097347`*^9}, {3.90409776497805*^9, 3.9040977655234423`*^9}, {
  3.904098741454275*^9, 
  3.904098741861292*^9}},ExpressionUUID->"7f2786ee-0d4f-4a88-abfa-\
1ba59b6bce17"],

Cell[CellGroupData[{

Cell[BoxData[{
 RowBox[{
  RowBox[{"t", "=", "1"}], ";"}], "\[IndentingNewLine]", 
 RowBox[{
  RowBox[{
   RowBox[{"\[Kappa]Table", "=", 
    RowBox[{"Table", "[", 
     RowBox[{
      RowBox[{"\[Kappa]s", "[", 
       RowBox[{
        RowBox[{"{", 
         RowBox[{
          RowBox[{"distance", "[", 
           RowBox[{"x1", ",", 
            FractionBox[
             RowBox[{"nd", "-", "1"}], "2"]}], "]"}], " ", ",", 
          RowBox[{"distance", "[", 
           RowBox[{"x2", ",", 
            FractionBox[
             RowBox[{"nd", "-", "1"}], "2"]}], "]"}]}], " ", "}"}], ",", 
        "t"}], "]"}], "  ", ",", 
      RowBox[{"{", 
       RowBox[{"x1", ",", "0", ",", 
        RowBox[{"nd", "-", "1"}]}], "}"}], ",", 
      RowBox[{"{", 
       RowBox[{"x2", ",", "0", ",", 
        RowBox[{"nd", "-", "1"}]}], "}"}]}], "]"}]}], "  ", ";"}], 
  " "}], "\[IndentingNewLine]", 
 RowBox[{
  RowBox[{"\[Kappa]TableN", " ", "=", 
   RowBox[{"Evaluate", "[", " ", 
    RowBox[{
     RowBox[{"\[Kappa]Table", " ", "/.", "vals"}], "//", "Chop"}], " ", 
    "]"}]}], "  ", ";"}], "\[IndentingNewLine]", 
 RowBox[{
  RowBox[{"MatrixPlot", "[", 
   RowBox[{"\[Kappa]TableN", "   ", ",", 
    RowBox[{"ColorFunction", "\[Rule]", "\"\<GreenPinkTones\>\""}], "   ", 
    ",", 
    RowBox[{"PlotLegends", "\[Rule]", "Automatic"}], ",", 
    RowBox[{"ColorFunctionScaling", "\[Rule]", "True"}], ",", 
    RowBox[{"Frame", "->", 
     RowBox[{"{", 
      RowBox[{"True", ",", "True", ",", "False", ",", "False"}], "}"}]}]}], 
   "]"}], " "}]}], "Input",
 CellChangeTimes->{{3.904095887961824*^9, 3.904095888920326*^9}, {
   3.904097768765167*^9, 3.904097786805079*^9}, {3.904098157144092*^9, 
   3.9040981876435833`*^9}, {3.9040986072245617`*^9, 3.9040986073822308`*^9}, 
   3.904359217588293*^9},
 CellLabel->
  "In[2112]:=",ExpressionUUID->"8146d3e8-463b-4f73-a4a3-84140ee00efc"],

Cell[BoxData[
 TemplateBox[{
   GraphicsBox[
    RasterBox[CompressedData["
1:eJztl31MzHEcx0OormNmHpKHi+RMEhU14y0RrVl5llvHmuw63FUa1qJIeSjk
SMlzItoibou1JiWG6DiVS04XXZ3f3f2+eVgZ/pDNvx/b3d/3x2/7/bbP3nu9
v9/Pw+/jFadcFT/IyclJ+O/5+/4gMOj09ywr5stGlB6TvEJ49uuSDKUVUYqI
exEFDItdjshGJbVh4pSyJnESg3BOfc++Jga3uLPM27kLfv5TTnyqZnAd7ZLR
JWJYVrdm1sEWDqfaEiZMHM0wPnKFNJOZ4dP+cG3tFh5ZeeK95SYz3sbUPcpV
dKM6QT5dNIphQ4BIOy6+G781poLUDiO8ckP51DCG6O2LfN7rjGQ8pU/xUPyU
X1vP55fWvCRDz9AzOGXFM/9OmEXiT6W1DMpQuetGKUPNtJUQ+38Gf89jtV8U
w7VmVYdPswXREs/23pNWqCvVxuKXFqjTi/I03SaUZnOx8jYe57X6ecHtJkQO
CJEIh3SiKl+ySx/cr9uXfC6m/5sdz3fOSTJAZ/Ro3urN0LpNWjc000DGU/oU
D8VP+bU1fyj9YUfVjVejeBTymifRbhbMWq86rA7nceNprcf9GA6F72bsbyrm
UZGwdEzfSg4Bd58bpHM+ws33Qth2P4YsVW9x4vyP2Lybi928tBVJsYFnXrfw
SPMuXiYwtiK1/ML52dnN+PJz6qSyizxyZSPjitJbyHhKn+Kh+Cm/ttYXdV8U
T9qCm5vSkvV45m7OkfXX0Z7g0wdFt/QQDBcfEAq0OGXple2T8xj5viixZf0b
uPRdDvZWNODKvICguQ1WSF7kyG9HanB3+bYE6Y96yH19dSqBFSVdD7UFXs/J
eEqf4qH4Kb+29h8q/6n7pfgrGr9d+hJfA2mq4k2g0oLJkXX1TdxjxHRWup5I
r8CqG4dqJxk4JC40ljgX1CA/QP19tvt1pJhCTe69JqRYxzbokqvIeEqf4qH4
Kb+29meqn1D1QuUD5fdSeVuVbmweKr8OCNmZ2YXqt7c/DDSo8eTONE3mrT1Y
E6QY91LQiR9CTrVzXQUZT+lTPBQ/5dfW+UX1Z6r/UPVF5Q91PiGvwnZ4hmvg
1nNgpufiMigvcnnnOhrJeEqf4qH4Kb+2zndHvv0/3xz9zb7+5pin9s1Tx/+b
ff9vjn3Bvn3BsZ/at5/+AZHv9l4=
     "], {{0, 0}, {13, 13}}, {0, 1}], Frame -> {True, True, False, False}, 
    FrameLabel -> {None, None}, FrameTicks -> {{{{12.5, 
         FormBox["1", TraditionalForm]}, {8.5, 
         FormBox["5", TraditionalForm]}, {3.5, 
         FormBox["10", TraditionalForm]}, {0.5, 
         FormBox["13", TraditionalForm]}}, {{12.5, 
         FormBox["1", TraditionalForm]}, {8.5, 
         FormBox["5", TraditionalForm]}, {3.5, 
         FormBox["10", TraditionalForm]}, {0.5, 
         FormBox["13", TraditionalForm]}}}, {{{0.5, 
         FormBox["1", TraditionalForm]}, {4.5, 
         FormBox["5", TraditionalForm]}, {9.5, 
         FormBox["10", TraditionalForm]}, {12.5, 
         FormBox["13", TraditionalForm]}}, {{0.5, 
         FormBox["1", TraditionalForm]}, {4.5, 
         FormBox["5", TraditionalForm]}, {9.5, 
         FormBox["10", TraditionalForm]}, {12.5, 
         FormBox["13", TraditionalForm]}}}}, GridLinesStyle -> Directive[
      GrayLevel[0.5, 0.4]], 
    Method -> {
     "GridLinesInFront" -> True, "AxisPadding" -> Scaled[0.02], 
      "DefaultBoundaryStyle" -> Automatic, 
      "DefaultGraphicsInteraction" -> {
       "Version" -> 1.2, "TrackMousePosition" -> {True, False}, 
        "Effects" -> {
         "Highlight" -> {"ratio" -> 2}, "HighlightPoint" -> {"ratio" -> 2}, 
          "Droplines" -> {
           "freeformCursorMode" -> True, 
            "placement" -> {"x" -> "All", "y" -> "None"}}}}, 
      "DefaultPlotStyle" -> Automatic, "DomainPadding" -> Scaled[0.02], 
      "RangePadding" -> Scaled[0.05]}], 
   FormBox[
    FormBox[
     TemplateBox[{
       FormBox[
        StyleBox[
         StyleBox[
          PaneBox[
           GraphicsBox[{
             RasterBox[CompressedData["
1:eJwVl3c4lu0bxyuU0dBQWRmV0UtWochXJBVKGihlNqSkLSEZlV7ZK6Xk9ZaQ
jLKyZe+9N8/zeMZ9C+lN5Hf//riO4z6v+ziu47qu87w+3+8pZXfd7ALXkiVL
aqixlBr//65Il230SXXFyd3OIvUCY/hvFTP01uk03C0JVn9a5Qa7RhuX9U/G
wHX4XoRcTRpkmn/FBoy447rjiQrLZeNY7csd3b8vHZ1Ddjwh857w5DooFucx
DpGikJjQ9HQkNz5TbJH0waF7zI0638eRejyDsDDPQLiwwLGR1QHgZ1Zv++sU
DZHXzWay7DORnW6ged8zFHVWH1Q359Lg/nzq1waXz0jp4Dn86Eckghqf6vKI
0+GQHLp40/0Lon+XW/pffYnjepePTnnRcaRalaf5aRYCJR9fCRl9gw1fDK0G
x+hQpbfwK0Vko0D6nwJjxXh0yMpeqTvEwGaeW4LP3+ZAYzdXRdPlBLyIWe6a
m8LAkq3rN7I+5uKjoX3DyYR3OLuK5vdOcAI03UzRw3l5kDtT1tE1mIgtXuVh
Ybcn0Hj+hNT7iq+Iv7p10Eo0GUNTCW+9uiaQ7T4tw9Oaj80PfehDpz8i/oLv
p2vaTMTGhCnYDxYgKGSUdAj9BIcu+4IzcUz45qiplrAKwdMi5T5DS4OskX6t
ITcLVztaNST+K4Je73GvLO4MMAuku3ddZmHHXO5rHe9ihJGzEvoBmcilrQu+
XsTCr3s/VHbvLEHGdDjfI88sPBUxp0mzWLipWuGVfrYUXT9VpwtdcnH66Evt
jo1sEOzIRkX/Miz8buqbt8vHdu/BUH89NhzfX9qSlPUN4kuuV+w9VYSZL1sn
tJ3ZGLHVvCYzVg4p7+UW+VtLUDpxCZMv2Dgvxpcfv7YSKr7txr2vShEinhLx
TzkbnR3d/BKowoHHCfvnhL7B+vgk6/R3NsxCkixfXq3G6ae31IWDyrHTb5ce
vzgHDUYPEjfF1ODiM72/NHkrMZ/jGl1wiAPD5cY/wyprcTdgraT5oyrUsvMJ
l9scFBeLHRT8UQf/wKENd+eqESO51GBbHAfaDzjhAdINiAz+xBdxqxaXTxq8
7KzlIHN34SivaSNSQz3/ZLLroPHU//uznxwIuxq+KNVpwtdwk+mWCw3gya83
1NlK4FT7p2Kv9ibwGQtGSLAaEWTEHNAzIkCzzXmrd7sZksc0wq1Gm7BpPrN1
pyWBQJdjJY1GLdjjSjsn39yMuBSPKpFLBNQe0oastrbC4m2E7GxhC+TOGRYs
v0Ng4LnHEuZcK27UHPhemtKK9FVrM6a8Cfi82iB5r6UNz6en84Ji2rCnsOfd
QDABheRkcCe1I1HsH1+rp+0odU54WfOaQFuunnXIow6UGJgdlb/bgSMSzsFZ
KQTuV3V7brHsRL/z0s2z9p1oadTwi88jINXp8jpZuQu/otKGS4934azXUrfA
KgLV4ysKNXm7sa7EOjkI3RhVrnV26yDgPPO6v3ywGyrM1XesFHtwdTjc/uIY
AREu9QWz7B4cWV+oIy/ai5mQ8xZmUwQK19aLDQX24qL2Nd5Z3j546MmZ6Cwh
cUnSQfvaxT48uiDWUjrbB57p7/t3rCaxRun32bl9/VBJ+HSlcKwf+E1P7RIl
ca3Q1W7TxgGI8DQQ/L0DcJo/Ghm9hcS4SPHJ8hWD+HOBfdO8eRBRC188LKRI
nL63wvDWr0HctPf73Ww/hLI/Yhc2byNBc3z/KvjOEMbDwvf9NzAEctHHuEuG
hOTm2ohLxBDMv/3zcMuZYYguZalFy5OwrCACdS4No2Ymo+RA+zAMl5mJWiiQ
CLu97qnQ0DD2bS/lcjIdwS2u3GWblUg0SKs/YluMIO1Us0FI7QjecEsyO1VI
8DZbupU1j0D68dCT7IOjqOV50hy1i8T+hx63Yo6MIiKLrO4vGcV/y4kccw0S
7opvr94oGwUv/Y8A974xbOM9FbdpL4ms3m8XDmmPwX3T6qM7csZgypf/pFOb
xKQ/47zElzFwDMWDTdXG4c6/9XoUSMhrrrSYVRyHjatCy93UcSQKPDttrkfC
gaZ0vP7dONoStTbEytPQtvL7vk0GJF6HnziSIEGD3WRKQ2kgDRcExUbPUvtZ
PWaj0uhLg1K4/KO57zRs355+Z6cciQOBB211GTTMabxTUz1FB23PQd6lwiRc
NRVC0o3oqOyVpjnm0PH+aG9MKx+J1JG1JdKf6Ah/+Cb6rSgDl+xdFN/NERgN
+DkZto4B261iRt2eDMi58hS7sggIa/RL8txlQLEyekFwhAFGQIyZUR8Bk+FS
07vdDMxdEUo7ZDCBD2+VxsXrqffyd6IXXXsClatD7bwSJ+CY9e3eZAGBnN2B
aRZxEwjPWC2UI8DEjlpL/rJUAsTgraFqLiasT/9dSTozwRwkXkW8ISD9zFJQ
6xITCnMr3GRbmEie8VG6TL07i13QTalh4lesr4L1bhac+IRL9z4i8Hxgm4v4
ThYq9i8djIxmQWFL6slVNwmUPeWPCwxhIXTcI6ThNwscVX36oB2Bn6qTjYsz
LPCWJ5ilarCRO3F158Quav4/cXqJMhusH3/rlFxhg1dc/PWaJQRu2Yck/WPP
RqPMrR1tsWxYmNavUqc4RtRzO/tFspFpfmYjvYmN9z4eHlaRHFzRdFW5VM1G
5NP9y+a4OJjNUuR423IwFs+aOTTPhluuHLFSgwMDZr/VBwUObFZZ5+xQ4uA8
c02PxBUOwsUD6xp/stF3r+XBSjsO9p7buP5lEAcJNcrE8mY2JHmD39o/4UBP
9Ge5aiy1rqmO9mwpG+YjBiDCOdhuPJBu0MSBmi+RLBbIRotx7rKmSg54Pcpj
LbioPGW/FtW3ZMMkW6EifY4D9scUfyd1Ai3Mo387bmOjWirOP0yRQPNA2B1P
RwKSWxbngkgWDALWm9yxIZCx5oFtyCsCN45/upKVx0LR7GNB8zACUbp2JgmN
BIp8rXv6/FjQsp1r1awg8ODG4T3Zy6g6zllzhOs4C9m116JEfhEw6/R+Jkbx
JY6ZVWPyh4kvySvmCgRJiIs9PzdE1fflgjyTjDdM6C/kKz4WJ8GwiVJOUCeh
GFzYtHE/E81Hb9oe3UEi89+3XJcPkPhhV3riwcgEbOJkIzZS78aTmdzxlxmJ
gt0VHYM+EyC+91UN6JM4opT1gbQm4c1bY3lg+wTc9UPn35mSELpd7J55jfrf
W9+XWMGAQISh8vVzJIZyao7de0BiXWqz9arLDLygzdtrXCGRvNAmreVPosur
feQGHwOymhlRi3dJ3NMb/PEnkkTsie4LHUl0ZPlfqq30oXjzZKKqNIE6l0w/
Y68xHQd6xRaDgkmsqpt++TiDOtevIac3HBpaFFpULWKpdQX/OB8pJjFVO0Zw
BdFg6/nkomQSiX9O8eqtbiCR95px47IyDWSjdgwji4RzzDqhll7qXDfYM3XN
4/CQmqpPKyPxsTbpmecQCU3p1T7My+MY9Ev+YFdJgm69ecu1QRJyJSI3n/0a
w5qYs4fMy0lIzfilnx0gIWwja7vj2Rh0UwXoRtQ6Z59OHzjST2L5opppjcgY
XEq/+umWkAgXs+3S7CMxE6uLK8mjiOtw2ra7iOJxWoOTLLUfurbJTn7tUTQx
RcvkCygeG2gvCvWQaO+1FE+qG8HSxVrbLV9J6HV/COXuJlHqdnHlkXMjUFnv
vmR9LsXja5tkpjsp/grf+j3BGYatrMKbFdkkviz1yx3uoO4j5yHT33MYIVp9
++Y/kyAjpoyb2kmEmAd0y68ZRumxgL5J6n7ld9gMFbaR8J2Nrqp+M4Qpe+0H
42kk7Avrb31sJXEz4t9sR+UhSLuyhXtSqfyZaa141UKi8LKDyXrvQZwIeJXT
kEKig5YY86yZxLt3Hn+d+GcAPnHG5mVUXs7Ump+wqCYp/TqJtV39kIgY37Yv
nsSx6dbVZnkkxjqFzB9I9IPn1fMl3mEUv0VNa4ySKS6ndjqPU3rMjt/dV+FL
Yq9+nZ/BKxKP/F48Ppbai7YP/dkCVF0pOR3aj+dUfVqdfZ37owdf0/zCTC+R
2Bb2bV7Tk8R6NfGsrft68DZb8XqEBQmRr7o5qtep++cbrH/u2w3/wvYjPYcp
nR/Nv6VgQyJtKG78Z20XXMo9ZCS0SHAL7FGSOU7ifrbdgu36Lpyu277MgdLb
OdUvTAlKt0wCtwnVnemETmt9fyL1HskzKu+E1UhsvEBTUI/vwPaeO7kcykeM
eX+0XU/p/aBW4oG4iXYIDItHqFK+oztJXnyVEImMdVes+FXaMU0vd7n3nUBD
y79dy5dTeZ746/Zt1zb0ENeM80cofs9JhS/5ScCgmPP3QFErin8IyS1tIyBf
fCI2ppvAvNLUBlfZVshLblrink1g5z6Z7ovvCXB7pPx4V9ACU52tn5Y+IaCc
998GNcrnLa+52NF+ogW3rZTOPzlNQFWj1nRRjwDvJqlsbmYzot20Vq2SIaDx
OTagVpCAoENvlJpXM4qiDfNDf3CwR8WlKmqAg3XpEa52G5sxmnXCaXM5B1qp
etwOKRxs+HPMMiSlCSvarUVeUxzW/UtIV9mNAzEj/r3Fek3YOe1UvdWB4nYi
/cG8IQf7lP13D6Q3wmytq+sHNQ4ObM/LrhLiYH/NwqzWQAPuKvnKKlH6cSg+
YDp8lPLrDjdzXvA3INYkuONzC5vyl9ZKtulsnP5Du/9TvR4lTq/89sZTXH+l
4qT4kI0z0We1TtnXYdw/cVfxDTaOCXO//2VM9QmqTfMZQbXgS/w8arCfjZOR
HSPlImw41x0oFMyvgXJFcWitINWX1D/I2trFwuilCFrnshoI82o9CmhkIYAr
f/S4CwvfvfgXHfyqsU5N0eYM1Q8p75kX9OJlYXnMw01TK6j58xKQW8pCg7O2
TirVX23InFF6+KwKAv5rt8y+YOJqgrtTnyYT0nWOh1auqgLPZ66FMlUmBHvy
o/mbJ6A+PmDzIqgS3IM/ekNqJ5C6ZqFc03ECB/6cuC+zrhJ/+Bh51g4TMDbY
N31x6QTMNlWHZIZX4OeunheKCwxMunlIRrygfI6yTpLupgrMWte5/o5gIDCt
wKRMhYE7hzNL61+UY/JZoXn1TgYUaAtu36vp8LGT6z0jVg7mlzT1qEo6akR1
EiXs6Ah5EDtNf/0No0PxQhds6HA+7tluMkfDu/B1K+9IfcOIQMSM6i8aVj4p
XOYeSsPnj0+2LUsoQ5/6k9YlVJyU/0cpaQcNpRXz2kEyZeiwvZ/RQMXu+vOl
7MJxhHoG1yWmlEKqLzDYpWgcmR6FL5n642AlewSG65ZioVh4pIWKmdletxlV
YzjQfcXUq60E3f8mqO2mYrkpPROayRjil1usu3q5BF+fKflFGY/BWoFHZqxl
FL/VDNrM54sRdT2v41fTKCIvVv4ZNh/FSVvVSP3gYtw8aSBndWoUbXH+nYN9
I8gMlLBQ2laMU3ua7hd2j0Cg1yit33YEm12Fd6m7FEFly9layfMj0BNa7d9L
o3x6y3T2quhCrOSiifmMDOP+sSbbbqdhyk83aI0XFYBBd6E4N0zpYejezskh
7H2aWJRPz0dN3e8iQ9YQiLKT69up/oA94q0fviYf79Ifr026PoTD84pd//4Y
xOt95yqdNL6CW3FrxWbGIL65ZPi/XRyAVbSGkb51HqpmNR37JwegOq6uFcs3
gNXTaxtFnuTCq/joyvhf/WA4WR8/LNSPKe8c9kBaDg7e3nlpgasfo1sSh+qV
+sBUqMkMYGVDobIu6JhYH1qaJ6+bHelFR0ev216ZbHCLOOW83dWLYt89ix0O
PSjz4uxn2GSh/yrf8LQxxWMN78CzD7uRt2ORN/LlF5QWvec7eKEbH5g14kMv
uvC+TbBJv+MzXq47qBrt0YWo2PUfHT53IsxTOuq74GfcvjB2hhnRCT9TK+2J
hg54ye06/8YoE8Y53j7aqVTM9W/tNYqn91oMtps8zoCqgFRKYEU7nLM4Z6a4
2uHgbs6eK04H//mitqGBNlg5qjPvbmmDqYxjZuLvNIymnVtQ/Un1v2IP7//W
bMWhJje30+ppqOKa3+63phUHGyt5vSg+Os5s9uEdScXb0zFHO2VbsMtbMJrb
uRl6h7TXOph/hNsHzXvyus3YudtS1v9pE1ReWb8pqkuG9XzHmwcWTdjTpH9N
9GAj+Ce9FUX1knD9NTP45XAD/gfiL75L
              "], {{
                Rational[-15, 2], -75}, {
                Rational[15, 2], 75}}], {Antialiasing -> False, 
              AbsoluteThickness[0.1], 
              Directive[
               Opacity[0.3], 
               GrayLevel[0]], 
              LineBox[
               NCache[{{
                  Rational[15, 2], -75}, {
                  Rational[-15, 2], -75}, {
                  Rational[-15, 2], 75}, {
                  Rational[15, 2], 75}, {
                  Rational[15, 2], -75}}, {{
                 7.5, -75}, {-7.5, -75}, {-7.5, 75}, {7.5, 75}, {
                 7.5, -75}}]]}, {
              CapForm[None], {}}, 
             StyleBox[{Antialiasing -> False, 
               StyleBox[
                LineBox[{{7.5, -75.}, {7.5, 75.}}], {
                 Directive[
                  AbsoluteThickness[0.2], 
                  Opacity[0.3], 
                  GrayLevel[0]]}, StripOnInput -> False], 
               StyleBox[
                StyleBox[{{
                   StyleBox[
                    LineBox[{{{7.5, -72.02392069980307}, 
                    Offset[{4., 0}, {7.5, -72.02392069980307}]}, {{
                    7.5, -9.949601508663456}, 
                    Offset[{4., 0}, {7.5, -9.949601508663456}]}, {{7.5, 
                    10.803184634718066`}, 
                    Offset[{4., 0}, {7.5, 10.803184634718066`}]}, {{7.5, 
                    32.77672290418084}, 
                    Offset[{4., 0}, {7.5, 32.77672290418084}]}, {{7.5, 
                    53.52950904756235}, 
                    Offset[{4., 0}, {7.5, 53.52950904756235}]}, {{7.5, 
                    74.2822951909439}, 
                    Offset[{4., 0}, {7.5, 74.2822951909439}]}}], {
                    Directive[
                    AbsoluteThickness[0.2], 
                    GrayLevel[0.4]]}, StripOnInput -> False]}, 
                  StyleBox[
                   StyleBox[{{
                    StyleBox[{
                    InsetBox[
                    FormBox[
                    TagBox[
                    InterpretationBox[
                    StyleBox[
                    "\"-0.0012\"", ShowStringCharacters -> 
                    False], -0.0012000000000000001`, AutoDelete -> True], 
                    NumberForm[#, {
                    DirectedInfinity[1], 4}]& ], TraditionalForm], 
                    Offset[{7., 0.}, {7.5, -72.02392069980307}], 
                    ImageScaled[{0, 0.5}], Automatic, {1, 0}], 
                    InsetBox[
                    FormBox["0.`", TraditionalForm], 
                    Offset[{7., 0.}, {7.5, -9.949601508663456}], 
                    ImageScaled[{0, 0.5}], Automatic, {1, 0}], 
                    InsetBox[
                    FormBox[
                    TagBox[
                    InterpretationBox[
                    StyleBox["\"0.0017\"", ShowStringCharacters -> False], 
                    0.0017000000000000001`, AutoDelete -> True], 
                    NumberForm[#, {
                    DirectedInfinity[1], 4}]& ], TraditionalForm], 
                    Offset[{7., 0.}, {7.5, 10.803184634718066`}], 
                    ImageScaled[{0, 0.5}], Automatic, {1, 0}], 
                    InsetBox[
                    FormBox[
                    TagBox[
                    InterpretationBox[
                    StyleBox["\"0.0035\"", ShowStringCharacters -> False], 
                    0.0035, AutoDelete -> True], NumberForm[#, {
                    DirectedInfinity[1], 4}]& ], TraditionalForm], 
                    Offset[{7., 0.}, {7.5, 32.77672290418084}], 
                    ImageScaled[{0, 0.5}], Automatic, {1, 0}], 
                    InsetBox[
                    FormBox[
                    TagBox[
                    InterpretationBox[
                    StyleBox["\"0.0052\"", ShowStringCharacters -> False], 
                    0.005200000000000001, AutoDelete -> True], NumberForm[#, {
                    DirectedInfinity[1], 4}]& ], TraditionalForm], 
                    Offset[{7., 0.}, {7.5, 53.52950904756235}], 
                    ImageScaled[{0, 0.5}], Automatic, {1, 0}], 
                    InsetBox[
                    FormBox[
                    TagBox[
                    InterpretationBox[
                    StyleBox["\"0.0069\"", ShowStringCharacters -> False], 
                    0.006900000000000001, AutoDelete -> True], NumberForm[#, {
                    DirectedInfinity[1], 4}]& ], TraditionalForm], 
                    Offset[{7., 0.}, {7.5, 74.2822951909439}], 
                    ImageScaled[{0, 0.5}], Automatic, {1, 0}]}, {
                    Directive[
                    AbsoluteThickness[0.2], 
                    GrayLevel[0.4]], {
                    Directive[
                    Opacity[1]]}}, StripOnInput -> False]}, {}}, {{
                    Directive[
                    Opacity[1]]}}, StripOnInput -> False], {"GraphicsLabel"}, 
                   StripOnInput -> False]}, {"GraphicsTicks"}, StripOnInput -> 
                 False], {{
                  Directive[
                   AbsoluteThickness[0.2], 
                   GrayLevel[0.4]]}}, StripOnInput -> False]}, {
              "GraphicsAxes"}, StripOnInput -> False]}, PlotRangePadding -> 
            Scaled[0.02], PlotRange -> All, Frame -> True, 
            FrameTicks -> {{False, False}, {True, False}}, FrameStyle -> 
            Opacity[0], FrameTicksStyle -> Opacity[0], 
            ImageSize -> {Automatic, 150}, BaseStyle -> {}], Alignment -> 
           Left, AppearanceElements -> None, ImageMargins -> {{5, 5}, {5, 5}},
            ImageSizeAction -> "ResizeToFit"], LineIndent -> 0, StripOnInput -> 
          False], {FontFamily -> "Arial"}, Background -> Automatic, 
         StripOnInput -> False], TraditionalForm]}, "BarLegend", 
      DisplayFunction -> (#& ), 
      InterpretationFunction :> (RowBox[{"BarLegend", "[", 
         RowBox[{
           RowBox[{"{", 
             RowBox[{
               RowBox[{
                 RowBox[{"Blend", "[", 
                   RowBox[{"\"GreenPinkTones\"", ",", "#1"}], "]"}], "&"}], 
               ",", 
               RowBox[{"{", 
                 RowBox[{"0.11712358071095558`", ",", "1.`"}], "}"}]}], "}"}],
            ",", 
           RowBox[{"LabelStyle", "\[Rule]", 
             RowBox[{"{", "}"}]}], ",", 
           RowBox[{"LegendLayout", "\[Rule]", "\"Column\""}], ",", 
           RowBox[{"LegendMarkerSize", "\[Rule]", "150"}], ",", 
           RowBox[{"Ticks", "\[Rule]", 
             RowBox[{"{", 
               RowBox[{
                 RowBox[{"{", 
                   RowBox[{"0.5`", ",", "0.`"}], "}"}], ",", 
                 RowBox[{"{", 
                   RowBox[{"0.134640315618143`", ",", 
                    RowBox[{"-", "0.0012000000000000001`"}]}], "}"}], ",", 
                 RowBox[{"{", 
                   
                   RowBox[{
                    "0.6221476368035999`", ",", "0.0017000000000000001`"}], 
                   "}"}], ",", 
                 RowBox[{"{", 
                   RowBox[{"0.7514804287132937`", ",", "0.0035`"}], "}"}], 
                 ",", 
                 RowBox[{"{", 
                   
                   RowBox[{
                    "0.8736280655168935`", ",", "0.005200000000000001`"}], 
                   "}"}], ",", 
                 RowBox[{"{", 
                   
                   RowBox[{
                    "0.9957757023204934`", ",", "0.006900000000000001`"}], 
                   "}"}]}], "}"}]}], ",", 
           RowBox[{"\"PinningPoint\"", "\[Rule]", "0.5`"}], ",", 
           RowBox[{"\"SmoothRange\"", "\[Rule]", "False"}], ",", 
           RowBox[{"Charting`TickSide", "\[Rule]", "Right"}], ",", 
           RowBox[{"ColorFunctionScaling", "\[Rule]", "False"}]}], "]"}]& )], 
     TraditionalForm], TraditionalForm]},
  "Legended",
  DisplayFunction->(GridBox[{{
      TagBox[
       ItemBox[
        PaneBox[
         TagBox[#, "SkipImageSizeLevel"], Alignment -> {Center, Baseline}, 
         BaselinePosition -> Baseline], DefaultBaseStyle -> "Labeled"], 
       "SkipImageSizeLevel"], 
      ItemBox[#2, DefaultBaseStyle -> "LabeledLabel"]}}, 
    GridBoxAlignment -> {"Columns" -> {{Center}}, "Rows" -> {{Center}}}, 
    AutoDelete -> False, GridBoxItemSize -> Automatic, 
    BaselinePosition -> {1, 1}]& ),
  Editable->True,
  InterpretationFunction->(RowBox[{"Legended", "[", 
     RowBox[{#, ",", 
       RowBox[{"Placed", "[", 
         RowBox[{#2, ",", "After"}], "]"}]}], "]"}]& )]], "Output",
 CellChangeTimes->{3.904095894769763*^9, 3.9040979994677763`*^9, 
  3.904098270763801*^9, 3.9040986560894938`*^9, 3.90409893751798*^9, 
  3.904359752570541*^9, 3.904359814251466*^9, 3.904359937045609*^9, 
  3.9043759719210777`*^9, 3.916738844943671*^9, 3.916834857802936*^9, 
  3.917076450851399*^9},
 CellLabel->
  "Out[2115]=",ExpressionUUID->"395eacc8-2b8b-4690-8e07-ea70bf457991"]
}, Closed]]
}, Closed]]
}, Closed]]
}, Closed]],

Cell[CellGroupData[{

Cell["\<\
Figs 4 & 7 - Extended phenotypic effects, scaled relatedness, and selection \
in 1D habitat \
\>", "Section",
 CellChangeTimes->{{3.904121740020597*^9, 3.904121773310101*^9}, {
  3.9041264673922777`*^9, 3.904126471354252*^9}, {3.904175104410829*^9, 
  3.9041751582122307`*^9}, {3.916736154212549*^9, 3.916736155230618*^9}, {
  3.916739674554679*^9, 
  3.916739688936695*^9}},ExpressionUUID->"9cc304b9-7d2e-4550-ad99-\
b7967b4f919e"],

Cell["\<\
Here we generate Figs 4 and 7, which investigate extended phenotypic effects, \
scaled relatedness, and selection for the model detailed in section \
\[OpenCurlyDoubleQuote]Inter-temporal helping and harming through a lasting \
commons\[CloseCurlyDoubleQuote] for a 1D habitat.\
\>", "Text",
 CellChangeTimes->{{3.904175167113885*^9, 3.904175181260528*^9}, {
  3.904175306418844*^9, 3.904175309817484*^9}, {3.904348530396714*^9, 
  3.9043485384698257`*^9}, {3.9043492062694483`*^9, 3.904349234495323*^9}, {
  3.916838973610944*^9, 
  3.916838974537568*^9}},ExpressionUUID->"3491e2dc-2a56-46b3-832a-\
65d3c8e627d5"],

Cell[CellGroupData[{

Cell["Definitions", "Subsection",
 CellChangeTimes->{{3.904093323389381*^9, 
  3.904093340099594*^9}},ExpressionUUID->"2565de9f-7ae4-4e0f-be6e-\
0ae6d01c9a5b"],

Cell[BoxData[
 RowBox[{
  RowBox[{"Clear", "[", "\"\<Global`*\>\"", "]"}], ";"}]], "Input",
 CellLabel->
  "In[2116]:=",ExpressionUUID->"5c6ae9e7-778e-479f-bf2d-9e624bd91528"],

Cell[BoxData[{
 RowBox[{
  RowBox[{"nd", "=", "31"}], 
  RowBox[{"(*", " ", 
   RowBox[{"number", " ", "of", " ", "demes", " ", "in", " ", "one", " ", 
    RowBox[{"dimension", " ", "--"}], " ", "MUST", " ", "BE", " ", "ODD"}], 
   "*)"}], " ", ";"}], "\[IndentingNewLine]", 
 RowBox[{
  RowBox[{"Nd", " ", "=", " ", "nd"}], ";"}]}], "Input",
 CellLabel->
  "In[2117]:=",ExpressionUUID->"d8740af2-51e0-4775-854b-dea44cdfb6f5"],

Cell[BoxData[
 RowBox[{"(*", " ", 
  RowBox[{
   RowBox[{
   "these", " ", "functions", " ", "define", " ", "the", " ", "dispersal", 
    " ", "probability", " ", "distribution"}], ",", " ", 
   RowBox[{"m", "[", "x", "]"}], ",", " ", 
   RowBox[{
    RowBox[{"from", " ", 
     RowBox[{"eqs", ".", " ", "A"}]}], "-", 
    RowBox[{"6", " ", "and", " ", "A"}], "-", "8"}], ",", " ", 
   RowBox[{
   "with", " ", "mb", " ", "as", " ", "the", " ", "probability", " ", "of", 
    " ", "dispersing"}], ",", " ", 
   RowBox[{
   "and", " ", "\[Lambda]m", " ", "as", " ", "a", " ", "basis", " ", "to", 
    " ", "the", " ", "parameter", " ", "of", " ", "the", " ", "Binomial", " ",
     "distribution", " ", 
    RowBox[{
     RowBox[{"(", 
      RowBox[{
       RowBox[{"see", " ", 
        RowBox[{"eq", ".", " ", "A"}]}], "-", "7"}], ")"}], "."}]}]}], " ", 
  "*)"}]], "Input",
 CellChangeTimes->{{3.9043561269910316`*^9, 3.9043561272606907`*^9}, {
  3.904356191326295*^9, 3.904356199541184*^9}},
 CellLabel->
  "In[2119]:=",ExpressionUUID->"f5736a9c-9094-4c32-9e5c-56259bd2ff4d"],

Cell[BoxData[{
 RowBox[{
  RowBox[{
   RowBox[{"PrCond", "[", "dtot_", "]"}], ":=", 
   RowBox[{
    SuperscriptBox["2", "dtot"], " ", 
    SuperscriptBox[
     RowBox[{"(", 
      FractionBox["\[Lambda]m", 
       RowBox[{
        RowBox[{"-", "1"}], "+", "nd"}]], ")"}], "dtot"], " ", 
    SuperscriptBox[
     RowBox[{"(", 
      RowBox[{"1", "-", 
       FractionBox[
        RowBox[{"2", " ", "\[Lambda]m"}], 
        RowBox[{
         RowBox[{"-", "1"}], "+", "nd"}]]}], ")"}], 
     RowBox[{
      FractionBox["1", "2"], " ", 
      RowBox[{"(", 
       RowBox[{
        RowBox[{"-", "1"}], "-", 
        RowBox[{"2", " ", "dtot"}], "+", "nd"}], ")"}]}]], " ", 
    RowBox[{"Binomial", "[", 
     RowBox[{
      RowBox[{
       FractionBox["1", "2"], " ", 
       RowBox[{"(", 
        RowBox[{
         RowBox[{"-", "1"}], "+", "nd"}], ")"}]}], ",", "dtot"}], "]"}]}]}], 
  " "}], "\[IndentingNewLine]", 
 RowBox[{
  RowBox[{
   RowBox[{"p", "[", "dtot_", "]"}], ":=", 
   FractionBox[
    RowBox[{"PrCond", "[", "dtot", "]"}], 
    RowBox[{"1", "-", 
     RowBox[{"PrCond", "[", "0", "]"}]}]]}], "  ", 
  ";"}], "\[IndentingNewLine]", 
 RowBox[{
  RowBox[{
   RowBox[{"rescale", "[", "i_", "]"}], " ", ":=", " ", 
   RowBox[{"Which", "[", 
    RowBox[{
     RowBox[{"0", " ", "<=", "  ", "i", " ", "<=", "  ", 
      FractionBox[
       RowBox[{"nd", " ", "-", " ", "1"}], "2"]}], ",", " ", "i", ",", "  ", 
     RowBox[{"i", " ", ">", "  ", 
      FractionBox[
       RowBox[{"nd", " ", "-", " ", "1"}], "2"]}], " ", ",", " ", 
     RowBox[{"nd", "  ", "-", " ", "i"}], ",", 
     RowBox[{"i", "<", " ", "0"}], " ", ",", 
     RowBox[{"-", "i"}]}], "  ", "]"}]}], ";"}], "\[IndentingNewLine]", 
 RowBox[{
  RowBox[{
   RowBox[{
    RowBox[{"mCOND", "[", "x1_", "]"}], ":=", 
    RowBox[{"With", "[", 
     RowBox[{
      RowBox[{"{", 
       RowBox[{"dtot", "=", " ", 
        RowBox[{"rescale", "[", "x1", "]"}]}], " ", "}"}], ",", " ", 
      FractionBox[
       RowBox[{"p", "[", "dtot", "]"}], "2"]}], " ", "]"}]}], "  ", ";"}], 
  " "}], "\[IndentingNewLine]", 
 RowBox[{
  RowBox[{
   RowBox[{
    RowBox[{"m", "[", "x1_", "]"}], ":=", 
    RowBox[{"If", "[", 
     RowBox[{
      RowBox[{"x1", "==", "0"}], " ", ",", " ", 
      RowBox[{"1", "-", "mb"}], ",", " ", 
      RowBox[{"mb", " ", 
       RowBox[{"mCOND", "[", "x1", "]"}]}]}], " ", "]"}]}], "  ", ";"}], 
  " "}]}], "Input",
 CellChangeTimes->{{3.904355440597715*^9, 3.904355444473654*^9}},
 CellLabel->
  "In[2120]:=",ExpressionUUID->"d982a1d3-6697-4da8-96d9-d9907f3f0d0a"],

Cell[BoxData[
 RowBox[{
  RowBox[{"(*", " ", 
   RowBox[{"Similarly", ",", " ", 
    RowBox[{
    "these", " ", "functions", " ", "define", " ", "the", " ", "probability", 
     " ", "distribution", " ", "of", " ", "the", " ", "movement", " ", "of", 
     " ", "the", " ", "commons"}], ",", " ", 
    RowBox[{"mE", "[", 
     RowBox[{"x", ",", "y"}], "]"}], ",", "  ", 
    RowBox[{
    "with", " ", "d", " ", "as", " ", "the", " ", "probability", " ", "of", 
     " ", "moving"}], ",", " ", 
    RowBox[{
    "and", " ", "\[Lambda]d", " ", "as", " ", "a", " ", "basis", " ", "to", 
     " ", "the", " ", "parameter", " ", "of", " ", "the", " ", "Binomial", 
     " ", "distribution"}]}], " ", "*)"}], "\[IndentingNewLine]", 
  RowBox[{
   RowBox[{
    RowBox[{
     RowBox[{"PrCondE", "[", "dtot_", "]"}], ":=", 
     RowBox[{
      SuperscriptBox["2", "dtot"], " ", 
      SuperscriptBox[
       RowBox[{"(", 
        FractionBox["\[Lambda]d", 
         RowBox[{
          RowBox[{"-", "1"}], "+", "nd"}]], ")"}], "dtot"], " ", 
      SuperscriptBox[
       RowBox[{"(", 
        RowBox[{"1", "-", 
         FractionBox[
          RowBox[{"2", " ", "\[Lambda]d"}], 
          RowBox[{
           RowBox[{"-", "1"}], "+", "nd"}]]}], ")"}], 
       RowBox[{
        RowBox[{"-", "dtot"}], "+", 
        RowBox[{
         FractionBox["1", "2"], " ", 
         RowBox[{"(", 
          RowBox[{
           RowBox[{"-", "1"}], "+", "nd"}], ")"}]}]}]], " ", 
      RowBox[{"Binomial", "[", 
       RowBox[{
        RowBox[{
         FractionBox["1", "2"], " ", 
         RowBox[{"(", 
          RowBox[{
           RowBox[{"-", "1"}], "+", "nd"}], ")"}]}], ",", "dtot"}], "]"}]}]}],
     ";"}], " ", "\[IndentingNewLine]", 
   RowBox[{
    RowBox[{
     RowBox[{"pE", "[", "dtot_", "]"}], ":=", 
     FractionBox[
      RowBox[{"PrCondE", "[", "dtot", "]"}], 
      RowBox[{"1", "-", 
       RowBox[{"PrCondE", "[", "0", "]"}]}]]}], "  ", ";"}], 
   "\[IndentingNewLine]", 
   RowBox[{
    RowBox[{
     RowBox[{"mCONDE", "[", "x1_", "]"}], ":=", 
     RowBox[{"With", "[", 
      RowBox[{
       RowBox[{"{", 
        RowBox[{"dtot", "=", " ", 
         RowBox[{"rescale", "[", "x1", "]"}]}], " ", "}"}], ",", " ", 
       FractionBox[
        RowBox[{"pE", "[", "dtot", "]"}], "2"]}], " ", "]"}]}], "  ", ";"}], 
   " ", "\[IndentingNewLine]", 
   RowBox[{
    RowBox[{
     RowBox[{"mE", "[", "x1_", "]"}], ":=", 
     RowBox[{"If", "[", 
      RowBox[{
       RowBox[{"x1", "==", "0"}], " ", ",", " ", 
       RowBox[{"1", "-", "d"}], ",", " ", 
       RowBox[{"d", " ", 
        RowBox[{"mCONDE", "[", "x1", "]"}]}]}], " ", "]"}]}], "  ", ";"}], 
   " "}]}]], "Input",
 CellChangeTimes->{{3.904139345793799*^9, 3.904139366208557*^9}, {
  3.9041394914163513`*^9, 3.904139492342705*^9}, {3.904355439277519*^9, 
  3.904355443459435*^9}, {3.9043561001046543`*^9, 3.9043562169448853`*^9}},
 CellLabel->
  "In[2125]:=",ExpressionUUID->"7b8143e5-b66f-401f-8d94-bf71e5906c3b"],

Cell[BoxData[
 RowBox[{
  RowBox[{"(*", " ", 
   RowBox[{
    RowBox[{
    "character", " ", "function", " ", "and", " ", "its", " ", "inverse"}], 
    ",", " ", 
    RowBox[{
     RowBox[{"eqs", ".", " ", "IC"}], " ", "and", " ", "IE"}]}], " ", "*)"}], 
  "\[IndentingNewLine]", 
  RowBox[{
   RowBox[{
    RowBox[{
     RowBox[{"\[Chi]", "[", 
      RowBox[{"y_", ",", "x_"}], "]"}], ":=", " ", 
     RowBox[{"Exp", "[", " ", 
      FractionBox[
       RowBox[{"2", "  ", "\[Pi]", " ", "I", " ", "x", " ", "y"}], "nd"], 
      "]"}]}], " ", ";"}], "\[IndentingNewLine]", 
   RowBox[{
    RowBox[{
     RowBox[{"\[Chi]bar", "[", 
      RowBox[{"x_", ",", "y_"}], "]"}], ":=", " ", 
     RowBox[{"Exp", "[", 
      RowBox[{"-", " ", 
       FractionBox[
        RowBox[{"2", " ", "\[Pi]", " ", "I", " ", "x", " ", "y"}], "nd"]}], 
      "]"}]}], " ", ";"}]}]}]], "Input",
 CellChangeTimes->{{3.893205268040409*^9, 3.893205270750105*^9}, {
  3.8932053058683043`*^9, 3.893205361430266*^9}, {3.893205404401443*^9, 
  3.893205437024199*^9}, {3.893209491567937*^9, 3.8932094934773197`*^9}, {
  3.893213566732731*^9, 3.893213570395586*^9}, {3.893213666906316*^9, 
  3.893213669071988*^9}, {3.894789978397921*^9, 3.894789979895719*^9}, {
  3.904356261412149*^9, 3.9043562617507343`*^9}},
 CellLabel->
  "In[2129]:=",ExpressionUUID->"829afa69-6d13-455e-9755-069cbdfbd5fc"],

Cell[BoxData[
 RowBox[{
  RowBox[{"(*", " ", 
   RowBox[{
   "characteristic", " ", "function", " ", "of", " ", "the", " ", "dispersal",
     " ", "distribution"}], " ", "*)"}], "\[IndentingNewLine]", 
  RowBox[{
   RowBox[{
    RowBox[{
     RowBox[{"M", "[", "h_", "]"}], ":=", " ", 
     RowBox[{"Sum", "[", 
      RowBox[{
       RowBox[{
        RowBox[{"m", "[", "k1", "]"}], " ", 
        RowBox[{"\[Chi]", "[", 
         RowBox[{"k1", ",", "h"}], "]"}]}], "   ", ",", 
       RowBox[{"{", 
        RowBox[{"k1", ",", "0", ",", 
         RowBox[{"nd", "-", "1"}]}], "}"}]}], "]"}]}], " ", ";"}], " ", 
   "\[IndentingNewLine]", 
   RowBox[{
    RowBox[{"Mmatrix", " ", "=", " ", 
     RowBox[{"Table", "[", "  ", 
      RowBox[{
       RowBox[{"M", "[", "j1", "]"}], " ", ",", 
       RowBox[{"{", 
        RowBox[{"j1", ",", "0", ",", 
         RowBox[{"nd", "-", "1"}]}], "}"}]}], "]"}]}], "   ", ";"}], " ", 
   "\[IndentingNewLine]", "\[IndentingNewLine]", 
   RowBox[{"(*", " ", 
    RowBox[{
    "characteristic", " ", "function", " ", "of", " ", "the", " ", "commons", 
     " ", "movement", " ", "distribution"}], " ", "*)"}], " ", 
   "\[IndentingNewLine]", 
   RowBox[{
    RowBox[{
     RowBox[{"ME", "[", "h_", "]"}], ":=", " ", 
     RowBox[{"Sum", "[", 
      RowBox[{
       RowBox[{
        RowBox[{"mE", "[", "k1", "]"}], " ", 
        RowBox[{"\[Chi]", "[", 
         RowBox[{"k1", ",", "h"}], "]"}]}], "   ", ",", 
       RowBox[{"{", 
        RowBox[{"k1", ",", "0", ",", 
         RowBox[{"nd", "-", "1"}]}], "}"}]}], "]"}]}], " ", ";"}], " ", 
   "\[IndentingNewLine]", 
   RowBox[{
    RowBox[{"MEmatrix", " ", "=", " ", 
     RowBox[{"Table", "[", "  ", 
      RowBox[{
       RowBox[{"ME", "[", "j1", "]"}], " ", ",", 
       RowBox[{"{", 
        RowBox[{"j1", ",", "0", ",", 
         RowBox[{"nd", "-", "1"}]}], "}"}]}], " ", "]"}]}], "   ", ";"}], 
   " "}]}]], "Input",
 CellChangeTimes->{{3.894789813472954*^9, 3.8947898300678997`*^9}, {
   3.894789961395483*^9, 3.894789962210557*^9}, {3.9043562819293003`*^9, 
   3.904356303235054*^9}, 3.916739088332377*^9, 3.916739202081327*^9},
 CellLabel->
  "In[2131]:=",ExpressionUUID->"a90a9c80-6109-4d7c-b942-03fdca0b9f27"],

Cell[BoxData[
 RowBox[{
  RowBox[{"(*", " ", 
   RowBox[{
    RowBox[{
    "distribution", " ", "of", " ", "random", " ", "walk", " ", "for", " ", 
     "commons", " ", "on", " ", "1", "D", " ", "lattice"}], ",", " ", 
    RowBox[{"eq", ".", " ", "29"}]}], " ", "*)"}], "\[IndentingNewLine]", 
  RowBox[{
   RowBox[{
    RowBox[{"q", "[", 
     RowBox[{"k1_", ",", "t_"}], "]"}], " ", ":=", " ", 
    RowBox[{
     FractionBox["1", 
      RowBox[{" ", "Nd"}]], " ", 
     RowBox[{"(", 
      RowBox[{"Sum", "[", "  ", 
       RowBox[{
        RowBox[{"Chop", "[", 
         RowBox[{
          SuperscriptBox[
           RowBox[{"MEmatrix", "[", 
            RowBox[{"[", "h1", "]"}], "]"}], "t"], " ", " ", 
          RowBox[{"\[Chi]bar", "[", 
           RowBox[{"k1", ",", 
            RowBox[{"h1", "-", "1"}]}], "]"}]}], "]"}], "  ", ",", 
        RowBox[{"{", 
         RowBox[{"h1", ",", "1", ",", "nd"}], "}"}]}], "]"}], "   ", 
      ")"}]}]}], "   ", ";"}]}]], "Input",
 CellChangeTimes->{{3.894795004417531*^9, 3.894795061856454*^9}, {
   3.904356779332939*^9, 3.904356783922305*^9}, {3.9043569188456173`*^9, 
   3.904356949026228*^9}, 3.916739241540472*^9, 
   3.917078070712535*^9},ExpressionUUID->"2ed7bd33-9dbe-48b0-879e-\
0795fb2a249c"]
}, Closed]],

Cell[CellGroupData[{

Cell["Figure 4 - Extended phenotypic effects ", "Subsection",
 CellChangeTimes->{{3.904356700746763*^9, 3.9043567207428102`*^9}, {
  3.9167361669899282`*^9, 
  3.916736167212371*^9}},ExpressionUUID->"77945862-4639-4a6b-9544-\
4dd8b268809c"],

Cell[BoxData[
 RowBox[{
  RowBox[{"(*", " ", 
   RowBox[{
    RowBox[{
    "extended", " ", "phenotypic", " ", "effect", " ", "for", " ", "the", " ",
      "linear", " ", "production", " ", "function"}], ",", " ", 
    RowBox[{
     RowBox[{"P", "[", "z", "]"}], " ", "=", " ", 
     RowBox[{"N", " ", "z"}]}], ",", " ", 
    RowBox[{"eq", ".", " ", "28"}]}], " ", "*)"}], "\[IndentingNewLine]", 
  RowBox[{
   RowBox[{"qEt", " ", "=", " ", 
    RowBox[{"Table", "[", 
     RowBox[{
      RowBox[{"{", 
       RowBox[{"\[Delta]", ",", " ", 
        RowBox[{
         SuperscriptBox[
          RowBox[{"(", 
           RowBox[{"1", "-", "\[Epsilon]"}], ")"}], 
          RowBox[{"t", "-", "1", " "}]], " ", 
         RowBox[{"q", "[", 
          RowBox[{
           RowBox[{"Abs", "[", "\[Delta]", "]"}], ",", "t"}], "]"}]}]}], 
       "}"}], "    ", ",", 
      RowBox[{"{", 
       RowBox[{"\[Delta]", ",", 
        RowBox[{"-", " ", 
         FractionBox[
          RowBox[{"nd", "-", "1"}], "2"]}], ",", 
        FractionBox[
         RowBox[{"nd", "-", "1"}], "2"]}], " ", "}"}]}], "]"}]}], " ", 
   ";"}]}]], "Input",
 CellChangeTimes->{{3.904356965822504*^9, 3.904357006473468*^9}, 
   3.91673926436557*^9, 
   3.917078083153685*^9},ExpressionUUID->"0a665857-df6b-47f0-b598-\
090850a11460"],

Cell[CellGroupData[{

Cell["Fig 4 A  - short range movement of the commons ", "Subsubsection",
 CellChangeTimes->{{3.9043570304085417`*^9, 3.9043570500718803`*^9}, {
  3.904357085941869*^9, 3.904357086947076*^9}, {3.9043589808008423`*^9, 
  3.90435898386714*^9}, {3.916736168982452*^9, 
  3.9167361690408154`*^9}},ExpressionUUID->"f4870eff-f568-46c5-9c1b-\
dac34cfd8f5e"],

Cell[CellGroupData[{

Cell[BoxData[{
 RowBox[{
  RowBox[{"valshelp", "=", 
   RowBox[{"{", " ", 
    RowBox[{
     RowBox[{"\[Lambda]m", "->", "1"}], " ", ",", 
     RowBox[{"mb", "->", "0.3"}], ",", 
     RowBox[{"n", "->", "20"}], ",", 
     RowBox[{"\[Lambda]d", "->", " ", "1."}], ",", 
     RowBox[{"d", "->", "0.6"}], ",", 
     RowBox[{"\[Epsilon]", "->", "0.2"}]}], "}"}]}], 
  ";"}], "\[IndentingNewLine]", 
 RowBox[{
  RowBox[{"Table", "[", 
   RowBox[{
    RowBox[{
     RowBox[{
      RowBox[{"N", "@", "qEt"}], " ", "/.", "valshelp"}], "//", "Chop"}], 
    "  ", ",", 
    RowBox[{"{", 
     RowBox[{"t", ",", 
      RowBox[{"{", 
       RowBox[{"1", ",", "2", ",", "3", ",", "10"}], "}"}]}], " ", "}"}]}], 
   " ", "  ", "]"}], " ", ";"}], "\[IndentingNewLine]", 
 RowBox[{
  RowBox[{"ListPlot", "[", 
   RowBox[{"%", ",", 
    RowBox[{"PlotRange", "->", "All"}], ",", 
    RowBox[{"PlotMarkers", "->", 
     RowBox[{"{", 
      RowBox[{"\"\<\[FilledCircle]\>\"", ",", " ", "8"}], "}"}]}], ",", 
    RowBox[{"Joined", "->", "True"}], ",", 
    RowBox[{"Frame", "->", 
     RowBox[{"{", 
      RowBox[{"True", ",", "True", ",", "False", ",", "False"}], "}"}]}], ",", 
    RowBox[{"AspectRatio", "->", " ", 
     RowBox[{"1", "/", "1.5"}]}], ",", 
    RowBox[{"Axes", "->", "False"}], ",", 
    RowBox[{"PlotStyle", "->", 
     RowBox[{"{", 
      RowBox[{"Black", ",", 
       RowBox[{"GrayLevel", "[", "0.5", "]"}], ",", 
       RowBox[{"GrayLevel", "[", "0.7", "]"}], ",", 
       RowBox[{"GrayLevel", "[", "0.8", "]"}]}], "}"}]}]}], "]"}], 
  "  "}]}], "Input",
 CellChangeTimes->{
  3.904139441380519*^9, {3.904357058405272*^9, 3.904357059302532*^9}},
 CellLabel->
  "In[2137]:=",ExpressionUUID->"25c2a8f2-e51e-43ae-96b1-727c8810076a"],

Cell[BoxData[
 GraphicsBox[{{}, {{{}, {}, 
     {GrayLevel[0], PointSize[0.009166666666666668], AbsoluteThickness[1.6], 
      LineBox[CompressedData["
1:eJxTTMoPSmViYGCQB2IQDQF6BxhQgA4aXwuNr4HGV0Pjq4D4D55Wy9pB+EoH
orPXfltTnwrlKxw4Z9k+dZH+Cihf5sDSKVed1mk+hfIlDmTrtu0TOCdjD+GL
HJj7mOfEETs/KF/gQLQDlxMrfwWUz3FAwTtRqU1wDpTPcOC6kbrzxtXboPwP
+yH8YzB5hplgcBMmb48m74Cqn8MB1XwBB1T7RRxQ3SfhgOp+GQdU/yk4oPpf
yQE1fFQcUMNPzQE1fDXQ+FpofB00vh6cDwCN5V25
       "]]}, 
     {GrayLevel[0.5], PointSize[0.009166666666666668], AbsoluteThickness[1.6],
       LineBox[CompressedData["
1:eJxTTMoPSmViYGCQB2IQDQF6BxhQgM6B3bKrbk9c9dkWwtc6sHRKkFdvqI4d
hK9x4JbJgr1PnidC+WoH5j84sWbTqclQvsqBJ4dsXQ/zHobylQ7YHmRwn3L8
PZSvcKBp9vSzfmfF7CF8mQNS66qTg99ZQ/kSBzStn/N7/YiB8kUOXD9hPbPG
vRLKFziQUb11knLzJCif48Cr+28NVh1YBuUzHOCtM9oeo7odyv+wX/y5yNeN
Dodg8gyzf6W7Jk8+AZO3R5N3QNXP4YBqvoADqv0iDqjuk3BAdb+MA6r/FBxQ
/a/kgBo+Kg6o4afmgBq+Gg6o4a/lgBo/Og6o8afnAPM3AO/yigM=
       "]]}, 
     {GrayLevel[0.7], PointSize[0.009166666666666668], AbsoluteThickness[1.6],
       LineBox[CompressedData["
1:eJxTTMoPSmViYGCQB2IQDQF6B2YHTOGc7mpvB+HrHGg+Ic5xtiQdytc6kJwh
Y7b310QoX+PAhglpws8/7oDy1Q6su3XMLVH9PpSvcoCRwaOWv5TRHsJXOrCy
L29Fc6MilK9wwKlsnXJTqD2UL3NAYoP/S4vvEVC+xAHeB759AisKoXyRA8tZ
q55HCLZB+QIHenJWbX1nMgPK5zjgrCl8bqLUciif4YB6W4ftsS+boPwP+4Mc
4gQe/d0Jk2eY/OLl8XtP98Lk7dHkHVD1czigmi/ggGq/iAOq+yQcUN0v44Dq
PwUHVP8rOaCGj4oDavipOaCGr4YDavhrOaDGj44DavzpOcDiFwDmkoPF
       "]]}, 
     {GrayLevel[0.8], PointSize[0.009166666666666668], AbsoluteThickness[1.6],
       LineBox[CompressedData["
1:eJxTTMoPSmViYGCQB2IQDQF6B/S2bfdqVme3h/B1Dnj5/pI/aCsE5Wsd+DAn
NeErlyKUr3GgcU2z9yUZAyhf7YBCc0XxoWpbKF/lwEa3sLfNlzyhfKUDbnOX
zOKYEgrlKxzYcfpy2AGdRChf5oDSnIxDDxmyoHyJAxUHlnpmbyqC8kUOCPy7
9aGzoRLKFziw7dkto9LKBiif48Buw7ijKsotUD7DgfqE9U8Vnduh/A/7Z9c8
u/0ovhMmz7AtJETRUb4LJm+PJu+Aqp/DAdV8AQdU+0UcUN0n4YDqfhkHVP8p
OKD6X8kBNXxUHFDDT80BNXw1HFDDX8sBNX50HFDjT88BFr8AAg2H3w==
       "]]}}, {
     {GrayLevel[0], PointSize[0.009166666666666668], AbsoluteThickness[1.6], 
      GeometricTransformationBox[InsetBox[
        StyleBox["\<\"\[FilledCircle]\"\>",
         StripOnInput->False,
         FontSize->8], {0., 0.}], CompressedData["
1:eJxTTMoPSmVmYGCQB2JGIGZigAG9AwwoQAeNr4XG10Djq6HxVUD8B0+rZe0g
fKUD0dlrv62pT4XyFQ6cs2yfukh/BZQvc2DplKtO6zSfQvkSB7J12/YJnJOx
h/BFDsx9zHPiiJ0flC9wINqBy4mVvwLK5zig4J2o1CY4B8pnOHDdSN154+pt
UP6H/RD+MZg8w0wwuAmTt0eTd0DVz+GAar6AA6r9Ig6o7pNwQHW/jAOq/xQc
UP2v5IAaPioOqOGn5oAavhpofC00vg4aXw/OBwCZCV27
       "]]}, 
     {GrayLevel[0.5], PointSize[0.009166666666666668], AbsoluteThickness[1.6],
       GeometricTransformationBox[InsetBox[
        StyleBox["\<\"\[FilledCircle]\"\>",
         StripOnInput->False,
         FontSize->8], {0., 0.}], CompressedData["
1:eJxTTMoPSmVmYGCQB2JGIGZigAG9AwwoQOfAbtlVtyeu+mwL4WsdWDolyKs3
VMcOwtc4cMtkwd4nzxOhfLUD8x+cWLPp1GQoX+XAk0O2rod5D0P5SgdsDzK4
Tzn+HspXONA0e/pZv7Ni9hC+zAGpddXJwe+soXyJA5rWz/m9fsRA+SIHrp+w
nlnjXgnlCxzIqN46Sbl5EpTPceDV/bcGqw4sg/IZDvDWGW2PUd0O5X/YL/5c
5OtGh0MweYbZv9JdkyefgMnbo8k7oOrncEA1X8AB1X4RB1T3STigul/GAdV/
Cg6o/ldyQA0fFQfU8FNzQA1fDQfU8NdyQI0fHQfU+NNzgPkbAPsWigU=
       "]]}, 
     {GrayLevel[0.7], PointSize[0.009166666666666668], AbsoluteThickness[1.6],
       GeometricTransformationBox[InsetBox[
        StyleBox["\<\"\[FilledCircle]\"\>",
         StripOnInput->False,
         FontSize->8], {0., 0.}], CompressedData["
1:eJxTTMoPSmVmYGCQB2JGIGZigAG9A7MDpnBOd7W3g/B1DjSfEOc4W5IO5Wsd
SM6QMdv7ayKUr3Fgw4Q04ecfd0D5agfW3Trmlqh+H8pXOcDI4FHLX8poD+Er
HVjZl7eiuVERylc44FS2Trkp1B7KlzkgscH/pcX3CChf4gDvA98+gRWFUL7I
geWsVc8jBNugfIEDPTmrtr4zmQHlcxxw1hQ+N1FqOZTPcEC9rcP22JdNUP6H
/UEOcQKP/u6EyTNMfvHy+L2ne2Hy9mjyDqj6ORxQzRdwQLVfxAHVfRIOqO6X
cUD1n4IDqv+VHFDDR8UBNfzUHFDDV8MBNfy1HFDjR8cBNf70HGDxCwDxtoPH

       "]]}, 
     {GrayLevel[0.8], PointSize[0.009166666666666668], AbsoluteThickness[1.6],
       GeometricTransformationBox[InsetBox[
        StyleBox["\<\"\[FilledCircle]\"\>",
         StripOnInput->False,
         FontSize->8], {0., 0.}], CompressedData["
1:eJxTTMoPSmVmYGCQB2JGIGZigAG9A3rbtns1q7PbQ/g6B7x8f8kftBWC8rUO
fJiTmvCVSxHK1zjQuKbZ+5KMAZSvdkChuaL4ULUtlK9yYKNb2NvmS55QvtIB
t7lLZnFMCYXyFQ7sOH057IBOIpQvc0BpTsahhwxZUL7EgYoDSz2zNxVB+SIH
BP7d+tDZUAnlCxzY9uyWUWllA5TPcWC3YdxRFeUWKJ/hQH3C+qeKzu1Q/of9
s2ue3X4U3wmTZ9gWEqLoKN8Fk7dHk3dA1c/hgGq+gAOq/SIOqO6TcEB1v4wD
qv8UHFD9r+SAGj4qDqjhp+aAGr4aDqjhr+WAGj86Dqjxp+cAi18ADTGH4Q==

       "]]}}}, {{}, {}}},
  AspectRatio->0.6666666666666666,
  Axes->{False, False},
  AxesLabel->{None, None},
  AxesOrigin->{0, 0},
  DisplayFunction->Identity,
  Frame->{{True, False}, {True, False}},
  FrameLabel->{{None, None}, {None, None}},
  FrameTicks->{{Automatic, Automatic}, {Automatic, Automatic}},
  GridLines->{None, None},
  GridLinesStyle->Directive[
    GrayLevel[0.5, 0.4]],
  Method->{
   "AxisPadding" -> Scaled[0.02], "DefaultBoundaryStyle" -> Automatic, 
    "DefaultGraphicsInteraction" -> {
     "Version" -> 1.2, "TrackMousePosition" -> {True, False}, 
      "Effects" -> {
       "Highlight" -> {"ratio" -> 2}, "HighlightPoint" -> {"ratio" -> 2}, 
        "Droplines" -> {
         "freeformCursorMode" -> True, 
          "placement" -> {"x" -> "All", "y" -> "None"}}}}, "DefaultMeshStyle" -> 
    AbsolutePointSize[6], "DefaultPlotStyle" -> {
      Directive[
       RGBColor[0.368417, 0.506779, 0.709798], 
       AbsoluteThickness[1.6]], 
      Directive[
       RGBColor[0.880722, 0.611041, 0.142051], 
       AbsoluteThickness[1.6]], 
      Directive[
       RGBColor[0.560181, 0.691569, 0.194885], 
       AbsoluteThickness[1.6]], 
      Directive[
       RGBColor[0.922526, 0.385626, 0.209179], 
       AbsoluteThickness[1.6]], 
      Directive[
       RGBColor[0.528488, 0.470624, 0.701351], 
       AbsoluteThickness[1.6]], 
      Directive[
       RGBColor[0.772079, 0.431554, 0.102387], 
       AbsoluteThickness[1.6]], 
      Directive[
       RGBColor[0.363898, 0.618501, 0.782349], 
       AbsoluteThickness[1.6]], 
      Directive[
       RGBColor[1, 0.75, 0], 
       AbsoluteThickness[1.6]], 
      Directive[
       RGBColor[0.647624, 0.37816, 0.614037], 
       AbsoluteThickness[1.6]], 
      Directive[
       RGBColor[0.571589, 0.586483, 0.], 
       AbsoluteThickness[1.6]], 
      Directive[
       RGBColor[0.915, 0.3325, 0.2125], 
       AbsoluteThickness[1.6]], 
      Directive[
       RGBColor[0.40082222609352647`, 0.5220066643438841, 0.85], 
       AbsoluteThickness[1.6]], 
      Directive[
       RGBColor[0.9728288904374106, 0.621644452187053, 0.07336199581899142], 
       AbsoluteThickness[1.6]], 
      Directive[
       RGBColor[0.736782672705901, 0.358, 0.5030266573755369], 
       AbsoluteThickness[1.6]], 
      Directive[
       RGBColor[0.28026441037696703`, 0.715, 0.4292089322474965], 
       AbsoluteThickness[1.6]]}, "DomainPadding" -> Scaled[0.02], 
    "PointSizeFunction" -> "SmallPointSize", "RangePadding" -> Scaled[0.05], 
    "OptimizePlotMarkers" -> True, "OptimizePlotMarkers" -> True, 
    "CoordinatesToolOptions" -> {"DisplayFunction" -> ({
        Identity[
         Part[#, 1]], 
        Identity[
         Part[#, 2]]}& ), "CopiedValueFunction" -> ({
        Identity[
         Part[#, 1]], 
        Identity[
         Part[#, 2]]}& )}},
  PlotRange->{{-15., 15.}, {0, 0.39999999999999997`}},
  PlotRangeClipping->True,
  PlotRangePadding->{{
     Scaled[0.02], 
     Scaled[0.02]}, {
     Scaled[0.02], 
     Scaled[0.05]}},
  Ticks->{Automatic, Automatic}]], "Output",
 CellChangeTimes->{3.904139443601808*^9, 3.9041395096185417`*^9, 
  3.90417439164324*^9, 3.904357061188807*^9, 3.904375973249958*^9, 
  3.916835274272121*^9, 3.9170764522243977`*^9},
 CellLabel->
  "Out[2139]=",ExpressionUUID->"43b925e6-9b71-4f04-b550-c37903fdcd59"]
}, Closed]]
}, Closed]],

Cell[CellGroupData[{

Cell["Fig 4 B  - long range movement of the commons ", "Subsubsection",
 CellChangeTimes->{{3.9043570304085417`*^9, 3.9043570500718803`*^9}, {
  3.9043570830085087`*^9, 3.904357090497126*^9}, {3.904358990143177*^9, 
  3.9043589913856*^9}, {3.916736171551063*^9, 
  3.916736171634095*^9}},ExpressionUUID->"35f1e75a-79d5-44b0-b7ff-\
b1935ad1ca56"],

Cell[CellGroupData[{

Cell[BoxData[{
 RowBox[{
  RowBox[{"valsharm", "=", 
   RowBox[{"{", " ", 
    RowBox[{
     RowBox[{"\[Lambda]m", "->", "1"}], " ", ",", 
     RowBox[{"mb", "->", "0.3"}], ",", 
     RowBox[{"n", "->", "20"}], ",", 
     RowBox[{"\[Lambda]d", "->", " ", "8."}], ",", 
     RowBox[{"d", "->", "0.98"}], ",", 
     RowBox[{"\[Epsilon]", "->", "0.5"}]}], "}"}]}], 
  ";"}], "\[IndentingNewLine]", 
 RowBox[{
  RowBox[{"Table", "[", 
   RowBox[{
    RowBox[{
     RowBox[{
      RowBox[{"N", "@", "qEt"}], " ", "/.", "valsharm"}], "//", "Chop"}], 
    "  ", ",", 
    RowBox[{"{", 
     RowBox[{"t", ",", 
      RowBox[{"{", 
       RowBox[{"1", ",", "2", ",", "3", ",", "10"}], "}"}]}], " ", "}"}]}], 
   " ", "  ", "]"}], " ", ";"}], "\[IndentingNewLine]", 
 RowBox[{
  RowBox[{"ListPlot", "[", 
   RowBox[{"%", ",", 
    RowBox[{"PlotRange", "->", "All"}], ",", 
    RowBox[{"PlotMarkers", "->", 
     RowBox[{"{", 
      RowBox[{"\"\<\[FilledCircle]\>\"", ",", " ", "8"}], "}"}]}], ",", 
    RowBox[{"Joined", "->", "True"}], ",", 
    RowBox[{"Frame", "->", 
     RowBox[{"{", 
      RowBox[{"True", ",", "True", ",", "False", ",", "False"}], "}"}]}], ",", 
    RowBox[{"AspectRatio", "->", " ", 
     RowBox[{"1", "/", "1.5"}]}], ",", 
    RowBox[{"Axes", "->", "False"}], ",", 
    RowBox[{"PlotStyle", "->", 
     RowBox[{"{", 
      RowBox[{"Black", ",", 
       RowBox[{"GrayLevel", "[", "0.5", "]"}], ",", 
       RowBox[{"GrayLevel", "[", "0.7", "]"}], ",", 
       RowBox[{"GrayLevel", "[", "0.8", "]"}]}], "}"}]}]}], "]"}], 
  "  "}]}], "Input",
 CellChangeTimes->{
  3.9041395330307302`*^9, {3.904357094292981*^9, 3.904357095025956*^9}},
 CellLabel->
  "In[2140]:=",ExpressionUUID->"62e1754d-30f1-474e-987d-5bf10d02d243"],

Cell[BoxData[
 GraphicsBox[{{}, {{{}, {}, 
     {GrayLevel[0], PointSize[0.009166666666666668], AbsoluteThickness[1.6], 
      LineBox[CompressedData["
1:eJxTTMoPSmViYGCQB2IQDQF6B7xWeiyLXMJiD+HrHEiekd518Z0DlK914PmC
d7c3vM2E8jUOuBlXBfya3AHlqx1YZHjBRUZxAZSvcuD9UYF5nTzroXylAyET
HJnPL94G5SscSDi08rFHxU4oX+aAWJfJcXtPmLzEgbQbMbFVoeugfJEDF2oW
Vh+4OR/KFzjQsys86UNoJ5TPcSCIRfDE275cKJ/hwP3oZ7wH7rtD+R/2/4gD
8cVh8gyNIuvcH1ZNgcnbo8k7oOrncEA1X8AB1X4RB1T3STigul/GAdV/Cg6o
/ldyQA0fFQfU8FNzQA1fDQfU8NdyQI0fHQfU+NNzgMUvACJTj3M=
       "]]}, 
     {GrayLevel[0.5], PointSize[0.009166666666666668], AbsoluteThickness[1.6],
       LineBox[CompressedData["
1:eJxTTMoPSmViYGCQB2IQDQF6Bxas55OZZrLQHsLXOfDhssrh5uR5UL7Wgcl8
hfEftk6H8jUOFOT9XNOTNwHKVzvQVb1g0YMtLVC+ygGT5483JUdWQvlKBwpZ
rojFvSiA8hUO2GRl6HQyZEP5MgecM5Y4PlWE8SUOGEeeeq2nVgTlixxYpVSV
K/unFsoXOKDg3/fgSFknlM9x4N6X1w/P35sM5TMcmLP19Jw55bOh/A/7hS4w
zuFdvwAmz3D8db2m+nOYfz/Yo8k7oOrncEA1X8AB1X4RB1T3STigul/GAdV/
Cg6o/ldyQA0fFQfU8FNzQA1fDQfU8NdyQI0fHQfU+NNzgMUvAAVWjks=
       "]]}, 
     {GrayLevel[0.7], PointSize[0.009166666666666668], AbsoluteThickness[1.6],
       LineBox[CompressedData["
1:eJxTTMoPSmViYGCQB2IQDQF6B45ztIrah2baQ/g6ByzlOx05ZuRB+VoH+BYm
JN/vKYHyNQ682LNtnap6DZSvdiCgJkbzz/wmKF/lwCn/eZXy6u1QvtKBnbnz
LtVv7ILyFQ58crNnvZ3YA+XLHFgQFvzk5vFuKF/iwInNp4M+83RC+SIH5qnm
n3d+3ALlCxyYorvum41DA5TPceB07l/pp/wVUD7DgRNJ2+57LymE8j/sP/ci
3KimPhsmz3DAKOFrzfsMmLw9mrwDqn4OB1TzBRxQ7RdxQHWfhAOq+2UcUP2n
4IDqfyUH1PBRcUANPzUH1PDVcEANfy0H1PjRcUCNPz0HWPwCAPmviwo=
       "]]}, 
     {GrayLevel[0.8], PointSize[0.009166666666666668], AbsoluteThickness[1.6],
       LineBox[CompressedData["
1:eJxTTMoPSmViYGCQB2IQDQF6Bz6/yeb1SBC0h/B1DkwX2G451QbG1zrwbNot
59+/BKB8jQPW6if65ZfB+GoHjDPOxh/1hvFVDlyUrjuv9JUfylc6UB12+HxI
PYyvcGBv+G1HI08YX+ZA5uryibXRML7EgZO/BBkdN8P4IgdmF/EHqSjCzBc4
oDZ5v/C2Chif44CTj9xV1UswPsMBY8vFnZ/lYO7/sD9C93/QyiAYH+ijG8IZ
j1Lg8vZo8g6o+jkcUM0XcEC1X8QB1X0SDqjul3FA9Z+CA6r/lRxQw0fFATX8
1BxQw1fDATX8tRxQ40fHATX+9Bxg8QsAPaV3Wg==
       "]]}}, {
     {GrayLevel[0], PointSize[0.009166666666666668], AbsoluteThickness[1.6], 
      GeometricTransformationBox[InsetBox[
        StyleBox["\<\"\[FilledCircle]\"\>",
         StripOnInput->False,
         FontSize->8], {0., 0.}], CompressedData["
1:eJxTTMoPSmVmYGCQB2JGIGZigAG9A14rPZZFLmGxh/B1DiTPSO+6+M4Bytc6
8HzBu9sb3mZC+RoH3IyrAn5N7oDy1Q4sMrzgIqO4AMpXOfD+qMC8Tp71UL7S
gZAJjsznF2+D8hUOJBxa+dijYieUL3NArMvkuL0nTF7iQNqNmNiq0HVQvsiB
CzULqw/cnA/lCxzo2RWe9CG0E8rnOBDEInjibV8ulM9w4H70M94D992h/A/7
f8SB+OIweYZGkXXuD6umwOTt0eQdUPVzOKCaL+CAar+IA6r7JBxQ3S/jgOo/
BQdU/ys5oIaPigNq+Kk5oIavhgNq+Gs5oMaPjgNq/Ok5wOIXAC13j3U=
       "]]}, 
     {GrayLevel[0.5], PointSize[0.009166666666666668], AbsoluteThickness[1.6],
       GeometricTransformationBox[InsetBox[
        StyleBox["\<\"\[FilledCircle]\"\>",
         StripOnInput->False,
         FontSize->8], {0., 0.}], CompressedData["
1:eJxTTMoPSmVmYGCQB2JGIGZigAG9AwvW88lMM1loD+HrHPhwWeVwc/I8KF/r
wGS+wvgPW6dD+RoHCvJ+runJmwDlqx3oql6w6MGWFihf5YDJ88ebkiMroXyl
A4UsV8TiXhRA+QoHbLIydDoZsqF8mQPOGUscnyrC+BIHjCNPvdZTK4LyRQ6s
UqrKlf1TC+ULHFDw73twpKwTyuc4cO/L64fn702G8hkOzNl6es6c8tlQ/of9
QhcY5/CuXwCTZzj+ul5T/TnMvx/s0eQdUPVzOKCaL+CAar+IA6r7JBxQ3S/j
gOo/BQdU/ys5oIaPigNq+Kk5oIavhgNq+Gs5oMaPjgNq/Ok5wOIXABB6jk0=

       "]]}, 
     {GrayLevel[0.7], PointSize[0.009166666666666668], AbsoluteThickness[1.6],
       GeometricTransformationBox[InsetBox[
        StyleBox["\<\"\[FilledCircle]\"\>",
         StripOnInput->False,
         FontSize->8], {0., 0.}], CompressedData["
1:eJxTTMoPSmVmYGCQB2JGIGZigAG9A8c5WkXtQzPtIXydA5bynY4cM/KgfK0D
fAsTku/3lED5Ggde7Nm2TlW9BspXOxBQE6P5Z34TlK9y4JT/vEp59XYoX+nA
ztx5l+o3dkH5Cgc+udmz3k7sgfJlDiwIC35y83g3lC9x4MTm00GfeTqhfJED
81Tzzzs/boHyBQ5M0V33zcahAcrnOHA696/0U/4KKJ/hwImkbfe9lxRC+R/2
n3sRblRTnw2TZzhglPC15n0GTN4eTd4BVT+HA6r5Ag6o9os4oLpPwgHV/TIO
qP5TcED1v5IDavioOKCGn5oDavhqOKCGv5YDavzoOKDGn54DLH4BBOKLDA==

       "]]}, 
     {GrayLevel[0.8], PointSize[0.009166666666666668], AbsoluteThickness[1.6],
       GeometricTransformationBox[InsetBox[
        StyleBox["\<\"\[FilledCircle]\"\>",
         StripOnInput->False,
         FontSize->8], {0., 0.}], CompressedData["
1:eJxTTMoPSmVmYGCQB2JGIGZigAG9A5/fZPN6JAjaQ/g6B6YLbLecagPjax14
Nu2W8+9fAlC+xgFr9RP98stgfLUDxhln4496w/gqBy5K151X+soP5SsdqA47
fD6kHsZXOLA3/LajkSeML3Mgc3X5xNpoGF/iwMlfgoyOm2F8kQOzi/iDVBRh
5gscUJu8X3hbBYzPccDJR+6q6iUYn+GAseXizs9yMPd/2B+h+z9oZRCMD/TR
DeGMRylweXs0eQdU/RwOqOYLOKDaL+KA6j4JB1T3yzig+k/BAdX/Sg6o4aPi
gBp+ag6o4avhgBr+Wg6o8aPjgBp/eg6w+AUASMl3XA==
       "]]}}}, {{}, {}}},
  AspectRatio->0.6666666666666666,
  Axes->{False, False},
  AxesLabel->{None, None},
  AxesOrigin->{0, 0},
  DisplayFunction->Identity,
  Frame->{{True, False}, {True, False}},
  FrameLabel->{{None, None}, {None, None}},
  FrameTicks->{{Automatic, Automatic}, {Automatic, Automatic}},
  GridLines->{None, None},
  GridLinesStyle->Directive[
    GrayLevel[0.5, 0.4]],
  Method->{
   "AxisPadding" -> Scaled[0.02], "DefaultBoundaryStyle" -> Automatic, 
    "DefaultGraphicsInteraction" -> {
     "Version" -> 1.2, "TrackMousePosition" -> {True, False}, 
      "Effects" -> {
       "Highlight" -> {"ratio" -> 2}, "HighlightPoint" -> {"ratio" -> 2}, 
        "Droplines" -> {
         "freeformCursorMode" -> True, 
          "placement" -> {"x" -> "All", "y" -> "None"}}}}, "DefaultMeshStyle" -> 
    AbsolutePointSize[6], "DefaultPlotStyle" -> {
      Directive[
       RGBColor[0.368417, 0.506779, 0.709798], 
       AbsoluteThickness[1.6]], 
      Directive[
       RGBColor[0.880722, 0.611041, 0.142051], 
       AbsoluteThickness[1.6]], 
      Directive[
       RGBColor[0.560181, 0.691569, 0.194885], 
       AbsoluteThickness[1.6]], 
      Directive[
       RGBColor[0.922526, 0.385626, 0.209179], 
       AbsoluteThickness[1.6]], 
      Directive[
       RGBColor[0.528488, 0.470624, 0.701351], 
       AbsoluteThickness[1.6]], 
      Directive[
       RGBColor[0.772079, 0.431554, 0.102387], 
       AbsoluteThickness[1.6]], 
      Directive[
       RGBColor[0.363898, 0.618501, 0.782349], 
       AbsoluteThickness[1.6]], 
      Directive[
       RGBColor[1, 0.75, 0], 
       AbsoluteThickness[1.6]], 
      Directive[
       RGBColor[0.647624, 0.37816, 0.614037], 
       AbsoluteThickness[1.6]], 
      Directive[
       RGBColor[0.571589, 0.586483, 0.], 
       AbsoluteThickness[1.6]], 
      Directive[
       RGBColor[0.915, 0.3325, 0.2125], 
       AbsoluteThickness[1.6]], 
      Directive[
       RGBColor[0.40082222609352647`, 0.5220066643438841, 0.85], 
       AbsoluteThickness[1.6]], 
      Directive[
       RGBColor[0.9728288904374106, 0.621644452187053, 0.07336199581899142], 
       AbsoluteThickness[1.6]], 
      Directive[
       RGBColor[0.736782672705901, 0.358, 0.5030266573755369], 
       AbsoluteThickness[1.6]], 
      Directive[
       RGBColor[0.28026441037696703`, 0.715, 0.4292089322474965], 
       AbsoluteThickness[1.6]]}, "DomainPadding" -> Scaled[0.02], 
    "PointSizeFunction" -> "SmallPointSize", "RangePadding" -> Scaled[0.05], 
    "OptimizePlotMarkers" -> True, "OptimizePlotMarkers" -> True, 
    "CoordinatesToolOptions" -> {"DisplayFunction" -> ({
        Identity[
         Part[#, 1]], 
        Identity[
         Part[#, 2]]}& ), "CopiedValueFunction" -> ({
        Identity[
         Part[#, 1]], 
        Identity[
         Part[#, 2]]}& )}},
  PlotRange->{{-15., 15.}, {0, 0.0994916492288751}},
  PlotRangeClipping->True,
  PlotRangePadding->{{
     Scaled[0.02], 
     Scaled[0.02]}, {
     Scaled[0.02], 
     Scaled[0.05]}},
  Ticks->{Automatic, Automatic}]], "Output",
 CellChangeTimes->{{3.9041395364140587`*^9, 3.904139547822383*^9}, 
   3.904174393303523*^9, 3.904357106242585*^9, 3.904375974419277*^9, 
   3.916835275476255*^9, 3.917076453449335*^9},
 CellLabel->
  "Out[2142]=",ExpressionUUID->"d330556d-14b3-4c40-af44-6f22ce3547d7"]
}, Closed]]
}, Closed]]
}, Closed]],

Cell[CellGroupData[{

Cell["Figure 7 - Survival effects ", "Subsection",
 CellChangeTimes->{{3.904356700746763*^9, 3.9043567207428102`*^9}, {
  3.904357172337343*^9, 
  3.904357179031986*^9}},ExpressionUUID->"e94e9ea9-f706-43d8-aff8-\
eb07898c54a3"],

Cell[BoxData[
 RowBox[{
  RowBox[{"(*", " ", 
   RowBox[{
    RowBox[{"scaled", " ", "relatedness"}], ",", " ", 
    RowBox[{
     RowBox[{"eq", ".", " ", "IIIA"}], " ", "in", " ", "Box", " ", "III"}]}], 
   "  ", "*)"}], "\[IndentingNewLine]", 
  RowBox[{
   RowBox[{
    RowBox[{"L0", " ", "=", " ", 
     RowBox[{"Sum", "[", " ", 
      RowBox[{
       RowBox[{
        FractionBox["1", "Nd"], "  ", 
        RowBox[{"(", 
         RowBox[{"-", " ", 
          FractionBox[
           RowBox[{
            RowBox[{"(", 
             RowBox[{"1", "-", "s"}], ")"}], " ", 
            RowBox[{"Mmatrix", "[", 
             RowBox[{"[", "h1", "]"}], "]"}], " "}], 
           RowBox[{"1", "+", "s", "+", 
            RowBox[{
             RowBox[{"(", 
              RowBox[{"1", "-", "s"}], ")"}], 
             RowBox[{"Mmatrix", "[", 
              RowBox[{"[", "h1", "]"}], "]"}]}]}]]}], " ", ")"}], 
        RowBox[{"\[Chi]bar", "[", 
         RowBox[{"0", ",", 
          RowBox[{"h1", "-", "1"}]}], "]"}]}], "   ", ",", 
       RowBox[{"{", 
        RowBox[{"h1", ",", "1", ",", "nd"}], "}"}]}], "]"}]}], "     ", ";"}],
    "\[IndentingNewLine]", 
   RowBox[{
    RowBox[{
     RowBox[{"\[Kappa]s", "[", 
      RowBox[{"k1_", ",", "t_"}], "]"}], " ", ":=", " ", 
     RowBox[{"If", "[", 
      RowBox[{
       RowBox[{"t", "==", "0"}], ",", 
       RowBox[{
        FractionBox["1", 
         RowBox[{"n", "+", " ", "L0", " ", "-", 
          FractionBox[
           RowBox[{"(", 
            RowBox[{"1", "+", "s"}], ")"}], 
           RowBox[{"2", " ", "Nd"}]]}]], 
        RowBox[{"(", 
         RowBox[{
          RowBox[{"Sum", "[", " ", 
           RowBox[{
            RowBox[{
             FractionBox["1", "Nd"], "  ", 
             RowBox[{"(", 
              RowBox[{"-", " ", 
               FractionBox[
                RowBox[{
                 RowBox[{"(", 
                  RowBox[{"1", "-", "s"}], ")"}], " ", 
                 RowBox[{"Mmatrix", "[", 
                  RowBox[{"[", "h1", "]"}], "]"}], " "}], 
                RowBox[{"1", "+", "s", "+", 
                 RowBox[{
                  RowBox[{"(", 
                   RowBox[{"1", "-", "s"}], ")"}], 
                  RowBox[{"Mmatrix", "[", 
                   RowBox[{"[", "h1", "]"}], "]"}]}]}]]}], " ", ")"}], 
             RowBox[{"\[Chi]bar", "[", 
              RowBox[{"k1", ",", 
               RowBox[{"h1", "-", "1"}]}], "]"}]}], " ", ",", 
            RowBox[{"{", 
             RowBox[{"h1", ",", "1", ",", "nd"}], "}"}]}], " ", "]"}], "   ", 
          "-", 
          FractionBox[
           RowBox[{"(", 
            RowBox[{"1", "+", "s"}], ")"}], 
           RowBox[{"2", " ", "Nd"}]]}], ")"}]}], "\[IndentingNewLine]", 
       "\[IndentingNewLine]", ",", 
       RowBox[{
        FractionBox["1", 
         RowBox[{"n", "+", " ", "L0", " ", "-", 
          FractionBox[
           RowBox[{"(", 
            RowBox[{"1", "+", "s"}], ")"}], 
           RowBox[{"2", " ", "Nd"}]]}]], 
        RowBox[{"(", 
         RowBox[{
          RowBox[{"Sum", "[", " ", 
           RowBox[{
            RowBox[{
             FractionBox["1", "Nd"], "  ", 
             RowBox[{"(", " ", 
              FractionBox[
               RowBox[{
                RowBox[{"(", 
                 RowBox[{"1", "+", "s"}], ")"}], " ", 
                SuperscriptBox[
                 RowBox[{"(", 
                  RowBox[{"s", "+", 
                   RowBox[{
                    RowBox[{"(", 
                    RowBox[{"1", "-", "s"}], ")"}], 
                    RowBox[{"Mmatrix", "[", 
                    RowBox[{"[", "h1", "]"}], "]"}]}]}], ")"}], "t"]}], 
               RowBox[{"1", "+", "s", "+", 
                RowBox[{
                 RowBox[{"(", 
                  RowBox[{"1", "-", "s"}], ")"}], 
                 RowBox[{"Mmatrix", "[", 
                  RowBox[{"[", "h1", "]"}], "]"}]}]}]], " ", ")"}], " ", 
             RowBox[{"\[Chi]bar", "[", 
              RowBox[{"k1", ",", 
               RowBox[{"h1", "-", "1"}]}], "]"}]}], " ", ",", 
            RowBox[{"{", 
             RowBox[{"h1", ",", "1", ",", "nd"}], "}"}]}], "]"}], "   ", "-", 
          FractionBox[
           RowBox[{"(", 
            RowBox[{"1", "+", "s"}], ")"}], 
           RowBox[{"2", " ", "Nd"}]]}], ")"}]}]}], " ", "]"}]}], ";"}], 
   " "}]}]], "Input",
 CellChangeTimes->{{3.9043585913492413`*^9, 3.904358623214795*^9}},
 CellLabel->
  "In[2143]:=",ExpressionUUID->"acd88ec3-0f90-4dd3-a442-6f10068a080b"],

Cell[CellGroupData[{

Cell["\<\
Figure 7 A - Scaled relatedness under short range dispersal  and low survival \
\>", "Subsubsection",
 CellChangeTimes->{{3.904358633680089*^9, 3.904358679162457*^9}, 
   3.904359054631167*^9},ExpressionUUID->"67a7db62-70b1-4c95-b5f0-\
0e758d949080"],

Cell[CellGroupData[{

Cell[BoxData[{
 RowBox[{
  RowBox[{"\[Kappa]stablt", " ", "=", " ", 
   RowBox[{"Table", "[", 
    RowBox[{
     RowBox[{"{", 
      RowBox[{"\[Delta]", ",", 
       RowBox[{"\[Kappa]s", "[", 
        RowBox[{
         RowBox[{"Abs", "[", "\[Delta]", "]"}], ",", "t"}], "]"}]}], "}"}], 
     "    ", ",", 
     RowBox[{"{", 
      RowBox[{"\[Delta]", ",", 
       RowBox[{"-", " ", 
        FractionBox[
         RowBox[{"nd", "-", "1"}], "2"]}], ",", 
       FractionBox[
        RowBox[{"nd", "-", "1"}], "2"]}], " ", "}"}]}], "]"}]}], " ", 
  ";"}], "\[IndentingNewLine]", 
 RowBox[{
  RowBox[{"Table", "[", 
   RowBox[{
    RowBox[{
     RowBox[{
      RowBox[{
       RowBox[{"N", "@", "\[Kappa]stablt"}], " ", "/.", "valshelp"}], " ", "/.",
       " ", 
      RowBox[{"s", "->", "0."}]}], "//", "Chop"}], "  ", ",", 
    RowBox[{"{", 
     RowBox[{"t", ",", 
      RowBox[{"{", 
       RowBox[{"1", ",", "2", ",", "3", ",", "10"}], "}"}]}], " ", "}"}]}], 
   "  ", "  ", "]"}], " ", ";"}], "\[IndentingNewLine]", 
 RowBox[{
  RowBox[{"ListPlot", "[", 
   RowBox[{"%", ",", 
    RowBox[{"PlotRange", "->", "All"}], ",", 
    RowBox[{"PlotMarkers", "->", 
     RowBox[{"{", 
      RowBox[{"\"\<\[FilledCircle]\>\"", ",", " ", "8"}], "}"}]}], ",", 
    RowBox[{"PlotStyle", "->", 
     RowBox[{"{", 
      RowBox[{"Black", ",", 
       RowBox[{"GrayLevel", "[", "0.5", "]"}], ",", 
       RowBox[{"GrayLevel", "[", "0.7", "]"}], ",", 
       RowBox[{"GrayLevel", "[", "0.8", "]"}]}], "}"}]}], ",", 
    RowBox[{"Joined", "->", "True"}], ",", 
    RowBox[{"Frame", "->", 
     RowBox[{"{", 
      RowBox[{"True", ",", "True", ",", "False", ",", "False"}], "}"}]}], ",", 
    RowBox[{"AspectRatio", "->", " ", 
     RowBox[{"1", "/", "1.5"}]}], ",", 
    RowBox[{"Axes", "->", "False"}]}], "]"}], "   "}]}], "Input",
 CellChangeTimes->{{3.904358684664242*^9, 3.90435868491404*^9}},
 CellLabel->
  "In[2145]:=",ExpressionUUID->"e937b15e-babb-4c59-bc92-2cf18a1a3bee"],

Cell[BoxData[
 GraphicsBox[{{}, {{{}, {}, 
     {GrayLevel[0], PointSize[0.009166666666666668], AbsoluteThickness[1.6], 
      LineBox[CompressedData["
1:eJxTTMoPSmViYGCQB2IQDQF6B2SFdtyb8N9rP4Svc0Dm1tTHCL7WAf3gR/8R
fI0D15XW2E6E89UO9LtcjUbIqxz4ssLhVBucr3Rg2Y871SlwvsKBjGK5Mxlw
vsyB36dbt2gyeUP5EgemzxXcvF4Axhc5EC982SVfA8YXONCt9PrQ9V6Yfo4D
O5b6ZVROcIXyGQ7Iz2i4bX1VEcr/sP+0YtT8I9dd7WE+Dmu4eNKkfgqU/8Ee
Td4BVT+HA6r5Ag6o9os4oLpPwgHV/TIOqP5TcED1v5IDavioOKCGn5oDavhq
OKCGv5YDavzoOKDGn54DLH4BQwaeZQ==
       "]]}, 
     {GrayLevel[0.5], PointSize[0.009166666666666668], AbsoluteThickness[1.6],
       LineBox[CompressedData["
1:eJxTTMoPSmViYGCQB2IQDQF6BxiPFz6Y8N9rP4Svc+DKv8m3EXytA1cK3fcj
+BoHij9WNCL4ageWevQkTYTzVQ4s5r1wZxacr3TgRBqT4G44X+HA8+vnMhHq
ZQ7M9g7pPPcLxpc4YGB54e+zazC+yIG4usmm7wVgfIED3dWmpWfa3KB8jgMc
DgkH038bQfkMB6Z312wNm+JhD+F+2L9EwUk9WjLJHubjO50P1znf7YHJ26PJ
O6Dq53BANV/AAdV+EQdU90k4oLpfxgHVfwoOqP5XckANHxUH1PBTc0ANXw0H
1PDXckCNHx0H1PjTc4DFLwBZvZ+M
       "]]}, 
     {GrayLevel[0.7], PointSize[0.009166666666666668], AbsoluteThickness[1.6],
       LineBox[CompressedData["
1:eJxTTMoPSmViYGCQB2IQDQF6B1ZfbL434b/Xfghf58Dip0IPEXytA5oL3z9C
8DUOWL/9IYHgqx3oPDXTvg3OVzmw8XbjGws4X+nAOesJ/2L+wvgKB0Ikl708
9BnGlzmwdZ2HrfhJGF/igEGoD8cLZRhf5ECiwxm3n2/doXyBA6KfzLQ/SDhC
+RwH/oR9uMzzjMse6qEDSlk/dgpnh0L5H/bzPeeyvCedAZNnsDrgqHNQthUm
b48m74Cqn8MB1XwBB1T7RRxQ3SfhgOp+GQdU/yk4oPpfyQE1fFQcUMNPzQE1
fDUcUMNfywE1fnQcUONPzwEWvwDNvJvM
       "]]}, 
     {GrayLevel[0.8], PointSize[0.009166666666666668], AbsoluteThickness[1.6],
       LineBox[CompressedData["
1:eJxTTMoPSmViYGCQB2IQDQF6B+bUnLpT9NdrP4Svc8Avf1sW828YX+vAl5+Z
s89+hvE1DjiKbHmY+hDGVztQGM6R9n8LjK9ywMbva+g7Pxhf6cCZKwd5r+Z7
QvkKB/z3nrJUWeQO5cscuPW079xOORcoX+KAlJ9JT1exNZQvcmBvX++m6t3i
UL7AAZsdeufzOa3tIXyOA1MZDJ0SGYOgfIYDl3g6znHJxkP5H/b3XbnTsd41
FSbPYDclePKMtxkweXs0eQdU/RwOqOYLOKDaL+KA6j4JB1T3yzig+k/BAdX/
Sg6o4aPigBp+ag6o4avhgBr+Wg6o8aPjgBp/eg6w+AUATUGS1w==
       "]]}}, {
     {GrayLevel[0], PointSize[0.009166666666666668], AbsoluteThickness[1.6], 
      GeometricTransformationBox[InsetBox[
        StyleBox["\<\"\[FilledCircle]\"\>",
         StripOnInput->False,
         FontSize->8], {0., 0.}], CompressedData["
1:eJxTTMoPSmVmYGCQB2JGIGZigAG9A7JCO+5N+O+1H8LXOSBza+pjBF/rgH7w
o/8IvsaB60prbCfC+WoH+l2uRiPkVQ58WeFwqg3OVzqw7Med6hQ4X+FARrHc
mQw4X+bA79OtWzSZvKF8iQPT5wpuXi8A44sciBe+7JKvAeMLHOhWen3oei9M
P8eBHUv9MionuEL5DAfkZzTctr6qCOV/2H9aMWr+keuu9jAfhzVcPGlSPwXK
/2CPJu+Aqp/DAdV8AQdU+0UcUN0n4YDqfhkHVP8pOKD6X8kBNXxUHFDDT80B
NXw1HFDDX8sBNX50HFDjT88BFr8ATiqeZw==
       "]]}, 
     {GrayLevel[0.5], PointSize[0.009166666666666668], AbsoluteThickness[1.6],
       GeometricTransformationBox[InsetBox[
        StyleBox["\<\"\[FilledCircle]\"\>",
         StripOnInput->False,
         FontSize->8], {0., 0.}], CompressedData["
1:eJxTTMoPSmVmYGCQB2JGIGZigAG9A4zHCx9M+O+1H8LXOXDl3+TbCL7WgSuF
7vsRfI0DxR8rGhF8tQNLPXqSJsL5KgcW8164MwvOVzpwIo1JcDecr3Dg+fVz
mQj1Mgdme4d0nvsF40scMLC88PfZNRhf5EBc3WTT9wIwvsCB7mrT0jNtblA+
xwEOh4SD6b+NoHyGA9O7a7aGTfGwh3A/7F+i4KQeLZlkD/Pxnc6H65zv9sDk
7dHkHVD1czigmi/ggGq/iAOq+yQcUN0v44DqPwUHVP8rOaCGj4oDavipOaCG
r4YDavhrOaDGj44DavzpOcDiFwBk4Z+O
       "]]}, 
     {GrayLevel[0.7], PointSize[0.009166666666666668], AbsoluteThickness[1.6],
       GeometricTransformationBox[InsetBox[
        StyleBox["\<\"\[FilledCircle]\"\>",
         StripOnInput->False,
         FontSize->8], {0., 0.}], CompressedData["
1:eJxTTMoPSmVmYGCQB2JGIGZigAG9A6svNt+b8N9rP4Svc2DxU6GHCL7WAc2F
7x8h+BoHrN/+kEDw1Q50nppp3wbnqxzYeLvxjQWcr3TgnPWEfzF/YXyFAyGS
y14e+gzjyxzYus7DVvwkjC9xwCDUh+OFMowvciDR4Yzbz7fuUL7AAdFPZtof
JByhfI4Df8I+XOZ5xmUP9dABpawfO4WzQ6H8D/v5nnNZ3pPOgMkzWB1w1Dko
2wqTt0eTd0DVz+GAar6AA6r9Ig6o7pNwQHW/jAOq/xQcUP2v5IAaPioOqOGn
5oAavhoOqOGv5YAaPzoOqPGn5wCLXwDY4JvO
       "]]}, 
     {GrayLevel[0.8], PointSize[0.009166666666666668], AbsoluteThickness[1.6],
       GeometricTransformationBox[InsetBox[
        StyleBox["\<\"\[FilledCircle]\"\>",
         StripOnInput->False,
         FontSize->8], {0., 0.}], CompressedData["
1:eJxTTMoPSmVmYGCQB2JGIGZigAG9A3NqTt0p+uu1H8LXOeCXvy2L+TeMr3Xg
y8/M2Wc/w/gaBxxFtjxMfQjjqx0oDOdI+78Fxlc5YOP3NfSdH4yvdODMlYO8
V/M9oXyFA/57T1mqLHKH8mUO3Hrad26nnAuUL3FAys+kp6vYGsoXObC3r3dT
9W5xKF/ggM0OvfP5nNb2ED7HgakMhk6JjEFQPsOBSzwd57hk46H8D/v7rtzp
WO+aCpNnsJsSPHnG2wyYvD2avAOqfg4HVPMFHFDtF3FAdZ+EA6r7ZRxQ/afg
gOp/JQfU8FFxQA0/NQfU8NVwQA1/LQfU+NFxQI0/PQdY/AIAWGWS2Q==
       "]]}}}, {{}, {}}},
  AspectRatio->0.6666666666666666,
  Axes->{False, False},
  AxesLabel->{None, None},
  AxesOrigin->{0, 0},
  DisplayFunction->Identity,
  Frame->{{True, False}, {True, False}},
  FrameLabel->{{None, None}, {None, None}},
  FrameTicks->{{Automatic, Automatic}, {Automatic, Automatic}},
  GridLines->{None, None},
  GridLinesStyle->Directive[
    GrayLevel[0.5, 0.4]],
  Method->{
   "AxisPadding" -> Scaled[0.02], "DefaultBoundaryStyle" -> Automatic, 
    "DefaultGraphicsInteraction" -> {
     "Version" -> 1.2, "TrackMousePosition" -> {True, False}, 
      "Effects" -> {
       "Highlight" -> {"ratio" -> 2}, "HighlightPoint" -> {"ratio" -> 2}, 
        "Droplines" -> {
         "freeformCursorMode" -> True, 
          "placement" -> {"x" -> "All", "y" -> "None"}}}}, "DefaultMeshStyle" -> 
    AbsolutePointSize[6], "DefaultPlotStyle" -> {
      Directive[
       RGBColor[0.368417, 0.506779, 0.709798], 
       AbsoluteThickness[1.6]], 
      Directive[
       RGBColor[0.880722, 0.611041, 0.142051], 
       AbsoluteThickness[1.6]], 
      Directive[
       RGBColor[0.560181, 0.691569, 0.194885], 
       AbsoluteThickness[1.6]], 
      Directive[
       RGBColor[0.922526, 0.385626, 0.209179], 
       AbsoluteThickness[1.6]], 
      Directive[
       RGBColor[0.528488, 0.470624, 0.701351], 
       AbsoluteThickness[1.6]], 
      Directive[
       RGBColor[0.772079, 0.431554, 0.102387], 
       AbsoluteThickness[1.6]], 
      Directive[
       RGBColor[0.363898, 0.618501, 0.782349], 
       AbsoluteThickness[1.6]], 
      Directive[
       RGBColor[1, 0.75, 0], 
       AbsoluteThickness[1.6]], 
      Directive[
       RGBColor[0.647624, 0.37816, 0.614037], 
       AbsoluteThickness[1.6]], 
      Directive[
       RGBColor[0.571589, 0.586483, 0.], 
       AbsoluteThickness[1.6]], 
      Directive[
       RGBColor[0.915, 0.3325, 0.2125], 
       AbsoluteThickness[1.6]], 
      Directive[
       RGBColor[0.40082222609352647`, 0.5220066643438841, 0.85], 
       AbsoluteThickness[1.6]], 
      Directive[
       RGBColor[0.9728288904374106, 0.621644452187053, 0.07336199581899142], 
       AbsoluteThickness[1.6]], 
      Directive[
       RGBColor[0.736782672705901, 0.358, 0.5030266573755369], 
       AbsoluteThickness[1.6]], 
      Directive[
       RGBColor[0.28026441037696703`, 0.715, 0.4292089322474965], 
       AbsoluteThickness[1.6]]}, "DomainPadding" -> Scaled[0.02], 
    "PointSizeFunction" -> "SmallPointSize", "RangePadding" -> Scaled[0.05], 
    "OptimizePlotMarkers" -> True, "OptimizePlotMarkers" -> True, 
    "CoordinatesToolOptions" -> {"DisplayFunction" -> ({
        Identity[
         Part[#, 1]], 
        Identity[
         Part[#, 2]]}& ), "CopiedValueFunction" -> ({
        Identity[
         Part[#, 1]], 
        Identity[
         Part[#, 2]]}& )}},
  PlotRange->{{-15., 15.}, {-0.0008287947945509847, 0.020016503160491382`}},
  PlotRangeClipping->True,
  PlotRangePadding->{{
     Scaled[0.02], 
     Scaled[0.02]}, {
     Scaled[0.05], 
     Scaled[0.05]}},
  Ticks->{Automatic, Automatic}]], "Output",
 CellChangeTimes->{3.90435868914657*^9, 3.904375978298133*^9, 
  3.9168352794296722`*^9, 3.917076457525022*^9},
 CellLabel->
  "Out[2147]=",ExpressionUUID->"a27983fe-a1b0-48cf-ba58-26b2443bd3e1"]
}, Closed]]
}, Closed]],

Cell[CellGroupData[{

Cell["\<\
Figure 7 B - Scaled relatedness under short range dispersal  and high \
survival \
\>", "Subsubsection",
 CellChangeTimes->{{3.904358633680089*^9, 3.904358715028249*^9}, 
   3.904359057901924*^9},ExpressionUUID->"44451a98-ee8c-4be1-b893-\
b83db46d3d90"],

Cell[CellGroupData[{

Cell[BoxData[{
 RowBox[{
  RowBox[{"Table", "[", 
   RowBox[{
    RowBox[{
     RowBox[{
      RowBox[{
       RowBox[{"N", "@", "\[Kappa]stablt"}], " ", "/.", "valshelp"}], " ", "/.",
       " ", 
      RowBox[{"s", "->", "0.9"}]}], "//", "Chop"}], "  ", ",", 
    RowBox[{"{", 
     RowBox[{"t", ",", 
      RowBox[{"{", 
       RowBox[{"1", ",", "2", ",", "3", ",", "10"}], "}"}]}], " ", "}"}]}], 
   "  ", "  ", "]"}], " ", ";"}], "\[IndentingNewLine]", 
 RowBox[{
  RowBox[{"ListPlot", "[", 
   RowBox[{"%", ",", 
    RowBox[{"PlotRange", "->", "All"}], ",", 
    RowBox[{"PlotMarkers", "->", 
     RowBox[{"{", 
      RowBox[{"\"\<\[FilledCircle]\>\"", ",", " ", "8"}], "}"}]}], ",", 
    RowBox[{"PlotStyle", "->", 
     RowBox[{"{", 
      RowBox[{"Black", ",", 
       RowBox[{"GrayLevel", "[", "0.5", "]"}], ",", 
       RowBox[{"GrayLevel", "[", "0.7", "]"}], ",", 
       RowBox[{"GrayLevel", "[", "0.8", "]"}]}], "}"}]}], ",", 
    RowBox[{"Joined", "->", "True"}], ",", 
    RowBox[{"Frame", "->", 
     RowBox[{"{", 
      RowBox[{"True", ",", "True", ",", "False", ",", "False"}], "}"}]}], ",", 
    RowBox[{"AspectRatio", "->", " ", 
     RowBox[{"1", "/", "1.5"}]}], ",", 
    RowBox[{"Axes", "->", "False"}]}], "]"}], "   "}]}], "Input",
 CellChangeTimes->{{3.8947030879163094`*^9, 3.894703091478676*^9}, 
   3.894703241241065*^9, {3.89470329010399*^9, 3.8947033452713547`*^9}, {
   3.894703381627769*^9, 3.894703382267281*^9}, 3.894703694434165*^9, 
   3.894703732845883*^9, {3.894703774947996*^9, 3.894703777571121*^9}, {
   3.89470382159466*^9, 3.894703822634145*^9}, 3.8947041276291037`*^9, {
   3.894704604622417*^9, 3.894704606371211*^9}, 3.894704642267086*^9, 
   3.894704675120311*^9, {3.894764465100165*^9, 3.894764465570355*^9}, 
   3.894764737205488*^9, {3.894764779369421*^9, 3.894764785709161*^9}, {
   3.894764855071713*^9, 3.894764869734187*^9}, {3.894950923993346*^9, 
   3.894950931635964*^9}, {3.8949510241098137`*^9, 3.8949510949068413`*^9}, 
   3.8953790162455463`*^9, {3.904170802976283*^9, 3.9041708108455772`*^9}, 
   3.904171723044533*^9},
 CellLabel->
  "In[2148]:=",ExpressionUUID->"ff935f83-89e3-495c-ac2a-e7402f244c36"],

Cell[BoxData[
 GraphicsBox[{{}, {{{}, {}, 
     {GrayLevel[0], PointSize[0.009166666666666668], AbsoluteThickness[1.6], 
      LineBox[CompressedData["
1:eJxTTMoPSmViYGCQB2IQDQF6B5w2P+wQNojcD+HrHFgf9gCJr3Ug+/lNJL7G
ga78q0h8tQP7A552IvgqB8rTPk9D8JUOvFMK/Y7gKxy4I9e6WRTOlzmwgeN6
hBicL3Fg45pCm2P6ML7IAa4ftU6mOjC+wIGv+9w15EVgfI4DN3UDvlovj4Dy
GQ44eu59m5wbDuV/2G/reupn45JQmDyD9ooDMvNtl9tD5e3R5B1Q9XM4oJov
4IBqv4gDqvskHFDdL+OA6j8FB1T/Kzmgho+KA2r4qTmghq+GA2r4azmgxo+O
A2r86TnA4hcAGTuLSA==
       "]]}, 
     {GrayLevel[0.5], PointSize[0.009166666666666668], AbsoluteThickness[1.6],
       LineBox[CompressedData["
1:eJxTTMoPSmViYGCQB2IQDQF6B4IUHnUIG0Tuh/B1DjyueYzE1zrg/eolEl/j
gOynt0h8tQOKl0+3I/gqB7gfTahA8JUOvI74+VQIzlc4sKjr31peOF/mQEJt
luhdfRhf4sDfjL5uPT0YX+TAu/k3p9UpwvgCB7JUBfnmX4uA8jkOhHtqH2ec
Gg7lMxzIWPfQfBpHCJT/Yb/K2vj6aed8YfIMxzROKu9qXWYPlbdHk3dA1c/h
gGq+gAOq/SIOqO6TcEB1v4wDqv8UHFD9r+SAGj4qDqjhp+aAGr4aDqjhr+WA
Gj86Dqjxp+cAi18Ac0WMtw==
       "]]}, 
     {GrayLevel[0.7], PointSize[0.009166666666666668], AbsoluteThickness[1.6],
       LineBox[CompressedData["
1:eJxTTMoPSmViYGCQB2IQDQF6BwrNHnYIG0Tuh/B1DvCF30Liax3oODQFia9x
4OYPyTYEX+2A3Zd1hQi+ygFu+a+3hOB8pQNh9zPe88H5CgdusP/u/6YP48sc
4GjcMSEezpc4YMbotHqaNowvcmBS/aGGJ8IwvsCBCzIBwvcmR0D5HAcWXlkw
ZUZTGJTPcMD7Ofdbt8MBUP6H/Q8tuteJMDjC5BmWSYefnHhlqT1U3h5N3gFV
P4cDqvkCDqj2iziguk/CAdX9Mg6o/lNwQPW/kgNq+Kg4oIafmgNq+Go4oIa/
lgNq/Og4oMafngMsfgFdgouf
       "]]}, 
     {GrayLevel[0.8], PointSize[0.009166666666666668], AbsoluteThickness[1.6],
       LineBox[CompressedData["
1:eJxTTMoPSmViYGCQB2IQDQF6BxQ0O5qEDSL3Q/g6B5Y8fJ2H4GsdiF8txofg
axxoqHzoIwjnqx2we7AlmhPOVznQtC/d/Jk+jK90QFRm4TI/OF/hANOxVZ+v
6cD4MgfOT/wT/UsJxpc4cPBNrtDDPxFQvsiB1wpL/WSzYXyBAz+bRBU53MOg
fI4Dx7fuXyau4wflMxxQvdyTKiKtYQ/hftif0+Jnxy0eYw/z8acZrN/mL1kI
k7dHk3dA1c/hgGq+gAOq/SIOqO6TcEB1v4wDqv8UHFD9r+SAGj4qDqjhp+aA
Gr4aDqjhr+WAGj86Dqjxp+cAi18A6a6F1w==
       "]]}}, {
     {GrayLevel[0], PointSize[0.009166666666666668], AbsoluteThickness[1.6], 
      GeometricTransformationBox[InsetBox[
        StyleBox["\<\"\[FilledCircle]\"\>",
         StripOnInput->False,
         FontSize->8], {0., 0.}], CompressedData["
1:eJxTTMoPSmVmYGCQB2JGIGZigAG9A06bH3YIG0Tuh/B1DqwPe4DE1zqQ/fwm
El/jQFf+VSS+2oH9AU87EXyVA+Vpn6ch+EoH3imFfkfwFQ7ckWvdLArnyxzY
wHE9QgzOlziwcU2hzTF9GF/kANePWidTHRhf4MDXfe4a8iIwPseBm7oBX62X
R0D5DAccPfe+Tc4Nh/I/7Ld1PfWzcUkoTJ5Be8UBmfm2y+2h8vZo8g6o+jkc
UM0XcEC1X8QB1X0SDqjul3FA9Z+CA6r/lRxQw0fFATX81BxQw1fDATX8tRxQ
40fHATX+9Bxg8QsAJF+LSg==
       "]]}, 
     {GrayLevel[0.5], PointSize[0.009166666666666668], AbsoluteThickness[1.6],
       GeometricTransformationBox[InsetBox[
        StyleBox["\<\"\[FilledCircle]\"\>",
         StripOnInput->False,
         FontSize->8], {0., 0.}], CompressedData["
1:eJxTTMoPSmVmYGCQB2JGIGZigAG9A0EKjzqEDSL3Q/g6Bx7XPEbiax3wfvUS
ia9xQPbTWyS+2gHFy6fbEXyVA9yPJlQg+EoHXkf8fCoE5yscWNT1by0vnC9z
IKE2S/SuPowvceBvRl+3nh6ML3Lg3fyb0+oUYXyBA1mqgnzzr0VA+RwHwj21
jzNODYfyGQ5krHtoPo0jBMr/sF9lbXz9tHO+MHmGYxonlXe1LrOHytujyTug
6udwQDVfwAHVfhEHVPdJOKC6X8YB1X8KDqj+V3JADR8VB9TwU3NADV8NB9Tw
13JAjR8dB9T403OAxS8AfmmMuQ==
       "]]}, 
     {GrayLevel[0.7], PointSize[0.009166666666666668], AbsoluteThickness[1.6],
       GeometricTransformationBox[InsetBox[
        StyleBox["\<\"\[FilledCircle]\"\>",
         StripOnInput->False,
         FontSize->8], {0., 0.}], CompressedData["
1:eJxTTMoPSmVmYGCQB2JGIGZigAG9A4VmDzuEDSL3Q/g6B/jCbyHxtQ50HJqC
xNc4cPOHZBuCr3bA7su6QgRf5QC3/NdbQnC+0oGw+xnv+eB8hQM32H/3f9OH
8WUOcDTumBAP50scMGN0Wj1NG8YXOTCp/lDDE2EYX+DABZkA4XuTI6B8jgML
ryyYMqMpDMpnOOD9nPut2+EAKP/D/ocW3etEGBxh8gzLpMNPTryy1B4qb48m
74Cqn8MB1XwBB1T7RRxQ3SfhgOp+GQdU/yk4oPpfyQE1fFQcUMNPzQE1fDUc
UMNfywE1fnQcUONPzwEWvwBopouh
       "]]}, 
     {GrayLevel[0.8], PointSize[0.009166666666666668], AbsoluteThickness[1.6],
       GeometricTransformationBox[InsetBox[
        StyleBox["\<\"\[FilledCircle]\"\>",
         StripOnInput->False,
         FontSize->8], {0., 0.}], CompressedData["
1:eJxTTMoPSmVmYGCQB2JGIGZigAG9AwqaHU3CBpH7IXydA0sevs5D8LUOxK8W
40PwNQ40VD70EYTz1Q7YPdgSzQnnqxxo2pdu/kwfxlc6ICqzcJkfnK9wgOnY
qs/XdGB8mQPnJ/6J/qUE40scOPgmV+jhnwgoX+TAa4WlfrLZML7AgZ9Noooc
7mFQPseB41v3LxPX8YPyGQ6oXu5JFZHWsIdwP+zPafGz4xaPsYf5+NMM1m/z
lyyEydujyTug6udwQDVfwAHVfhEHVPdJOKC6X8YB1X8KDqj+V3JADR8VB9Tw
U3NADV8NB9Tw13JAjR8dB9T403OAxS8A9NKF2Q==
       "]]}}}, {{}, {}}},
  AspectRatio->0.6666666666666666,
  Axes->{False, False},
  AxesLabel->{None, None},
  AxesOrigin->{0, 0},
  DisplayFunction->Identity,
  Frame->{{True, False}, {True, False}},
  FrameLabel->{{None, None}, {None, None}},
  FrameTicks->{{Automatic, Automatic}, {Automatic, Automatic}},
  GridLines->{None, None},
  GridLinesStyle->Directive[
    GrayLevel[0.5, 0.4]],
  Method->{
   "AxisPadding" -> Scaled[0.02], "DefaultBoundaryStyle" -> Automatic, 
    "DefaultGraphicsInteraction" -> {
     "Version" -> 1.2, "TrackMousePosition" -> {True, False}, 
      "Effects" -> {
       "Highlight" -> {"ratio" -> 2}, "HighlightPoint" -> {"ratio" -> 2}, 
        "Droplines" -> {
         "freeformCursorMode" -> True, 
          "placement" -> {"x" -> "All", "y" -> "None"}}}}, "DefaultMeshStyle" -> 
    AbsolutePointSize[6], "DefaultPlotStyle" -> {
      Directive[
       RGBColor[0.368417, 0.506779, 0.709798], 
       AbsoluteThickness[1.6]], 
      Directive[
       RGBColor[0.880722, 0.611041, 0.142051], 
       AbsoluteThickness[1.6]], 
      Directive[
       RGBColor[0.560181, 0.691569, 0.194885], 
       AbsoluteThickness[1.6]], 
      Directive[
       RGBColor[0.922526, 0.385626, 0.209179], 
       AbsoluteThickness[1.6]], 
      Directive[
       RGBColor[0.528488, 0.470624, 0.701351], 
       AbsoluteThickness[1.6]], 
      Directive[
       RGBColor[0.772079, 0.431554, 0.102387], 
       AbsoluteThickness[1.6]], 
      Directive[
       RGBColor[0.363898, 0.618501, 0.782349], 
       AbsoluteThickness[1.6]], 
      Directive[
       RGBColor[1, 0.75, 0], 
       AbsoluteThickness[1.6]], 
      Directive[
       RGBColor[0.647624, 0.37816, 0.614037], 
       AbsoluteThickness[1.6]], 
      Directive[
       RGBColor[0.571589, 0.586483, 0.], 
       AbsoluteThickness[1.6]], 
      Directive[
       RGBColor[0.915, 0.3325, 0.2125], 
       AbsoluteThickness[1.6]], 
      Directive[
       RGBColor[0.40082222609352647`, 0.5220066643438841, 0.85], 
       AbsoluteThickness[1.6]], 
      Directive[
       RGBColor[0.9728288904374106, 0.621644452187053, 0.07336199581899142], 
       AbsoluteThickness[1.6]], 
      Directive[
       RGBColor[0.736782672705901, 0.358, 0.5030266573755369], 
       AbsoluteThickness[1.6]], 
      Directive[
       RGBColor[0.28026441037696703`, 0.715, 0.4292089322474965], 
       AbsoluteThickness[1.6]]}, "DomainPadding" -> Scaled[0.02], 
    "PointSizeFunction" -> "SmallPointSize", "RangePadding" -> Scaled[0.05], 
    "OptimizePlotMarkers" -> True, "OptimizePlotMarkers" -> True, 
    "CoordinatesToolOptions" -> {"DisplayFunction" -> ({
        Identity[
         Part[#, 1]], 
        Identity[
         Part[#, 2]]}& ), "CopiedValueFunction" -> ({
        Identity[
         Part[#, 1]], 
        Identity[
         Part[#, 2]]}& )}},
  PlotRange->{{-15., 15.}, {-0.0015373438103414676`, 0.04539200998290512}},
  PlotRangeClipping->True,
  PlotRangePadding->{{
     Scaled[0.02], 
     Scaled[0.02]}, {
     Scaled[0.05], 
     Scaled[0.05]}},
  Ticks->{Automatic, Automatic}]], "Output",
 CellChangeTimes->{3.904171768456319*^9, 3.904174406229542*^9, 
  3.904358707315528*^9, 3.9043759821771317`*^9, 3.916835283383606*^9, 
  3.917076461625742*^9},
 CellLabel->
  "Out[2149]=",ExpressionUUID->"8350a111-1f37-49dc-9c5b-b62a4c6768da"]
}, Closed]]
}, Closed]],

Cell[CellGroupData[{

Cell["\<\
Figure 7 C - Selection for helping or harming under survival effects \
\>", "Subsubsection",
 CellChangeTimes->{{3.904358727867929*^9, 
  3.904358797140221*^9}},ExpressionUUID->"43578823-b519-45db-9dc1-\
944e5527e654"],

Cell[BoxData[
 RowBox[{
  RowBox[{"(*", " ", 
   RowBox[{
    RowBox[{
    "\[CapitalOmega]", " ", "under", " ", "survival", " ", "effects"}], ",", 
    " ", 
    RowBox[{
     RowBox[{"Eq", ".", " ", "A"}], "-", "128"}]}], " ", "*)"}], 
  "\[IndentingNewLine]", 
  RowBox[{
   RowBox[{
    RowBox[{
     RowBox[{"\[Kappa]Sq", "[", "k1_", "]"}], " ", ":=", " ", 
     RowBox[{
      FractionBox["1", 
       RowBox[{"n", "+", " ", "L0", " ", "-", 
        FractionBox[
         RowBox[{"(", 
          RowBox[{"1", "+", "s"}], ")"}], 
         RowBox[{"2", " ", "Nd"}]]}]], 
      FractionBox["1", 
       RowBox[{" ", "Nd"}]], 
      RowBox[{"(", 
       RowBox[{
        RowBox[{"Sum", "[", " ", 
         RowBox[{
          RowBox[{
           FractionBox["1", "Nd"], "  ", 
           FractionBox[
            RowBox[{
             RowBox[{"MEmatrix", "[", 
              RowBox[{"[", "h2", "]"}], "]"}], " ", 
             RowBox[{"(", 
              RowBox[{
               RowBox[{"Mmatrix", "[", 
                RowBox[{"[", "h1", "]"}], "]"}], "+", "s", "+", 
               SuperscriptBox["s", "2"], "-", 
               RowBox[{
                RowBox[{"Mmatrix", "[", 
                 RowBox[{"[", "h1", "]"}], "]"}], " ", 
                SuperscriptBox["s", "2"]}]}], ")"}]}], 
            RowBox[{
             RowBox[{"(", 
              RowBox[{
               RowBox[{"-", "1"}], "+", 
               RowBox[{
                RowBox[{"Mmatrix", "[", 
                 RowBox[{"[", "h1", "]"}], "]"}], " ", 
                RowBox[{"(", 
                 RowBox[{
                  RowBox[{"-", "1"}], "+", "s"}], ")"}]}], "-", "s"}], ")"}], 
             " ", 
             RowBox[{"(", 
              RowBox[{
               RowBox[{"-", "1"}], "+", 
               RowBox[{
                RowBox[{"MEmatrix", "[", 
                 RowBox[{"[", "h2", "]"}], "]"}], " ", 
                RowBox[{"(", 
                 RowBox[{
                  RowBox[{
                   RowBox[{"Mmatrix", "[", 
                    RowBox[{"[", "h1", "]"}], "]"}], " ", 
                   RowBox[{"(", 
                    RowBox[{
                    RowBox[{"-", "1"}], "+", "s"}], ")"}]}], "-", "s"}], 
                 ")"}], " ", 
                RowBox[{"(", 
                 RowBox[{
                  RowBox[{"-", "1"}], "+", "\[Epsilon]"}], ")"}]}]}], 
              ")"}]}]], " ", 
           RowBox[{"\[Chi]bar", "[", 
            RowBox[{"k1", ",", 
             RowBox[{"h1", "-", "1"}]}], "]"}], " ", 
           RowBox[{"\[Chi]bar", "[", 
            RowBox[{"k1", ",", 
             RowBox[{"h2", "-", "1"}]}], "]"}]}], "  ", ",", 
          RowBox[{"{", 
           RowBox[{"h1", ",", "1", ",", "nd"}], "}"}], ",", 
          RowBox[{"{", 
           RowBox[{"h2", ",", "1", ",", "nd"}], "}"}]}], "]"}], "     ", "-", 
        RowBox[{
         FractionBox[
          RowBox[{"(", 
           RowBox[{"1", "+", "s"}], ")"}], 
          RowBox[{"2", " ", "Nd"}]], 
         RowBox[{"(", 
          RowBox[{"Sum", "[", 
           RowBox[{
            RowBox[{
             FractionBox[
              RowBox[{"MEmatrix", "[", 
               RowBox[{"[", "h1", "]"}], "]"}], 
              RowBox[{"1", "+", 
               RowBox[{
                RowBox[{"MEmatrix", "[", 
                 RowBox[{"[", "h1", "]"}], "]"}], " ", 
                RowBox[{"(", 
                 RowBox[{
                  RowBox[{"-", "1"}], "+", "\[Epsilon]"}], ")"}]}]}]], " ", 
             RowBox[{"\[Chi]bar", "[", 
              RowBox[{"k1", ",", 
               RowBox[{"h1", "-", "1"}]}], "]"}]}], "  ", ",", 
            RowBox[{"{", 
             RowBox[{"h1", ",", "1", ",", "nd"}], "}"}]}], "]"}], "   ", 
          ")"}]}]}], "    ", ")"}]}]}], " ", ";"}], "  ", 
   "\[IndentingNewLine]", 
   RowBox[{
    RowBox[{"\[CapitalOmega]S", " ", "=", "  ", 
     RowBox[{"Sum", "[", " ", 
      RowBox[{
       RowBox[{"\[Kappa]Sq", "[", "k1", "]"}], ",", 
       RowBox[{"{", 
        RowBox[{"k1", ",", "0", ",", 
         RowBox[{"nd", "-", "1"}]}], "}"}]}], "]"}]}], "   ", ";"}], " ", 
   "\[IndentingNewLine]"}]}]], "Input",
 CellChangeTimes->{{3.894952514859478*^9, 3.894952532246636*^9}, {
   3.9041759978440447`*^9, 3.904175999414863*^9}, 3.9041760398951063`*^9, {
   3.904176101669546*^9, 3.904176105879425*^9}, {3.904358857596321*^9, 
   3.904358886504325*^9}, {3.9167392951171303`*^9, 3.916739295267932*^9}, {
   3.917078654471195*^9, 
   3.917078707404728*^9}},ExpressionUUID->"d051cfec-ecb9-4ab5-a7bc-\
bbdc493a759e"],

Cell[CellGroupData[{

Cell[BoxData[
 RowBox[{
  RowBox[{"(*", " ", 
   RowBox[{
    RowBox[{
    "this", " ", "algorithm", " ", "calculates", " ", "\[CapitalOmega]", " ", 
     "for", " ", "multiple", " ", "values", " ", "of", " ", "adult", " ", 
     "survival", " ", "s", " ", "and", " ", "commons", " ", "decay", " ", 
     "rate", " ", "\[Epsilon]"}], " ", "-", " ", 
    RowBox[{
    "this", " ", "can", " ", "take", " ", "a", " ", "little", " ", "while", 
     " ", "to", " ", "run"}]}], " ", "*)"}], "\[IndentingNewLine]", 
  RowBox[{
   RowBox[{
    RowBox[{"resMMEOmegaInterpolateS", "=", 
     RowBox[{"Table", "[", "\[IndentingNewLine]", 
      RowBox[{
       RowBox[{
        RowBox[{"vals", " ", "=", " ", 
         RowBox[{"{", 
          RowBox[{
           RowBox[{"n", "->", "20"}], ",", " ", 
           RowBox[{"\[Lambda]m", "->", "1"}], " ", ",", 
           RowBox[{"mb", "->", "0.3"}], ",", " ", 
           RowBox[{"\[Lambda]d", "->", "8."}], " ", ",", 
           RowBox[{"d", "->", "0.98"}], " ", ",", " ", 
           RowBox[{"\[Epsilon]", "->", "\[Epsilon]N"}], ",", " ", 
           RowBox[{"s", "->", "  ", "sN"}]}], " ", "}"}]}], ";", 
        "\[IndentingNewLine]", 
        RowBox[{
         RowBox[{
          RowBox[{"{", 
           RowBox[{
            RowBox[{"{", 
             RowBox[{"sN", ",", "\[Epsilon]N"}], "}"}], ",", 
            "\[CapitalOmega]S"}], "  ", "}"}], " ", "/.", " ", "vals"}], " ", 
         "//", "Chop"}]}], "  ", "\[IndentingNewLine]", ",", " ", 
       RowBox[{"{", 
        RowBox[{"sN", ",", 
         RowBox[{"Table", "[", 
          RowBox[{"i", ",", 
           RowBox[{"{", 
            RowBox[{"i", ",", "0.", ",", "0.9", ",", "0.3"}], "}"}]}], 
          "]"}]}], "  ", "}"}], ",", 
       RowBox[{"{", 
        RowBox[{"\[Epsilon]N", ",", 
         RowBox[{"Table", "[", 
          RowBox[{"i", ",", 
           RowBox[{"{", 
            RowBox[{"i", ",", "0.1", ",", "1", ",", "0.3"}], "}"}]}], "]"}]}],
         "  ", "}"}]}], "\[IndentingNewLine]", "]"}]}], " ", ";"}], " ", 
   "\[IndentingNewLine]", 
   RowBox[{"(*", " ", 
    RowBox[{"which", " ", "is", " ", "then", " ", "interpolated"}], " ", 
    "*)"}], "\[IndentingNewLine]", 
   RowBox[{
    RowBox[{"fInterpolS", " ", "=", " ", 
     RowBox[{"Interpolation", "[", 
      RowBox[{"Flatten", "[", 
       RowBox[{"resMMEOmegaInterpolateS", ",", "1"}], "]"}], "]"}]}], ";"}], 
   "\[IndentingNewLine]", 
   RowBox[{"(*", " ", 
    RowBox[{"to", " ", "produce", " ", "a", " ", "smooth", " ", "plot"}], " ",
     "*)"}], "\[IndentingNewLine]", 
   RowBox[{"RegionPlot", "[", 
    RowBox[{
     RowBox[{
      RowBox[{"fInterpolS", "[", 
       RowBox[{"s", ",", "\[Epsilon]"}], "]"}], "<", " ", "0"}], ",", 
     RowBox[{"{", 
      RowBox[{"s", ",", "0.", ",", "0.9"}], "}"}], ",", 
     RowBox[{"{", 
      RowBox[{"\[Epsilon]", ",", "0.1", ",", "1"}], "}"}], ",", 
     RowBox[{"BoundaryStyle", "\[Rule]", "None"}], ",", 
     RowBox[{"Frame", "->", 
      RowBox[{"{", 
       RowBox[{"True", ",", "True", ",", "False", ",", "False"}], "}"}]}], 
     ",", 
     RowBox[{"AspectRatio", "->", "1"}], " ", ",", 
     RowBox[{"PlotStyle", "->", "Gray"}]}], "  ", "]"}]}]}]], "Input",
 CellChangeTimes->{{3.894957856160177*^9, 3.894957903265737*^9}, {
   3.8949579747135887`*^9, 3.894957975087401*^9}, {3.8949588626423473`*^9, 
   3.8949588712706738`*^9}, {3.894958909216728*^9, 3.894958923480365*^9}, {
   3.894959773125966*^9, 3.894959774487082*^9}, {3.8949601729467983`*^9, 
   3.8949601902831163`*^9}, {3.894960660009807*^9, 3.894960661343287*^9}, 
   3.904170918576439*^9, {3.904171256869223*^9, 3.904171262720104*^9}, {
   3.9041720262261333`*^9, 3.904172031735241*^9}, {3.904174882554035*^9, 
   3.904174886979115*^9}, {3.904175086688506*^9, 3.904175089031714*^9}, {
   3.904175516114183*^9, 3.904175521143548*^9}, {3.904359073573853*^9, 
   3.904359153291877*^9}},
 CellLabel->
  "In[2152]:=",ExpressionUUID->"0055d836-a3c5-4dc9-805a-1bad9f8fea4c"],

Cell[BoxData[
 GraphicsBox[{GraphicsComplexBox[CompressedData["
1:eJxl2XlcTfkfx/E2uUZDMmEaSzTGUOpmDZNPyaRfWWJGj4iSCoWyjFJMI5Mi
aWqEGsS1tNCi7WciooWmIipu3e562lOJZEmjXx6P3t/7e9A/Hs/HzTnf7+t7
z/ece5u40WeVh5qKikq+qorKx38PZz74brG358L5x7Urmk5WExxvfNjp37ha
Khkn4FIsEgmO7jUenWLxN/PE7JC4IH4+89tne9KTLYqZcTydkr56nQQpOx6M
48E4HozjweWTPAqF9g+ZK42ubA3iVzBT8cTuk2ZPmHH+vIwFc6OFcnZ+GOeH
cX4Y54dxfhjnh3F++KpbbGCyRTXz6D5tXr5NLfPvfx2OEtpLmd/oHTjmmyxn
xvj3HHjzPs6JY+OHMX4Y44cxfhjjhzF+GOOHMX4Y44cxfhjjh1OaF6wK4nPM
bv99Myo8q4756+DM2pNmDcrxrfQ5L8htZD40wdAj2aKZGT0Ml2feSZLVsR4w
esDoAaMHjB4wesDoAaMHjB4wesDoAaMHjB4werDxDfSA0QNe0N449XphC/OL
Gxc67to8Y44/7JxZVtbGjH6Kb3wOZbk1sH4w+sHoB6MfjH4w+sHoB6MfjH4w
+sHoB6MfjH4w+rHxDfSD0Q9GPxj9YPSD0e9UyzTbvKZG1g9GPxj9YPSD0Q9G
Pxj9YPSD0Q9GPxj9YPSD0Q9GPza+gX4w+sHoB6MfjH4w+i273jisZGsz6wej
H4x+MPrB6AejH4x+MPrB6AejH4x+MPrB6AejHxvfQD8Y/WD0g9EPRj8Y/dQP
Xaiset7C+sHoB6MfjH4w+sHoB6MfjH4w+sHoB6MfjH4w+sHox8Y30A9GPxj9
YPSD0Q9Gv5xVzjGy3c9YPxj9YPSD0Q9GPxj9YPSD0Q9GPxj9YPSD0Q9GPxj9
2PgG+sHoB6MfjH4w+sHo56Ovt771TRvrB6MfjH4w+sHoB6MfjH4w+sHoB6Mf
jH4w+sHoB6MfG99APxj9YPSD0Q9GPxj9Jnc8mdi9r4P1g9EPRj8Y/WD0g9EP
Rj8Y/WD0g9EPRj8Y/WD0g9GPjW+gH4x+MPrB6AejH4x+NTejGvv6nrN+MPrB
6AejH4x+MPrB6AejH4x+MPrB6AejH4x+MPqx8Q30g9EPRj8Y/WD0g+duOOSf
ZhFDnRvKTr7UE1FuEWkc5Gcwu4e2z8+3KaV1vVb6PAMJjXPpiPdNfsTcfUKS
I8h9SvWlkqoIXTm5mq62ul5Yw/yg7OOPmLlCVfp8n7eC/or9+KOgw+WxWSEv
OeaFZ1f7R/nWM2/QPHI/Xa2F7Devdr40ro5GVS0Ozw1pZS4TqKy8/0UbM+YH
Y374PIv3B+aH9weM9f90fvj8iPXGfLDen84Pn9ewvpgP1hfGemG8WC+4qzG9
/CD/AukGeM9qd6whvdVJff1BKUi38Zaaq5ge7V8wNiFQSO3X1i8Z4ykji24t
QWC5gozivZpPmino4bvre7PcWojb/V2KIFf5ecklOcOHqxLS1pnjp1Xb32bz
hfF5Pdz+w5RTZkXsdRivH+nx4IdnVbL5w+hltmWxA1clY/OF0eeV14iFZ3oa
2HxhfL67YvZALSGwib0O43XBz5Hd1faprI9KTPz5fJubVLpk2rs3YhGljuQ9
DHlZQXPrBAe/bJBQiO0bebpaDevlHNTYJdaR0ao8rZAoXznpib3Ug6M41i/E
jwuPjW0g3rFi2zM9CkqU69bmTG5lPbc2ldT4Jt9h58P+AmN/Qb/UHFPf64X/
sPXD9QVvdLZ4HufUyM6H6x3G9Y4eL3XWjkoTNLPx4HqBF42/0SbIvceOP8ao
NzNJ1sRex/WM9YOxfrh+sX4w1g/XK8YDf/r9A3t/DfTCeLCf4vzuioI/o3yr
2Ppgv8T5w6asFO+2k7P1QR+cH/0wv7c/Lh2y3/sxW//EzGkmFREStt7JkcHT
ooX1rC/2e4wH/x/jwX6O8eB4GA/2a4wHx8d4sN5svgNGb6yf5uwRBmmCemZ8
Xsf1j/ng+r69Nnh4QqDy+wscH7+P8WP/xPGx/8A4XowltzPZop79Ps6P9z9e
jw8pnuQxKOGz/XVxS565dnw121/deVp1EQk1bHwRo7a75PmJqe3nuUlOasLP
9lfDoPj5M99L2f7q8C4rPyRfRi9TC7Ycufj5/npo793xhm/lbH+dn/DiyE8r
lPtrT/ZPLpeOcWx/DW+b477pKcfuF55Duhy5sXU0siYg1urrYpp1Oazc5mgt
DVtb9R+HyCqSO2XMq/ggofSSPXu9XeXkv9F0Uni4nPLWXP5VV7+Z0m7s/Iq3
gCMtlyTb8UOz6XSP6SE79xq6PXyO+W8mt6nWU7PCxkBEFW5a60RrHtEI1Y1P
tj4Sk1FkSpu96BEtLQ0WTe8W09NRZzNy51TSMLlWnPC8hNZd+6OgaZOIysYE
TW0/LCPjj2/PfDFFz5+eZqHd//5sjewxrxTTw9z35g46crKmHEuRpYzWbzCQ
6bjIabjHpg33V/XPS+NBu+M8BV3eMXMlt7SeVLf77Wz16b9+dhfPHhNVT0MK
vpPo/Kag3JlXzsgeN1DFI5UFDvkK2hTwQatd3koqd09LdhdwdH6269si6TP6
9n32oIsvODodO9STP7WNDvjYWi/o49j9NnzthLBk/WrKuvSr7y+lt9j9FfvB
os2vXZwvisikM2ruudPK74dxPbhnbp6xfJCYXY+p7e4RUQ4SmiWf46W///Fn
9+eAB7quQdFSdn3O0JnyZbBl//U9qzNV0Pb580f1D7dcrErl7Hrd+zhYaH+h
f77ZXX8nDW9g1zf2Fw2u8ytel4IMtIzHV9xTfv+I67PDZNsK580ctfuFnjVO
C6VimUqkd42QAtX+GBZgd4Rss9uumEmEVMKLCS19lkCi7J3jggXVZGZqZtOw
upg0taZou0bX0jbrku0OKg+o+swTzYVLxPT3jH/sPLeWkb3G6zp7vpikfUdP
68Y8oV1/nlgYvURKM/eZ8M5dfEor0lbO1I6Q0mK7gASnD0IK4MbnurVI6V1A
55N0kZxurSrtcEySk2JZWWCUc/+8Pky9l3S/f7/X+edEjy5HK46kdum9lNPV
/BWqCQ7NtEJS4XLpR44u3ClU5Z1uoWEpX3+7/BBHvtND+f4jWigsodt9k5fy
eWJbDP+/uSeF1GHgZnrZKYQ+fb6I/H06FzFZxJ4fjo7eeUswVvn8EJaXcyKr
QMKeD74X2Djq71A+H4wv7+6NK1Ww+3/zq2dGO/U49rzqd+GXp0lTamid57FF
q6SJlDx2mPOZK9XU2r2n99/Aa2QyWL3KRr2GXDwqR4Ydz6ZJ+7qfJPnU0Pyh
OcuC0wsoRv25+n6piHb1lO6Nvq407oeV32iHereI6Xzx2FGnHMvpl6lb/L4/
J6aYhGKPPL8K0vfbqGftJWHPv9/Y3tVU2SCjzi0/xDtlVJND+QWt/DEy2sEr
MU4zrSGNrrB3evNlZGXw3iA8V0Svbl4uaoqTsfur6+sXOYUj5GTjuNpR/0wt
nVzotyZPKKPq4Yt/f1kgpYiQm8vGrpCz52cT3V5tawMFWes6B/DXcuQoW+9i
paog7Z927I/K4sjMxMPniK6CJPqGW+1+Vu4HuF/f+PhY4q8gn22jS5+/qKM/
6vwbZq9T0DkNP6Nuqwaa+PHj6iUFRa7s4HmObKKsA3uPCzU4mv4uLT9iehO9
tRDdDPmCY/eLRSuLXAdlcLTkoqZUT62VguaMvqYWy9GHWTd4hgtbKWLCwd/4
lziK5dzM8zpb6U3EqBRBEcee56tCEzfd7+mfV/a/pwTBz2jk9p6sQgVHedN6
U774v/36XkCHetjx21S8y+LLc4Yiir96v1PmdpdSG65utwoS0bnjJmb7UwvY
89i8uLclWer36OHgoWHe85R/n/KKPtvjGFVLSyvXrFt+tYQyeBW219trybLF
18hwSxWtqe1o3t0lYc8rvevv7LczklLxt3m9feZy+io/zmNQsPLvNRoRZYmB
5+TEW2MuzDZrpNTQohmZQgW1vp6gE76rkQ68ap6SVqegPlurxEKF8vku3Uo3
yDeribz3pP1aPln5946ywU2LRZYcJViGBQnfNpPxj68t/T04Kmp8Z3xKeJYe
2eY4+Jv3339pU6r1Xzk0KfIDP7z/fcjnF+tZlzylpya6wd6xUjp6TzzbYa+C
NDt+eJHzQE76zq020YMraFipulW3nYRuT/A6FTtESkuGtD+ePq9//LxjiW6m
DXRV905Z2XkF/Q88bx1n
    "], {
     {GrayLevel[0.5], AbsoluteThickness[1.6], Opacity[1], EdgeForm[None], 
      GraphicsGroupBox[{PolygonBox[CompressedData["
1:eJxFmHnc11MWx++tTGRXCpU20kZ7ST1J2QYNkj0hspNlLMmgtNq1IRNZUlK2
SKTsQ4wxgzGWscwwG7OZMQzDmPOe+/6+vn+c59xz7/2eez7n3OXzezqMmzDq
rEYppbHxp3Hor0P+FvJhyE45pc4hKWTDUMxjzlYhG4U0U9PXJGTLVObR95+Q
z0J+G7J9fN8ypFHIFmE3dV5zfWwc0k6/9PWJeb1D2od0CLtFyNYhQ8NuCBkY
8k3Y/wz5OKRtKn5Zf3s1vtqEbO5Ye33jq6P+WoYMCF/9Q3YI6R7SLeR72DHW
KmSbkF76JcZ+MdY3pGNIT9dmbOeQ1q75bcgXIX8I6e13rN9HDaZB5DekCz6N
qVNIX8cru6Vx9NcmrgHqHUO6RhxdQpqE7Bp2Z/0OdBz7qZB7Q5YTZ8zrQT1D
/hv2v0M+CdkjpIc4hqt3CRmhBuueavKxlxp8e6vBt48aHPuqwfd9NTj2U4Nj
fzXxHkKNQ3YPGZkKHvL0A/VuIQeqBzMvl/mjiD/aw0IGhRzk+BBjb2OdDg0Z
JtZxroHvw8UM1iPUYD1SDdaj1GA9Wg3WMWqwHqMG61g1WI9Vg/U49QEhx6uJ
4zDjIo4TjAusJ6rBNF59cEi7wNk6pFnIyeaA/J3kOPapIaPFfZqadU5Xg3uC
2MB0pvjB/UPjJt6z7GPeeWJj7Bzxg/tsfWCf73fgu0BNvi81JmK5SJzgu9Bx
7Lkhl4VcHjLRcXBfrAbfua5JHD8KOUW/kxwnH/P0MVl/p4kb+wyxXiE2cjBV
DY5pavBNV7PmDDU5mKkmT7PU4J6ib/xeaR85uFqc4L5OPMR7jX1gvVbN2A0h
l4jvKn1cKKbTxTDHnIJvtnOx2VOcJ87PfDET18qQW0NuC1kgTvDdZC6mOnal
a95s3zS/m+XYj80FObhFH9iL/A6st6vBd491pSZ3ipMc3OE49r3GemPI4pDr
zcHdavAtdE3iWCp+/C5xfI7fTxHPMtecb77Y7+zvB4wbHPeJk3w8IgZiv98+
5j1sXhh7yDjIx4P6wF7ld2B6VA3WJ40DfI+LDUyPhdylvcIaEMcax8H0hBqs
y8XGvHXmFL9rHb/HOi3Qz3Rjx35WnGD6iXGD4zn7yMfLYiD25+1j3kvmhbEX
U9lD5OMFfWCvt495r4SsFt8vU3l7ng55Vfzg+1XIM8b1M+cy9gsxg+l1cZK/
N9T4es1xxt7UN77e0h+Y4BS89XCAXxsrsb8jNnIAx/lNKtzlXfuY92EqPAfa
877YyMF7+ljvOPylqd9vlGrew5rwj87yHWLBGWNwpLeNkTjgRPAj+A9c6aOQ
TUJ+bp6e0C/+Kt6E3lzMK6wrfKi5fnrLBeA38AL4ERwCrvS7VLjE5yG/T4Xb
4Iv3sbW+22pXXKqtmNpps057bbhUB23W66jNep208cUbDJ/oKK9i3b7yLDgK
nAuu1Nk4mAsX+TLkT6lwJPjUH1PhNh9Yk5eNr6dr9PA9HGx8cJJeqeZevY2v
rzbx9dMm3v7aFcfCJr6B2sS3qzZxDNKGOw4yzv5yq93MVy/j462GZ8FJ4Fyf
hjSEfBXy51R4TIOct0WqeVjFy9DDUs3Jhqeak41INSfbM9V8a99Uc7K9U82l
Rqaan+0jBvoOSDUnqzjafvqquBffk9+DtCvOxN0K/4KTwT8qHgZeuAPv4Zni
hKeMEg+cZLQ5PcC1h+uv4kSHOQ/+MUFfFT87ItWc7KhU87AxqeZhx6Sah41N
NQ87NtU87DhzME4bnCdoVzzv6FRzMsbACd8Yn2qOdarYTnZstH2npJp7nZZq
PndiqvllhYc8Ve/VGX7DPccbsMI4zjYXcAfe0KvFAw85T8xwlXNcY6Jzxzp+
rhjouzDVXK3ibufrq+JeE8UzSZsa8MZOER+8o+Ji6EtSzaWmivky54Hncu1x
rn+BuPFXcbTJzhsjjgrzVNeufnvsZbxwk1mp5mczjBWucW2qudrMVPOta1yf
/FU86yp9gQHucb2YZmuzPm/sTWKAg1RcbI7zKr44XQzznAem+doVv5wmHvxV
/OVG53Ffcx910h984//cJc7X2FzuRDDBRxYa923a4FikXXGyRWK+Q5sc3KkN
TvjIXa4BB7g/1TxssfjgG0uM5UHnESscZ5n4l/gNOJY7Rs54r9jDC/R9n7hX
OA8MD+kX4V1+3u+fSoUHgAe+sVI8j2iDZ5V2xcNWiQeOsVoMj2sT3xrtim+t
Ed9abXjVOu1lrr/O/K40VuJ+2vjA8Yw22J7VnquvpeYLTBX/es5581yDebxl
/Fbv5hovmAvw8O69JAb40ytipm+9ccOlKh6BflUf8KF3xfyq36/Wx0/F+Zrf
g/N1bbjPe34PHjjcm8b9ljY43tYG3zvaxPS+31d87nXxvOu8D1PhZI3N64vG
y5sLN+C9beQ85gzm/x3yp7/aD2eDe8B5ODf/sL1ZKvtjvX534f9KufAtfMED
m/gNHAl+0jPGO+XCk8jrB2LoBWfJhZcM4Z33XR+ey5s+VOFN3924OaNwg3+J
ZTvH/+Kcp1Lhym8Yy9+NZ+Ncfuc385x/qR9i/Nw4wfiNOPH9hWtuk8v/4MgP
cX1lXMQM/2gwb1+bO2L7Vh/8v64x/Iyc+v+/JrZbhGwQ7bb+/wjsm+YyxpzG
8l7mwH1pw0t3cg79G8hRN02FN9KmbpvlMkZ/U/nhtqlwMNrshS1yGaO/u23y
uZG8q2sqXGVDeeBWuYzR31X/7Ied7ed8MY8cDzH3m4qF3FOD7u7NTXKpD1x6
81zqsLH1wQ8cP8n5yXFz9wQ12dIakr+tzQO5aWl+Wtkm5+hW7m30NraJd1vX
Qm9nm/VbG38b28SMbuP+RLe1jf/tXaux7UZ+185v2ffsf/ZYB3kpv03gprSp
20eO0c8bBb/f0e86+m0fzxo15czyO4f5/Txf21rbbtYXjgqfpoacMc4ae36A
566rOe6c6/3V2Xyid7KdbSf3Wpdc3w1d3APorrY3sN3EdXZwXc5DN/cYurvt
praJ/WP3RCtr0cO6bGib/fV0Kvcl5xz+wTvH+/lkjO+fy/kjT7uYK2q9s3v6
gpDxuZxXct9gzg8MvSyXsz3QfurDncQ5b3AfDrHun1kD9hJ352D98N1Q2yeE
vieX++mB0Be5T24IPSOX/fJEyJ7GQ9/99hNrf2t0R+jjczl/d4csyeU8HBdy
Ti61PTb0IturQj/q/t7VeMB0b8hBudyVI0Pfnss9eHAu8RHbiFzu3+q3BxoO
Tt8I88DvzX7uN2rc2zxT617G3Mk5Ha1/f/fhUGMiP1XuOLNw+EGu2V6fW+tz
gD6aW5sWfjfQb68LvXcu9w3f9TGeDrbxRx35vzZrfCqeBvHR5j4f5hz69/Cb
BuMaZmwjbDd4RslFdaf2NSe7uc4QfY4wn59U+yn046En53I/3JZLPajFePcE
+2F26CNyuRvmhT4ql3tyauhpId9Fe2kue5d9e0noM3J5xy4LPSGXs3Bu6NW5
3HGjQlbmck7Zmye6Py8OPTGXd+7q0Ifmcj+zZ09xbywPvSKXe/fokJtzudv2
C70gl3eUvjH2H54Lho/cDz3Nzz6h5+RyhtaGPsnaLXJPs4cXhx5nrfB3lj7n
hj4yl/dtfsiNubwf14Rcm8u7Qs5Od90rQk/J5X29K/RVubwz5GCSeTgk9CO5
3EUzQz+Uyx1Gfc6zRqNzqRltfDymn5tywQ929uBasVCHddaCOjxpLWaFfjiX
O4/xfZ3D+WCfc3aI5VLjWRj61lzevJND7svlzbsl5Jhc3vD/Ad3m+Zo=
         "]], PolygonBox[CompressedData["
1:eJwtk+tPyGEUx5/j1oxEsrB60Uts+Ae8y6oxm4TJMDEpk1Sy3KdlGGGFFmXu
RljNwnoj/4mZxtyv5ZL6fHfOi8/O97n9fs853/MUVOwprZmQUloGk6DBUmqG
/+h84lY4DVMhG6rgAPxlfS5xJ/RCLkxhbh3xBBhkwn5YDp9Z+wOH0SXwHf0P
2tDr4TX6K+xFv4Sl8I7xfeI2+ID+DRvQJ2EyzIBqaA+dyfp14pY4Owyd6I0w
hP4Bm9CnIANmQhMUmf9bOdWgB2FJnNlFfAGL445a2w3zku85BivhF+NR2Idu
hE9oQiqMGih3zfWhS3Xf5Dkch1Uwkrzm9egByINFjA8SD8G35Gdq0TfCiwWM
nxDXwPzkOT2Hsjg7jVgOHea5v4Hz6AswUTVkvMPcM3n1JblXZ2F6eNZKPAOv
ks+thXOxV3OP0avDe33zMlw0/1dWeH3JXMvzFvMaqTZjsCJqqNr9hGLzHlFv
KOe76NvwHj07anXHXKtmFcR75r2hPY/Mc1Ruc4gPodJc58BmuGbeG29hO/oB
fEzeY+rdnthr4fWV6BV5fpN4y7y2C5N7pTeTH54dgaPmuciTbvRV83/Nil7p
MtfqGb2tfn3b/I09hTr5GXN6W3pzemu50YvqefW6evKZ+Z10F53R26mN3tAb
GgesNHcZ
         "]]}]}, {}, {}, {}, {}}], {}},
  AspectRatio->1,
  Axes->{False, False},
  AxesLabel->{None, None},
  AxesOrigin->{0, 0.0812500000000004},
  DisplayFunction->Identity,
  Frame->{{True, False}, {True, False}},
  FrameLabel->{{None, None}, {None, None}},
  FrameTicks->{{Automatic, Automatic}, {Automatic, Automatic}},
  GridLines->{None, None},
  GridLinesStyle->Directive[
    GrayLevel[0.5, 0.4]],
  ImagePadding->All,
  Method->{
   "DefaultGraphicsInteraction" -> {
     "Version" -> 1.2, "TrackMousePosition" -> {True, False}, 
      "Effects" -> {
       "Highlight" -> {"ratio" -> 2}, "HighlightPoint" -> {"ratio" -> 2}, 
        "Droplines" -> {
         "freeformCursorMode" -> True, 
          "placement" -> {"x" -> "All", "y" -> "None"}}}}, "ScalingFunctions" -> 
    None, "TransparentPolygonMesh" -> True, "AxesInFront" -> True},
  PlotRange->{{0., 0.9}, {0.1, 1}},
  PlotRangeClipping->True,
  PlotRangePadding->{{
     Scaled[0.02], 
     Scaled[0.02]}, {
     Scaled[0.02], 
     Scaled[0.02]}},
  Ticks->{Automatic, Automatic}]], "Output",
 CellChangeTimes->{3.9043590686010237`*^9, 3.904359466916217*^9, 
  3.904376774412331*^9, 3.916835689038662*^9, 3.917077491033605*^9},
 CellLabel->
  "Out[2154]=",ExpressionUUID->"c80dfc10-e632-4e11-bc28-a496fb00607c"]
}, Closed]]
}, Closed]]
}, Closed]]
}, Closed]],

Cell[CellGroupData[{

Cell["Figs 5 & 6 - Selection in 2D habitat for Wright-Fisher model", "Section",
 CellChangeTimes->{{3.904121740020597*^9, 3.904121773310101*^9}, {
  3.9041264673922777`*^9, 3.904126471354252*^9}, {3.904175104410829*^9, 
  3.9041751582122307`*^9}, {3.9041761920183287`*^9, 3.904176197345457*^9}, {
  3.904176902941249*^9, 3.904176906507588*^9}, {3.904345825023313*^9, 
  3.904345829423339*^9}, {3.916738065748633*^9, 3.9167380676546497`*^9}, {
  3.9167396816870947`*^9, 
  3.916739683610577*^9}},ExpressionUUID->"793dc89c-7f27-45c9-8ba4-\
21b991abbb06"],

Cell["\<\
Here we generates Figs. 5 & 6, which investigate selection in the model \
detailed in section \"Inter-temporal helping and harming through a lasting \
commons\" for a 2 D habitat .\
\>", "Text",
 CellChangeTimes->{{3.9043507849127407`*^9, 3.9043508143042097`*^9}, {
  3.916738071514798*^9, 3.9167380829940157`*^9}, {3.916838987899613*^9, 
  3.916838990633636*^9}},ExpressionUUID->"546c5d51-03ce-44e9-a8c9-\
112731bd3392"],

Cell[CellGroupData[{

Cell["Definitions", "Subsection",
 CellChangeTimes->{{3.904345618940714*^9, 
  3.9043456506672564`*^9}},ExpressionUUID->"d6a4e381-66f7-42b6-9528-\
a8b1db61405b"],

Cell[BoxData[{
 RowBox[{
  RowBox[{"Clear", "[", "\"\<Global`*\>\"", "]"}], 
  ";"}], "\[IndentingNewLine]", 
 RowBox[{
  RowBox[{"Off", "[", 
   RowBox[{"NIntegrate", "::", "ncvb"}], "]"}], ";"}], "\[IndentingNewLine]", 
 RowBox[{
  RowBox[{"Off", "[", 
   RowBox[{"NIntegrate", "::", "slwcon"}], "]"}], ";"}]}], "Input",
 CellChangeTimes->{{3.904347599691581*^9, 3.9043476018858767`*^9}, {
  3.904347634054*^9, 3.904347635879764*^9}},
 CellLabel->
  "In[2155]:=",ExpressionUUID->"a419d3b8-e689-441d-abf2-faea95940f83"],

Cell[BoxData[{
 RowBox[{
  RowBox[{"nd", "=", "13"}], " ", 
  RowBox[{"(*", " ", 
   RowBox[{"number", " ", "of", " ", "demes", " ", "in", " ", "one", " ", 
    RowBox[{"dimension", " ", "--"}], " ", "MUST", " ", "BE", " ", "ODD"}], 
   "*)"}], " ", ";"}], "\[IndentingNewLine]", 
 RowBox[{
  RowBox[{"Nd", " ", "=", " ", 
   SuperscriptBox["nd", "2"]}], " ", " ", 
  RowBox[{"(*", " ", 
   RowBox[{"total", " ", "number", " ", "of", " ", "demes"}], " ", "*)"}], 
  "  ", ";"}]}], "Input",
 CellChangeTimes->{{3.894785943611058*^9, 3.894785945574418*^9}, {
   3.894870379182867*^9, 3.894870380497205*^9}, {3.894871367988916*^9, 
   3.894871368278326*^9}, 3.894941038618907*^9, {3.894941854317478*^9, 
   3.894941857281968*^9}, {3.894942309624138*^9, 3.894942309705141*^9}, {
   3.8949428752044907`*^9, 3.894942882574011*^9}, {3.904341512269833*^9, 
   3.9043415124985933`*^9}, 3.904344641903017*^9},
 CellLabel->
  "In[2158]:=",ExpressionUUID->"19512b60-4937-4766-b5c6-c47ba820f43d"],

Cell[BoxData[
 RowBox[{
  RowBox[{"(*", " ", 
   RowBox[{
   "this", " ", "calculate", " ", "the", " ", "distance", " ", "from", " ", 
    "arbitrary", " ", "i", " ", "and", " ", "j"}], " ", "*)"}], "\n", 
  RowBox[{
   RowBox[{
    RowBox[{"distance", "[", 
     RowBox[{"i_", ",", "j_"}], "]"}], ":=", " ", 
    RowBox[{"Block", "[", " ", 
     RowBox[{
      RowBox[{"{", " ", 
       RowBox[{"Dd", " ", "=", " ", 
        RowBox[{"Abs", "[", " ", 
         RowBox[{"i", "-", "j"}], " ", "]"}]}], "}"}], " ", ",", "\n", 
      RowBox[{"If", "[", "  ", 
       RowBox[{
        RowBox[{"Dd", " ", "<=", " ", 
         RowBox[{
          RowBox[{"(", 
           RowBox[{"nd", "-", "1"}], ")"}], "/", "2"}]}], ",", "  ", "Dd", 
        " ", ",", " ", 
        RowBox[{"Abs", "[", 
         RowBox[{"Dd", " ", "-", " ", "nd"}], "]"}]}], " ", "]"}]}], "\n", 
     "]"}]}], ";"}]}]], "Input",
 CellChangeTimes->{
  3.904344674563596*^9, {3.904344724662656*^9, 3.904344725019515*^9}},
 CellLabel->
  "In[2160]:=",ExpressionUUID->"d86f95f4-cc45-4fd7-a916-4c5bd7a8d9e9"],

Cell[BoxData[
 RowBox[{
  RowBox[{"(*", " ", 
   RowBox[{
    RowBox[{
    "these", " ", "functions", " ", "define", " ", "the", " ", "dispersal", 
     " ", "probability", " ", "distribution"}], ",", " ", 
    RowBox[{"m", "[", 
     RowBox[{"x", ",", "y"}], "]"}], ",", " ", 
    RowBox[{"from", " ", "Appendix", " ", "B", ".2"}], ",", " ", 
    RowBox[{
    "with", " ", "mb", " ", "as", " ", "the", " ", "probability", " ", "of", 
     " ", "dispersing"}], ",", " ", 
    RowBox[{
    "and", " ", "\[Lambda]m", " ", "as", " ", "a", " ", "basis", " ", "to", 
     " ", "the", " ", "parameter", " ", "of", " ", "Binomial", " ", 
     "distribution", " ", 
     RowBox[{
      RowBox[{"(", 
       RowBox[{
        RowBox[{"see", " ", 
         RowBox[{"eq", ".", " ", "A"}]}], "-", "10"}], ")"}], "."}]}]}], " ", 
   "*)"}], "\[IndentingNewLine]", 
  RowBox[{
   RowBox[{
    RowBox[{
     RowBox[{"PrCond", "[", "dtot_", "]"}], ":=", 
     RowBox[{
      SuperscriptBox[
       RowBox[{"(", 
        FractionBox["\[Lambda]m", 
         RowBox[{
          RowBox[{"-", "1"}], "+", "nd"}]], ")"}], "dtot"], " ", 
      SuperscriptBox[
       RowBox[{"(", 
        RowBox[{"1", "-", 
         FractionBox["\[Lambda]m", 
          RowBox[{
           RowBox[{"-", "1"}], "+", "nd"}]]}], ")"}], 
       RowBox[{
        RowBox[{"-", "1"}], "-", "dtot", "+", "nd"}]], " ", 
      RowBox[{"Binomial", "[", 
       RowBox[{
        RowBox[{
         RowBox[{"-", "1"}], "+", "nd"}], ",", "dtot"}], "]"}]}]}], " ", 
    ";"}], " ", "\[IndentingNewLine]", 
   RowBox[{
    RowBox[{
     RowBox[{"p", "[", "dtot_", "]"}], ":=", 
     FractionBox[
      RowBox[{"PrCond", "[", "dtot", "]"}], 
      RowBox[{"1", "-", 
       RowBox[{"PrCond", "[", "0", "]"}]}]]}], "  ", ";"}], 
   "\[IndentingNewLine]", 
   RowBox[{
    RowBox[{
     RowBox[{"Prob", "[", 
      RowBox[{"dx_", ",", "dy_"}], "]"}], ":=", "  ", 
     RowBox[{"Block", "[", " ", 
      RowBox[{
       RowBox[{"{", " ", 
        RowBox[{"dist", " ", "=", 
         RowBox[{"dx", " ", "+", " ", "dy"}]}], "}"}], ",", 
       RowBox[{
        RowBox[{"If", "[", 
         RowBox[{
          RowBox[{
           RowBox[{"dx", " ", "dy"}], "==", "0"}], ",", 
          FractionBox["1", "2"], ",", 
          FractionBox["1", "4"]}], "]"}], 
        RowBox[{"p", "[", "dist", "]"}], "  ", 
        RowBox[{"PDF", "[", " ", 
         RowBox[{
          RowBox[{"DiscreteUniformDistribution", "[", 
           RowBox[{"{", " ", 
            RowBox[{
             RowBox[{"Max", "[", 
              RowBox[{
               RowBox[{"dist", " ", "-", 
                FractionBox[
                 RowBox[{"nd", "-", "1"}], "2"]}], " ", ",", "0"}], " ", 
              "]"}], " ", ",", " ", 
             RowBox[{"Min", "[", 
              RowBox[{"dist", "  ", ",", 
               FractionBox[
                RowBox[{"nd", "-", "1"}], "2"]}], " ", "]"}]}], " ", "}"}], 
           "]"}], " ", ",", " ", "dx"}], " ", "]"}]}]}], " ", "]"}]}], " ", 
    ";"}], "\[IndentingNewLine]", 
   RowBox[{
    RowBox[{
     RowBox[{"m", "[", 
      RowBox[{"x_", ",", "y_"}], "]"}], ":=", 
     RowBox[{"If", "[", 
      RowBox[{
       RowBox[{
        RowBox[{"x", "==", "0"}], " ", "&&", " ", 
        RowBox[{"y", "==", "0"}]}], ",", " ", 
       RowBox[{"1", "-", "mb"}], ",", " ", 
       RowBox[{"mb", " ", 
        RowBox[{"Prob", "[", 
         RowBox[{"x", ",", "y"}], "]"}]}]}], " ", "]"}]}], "  ", ";"}], 
   "   "}]}]], "Input",
 CellChangeTimes->{{3.904344759124539*^9, 3.904344787042008*^9}},
 CellLabel->
  "In[2161]:=",ExpressionUUID->"4de6ffb8-5f3a-424b-80d8-73af93b4607b"],

Cell[BoxData[
 RowBox[{
  RowBox[{"(*", " ", 
   RowBox[{"Similarly", ",", " ", 
    RowBox[{
    "these", " ", "functions", " ", "define", " ", "the", " ", "probability", 
     " ", "distribution", " ", "of", " ", "the", " ", "movement", " ", "of", 
     " ", "the", " ", "commons"}], ",", " ", 
    RowBox[{"mE", "[", 
     RowBox[{"x", ",", "y"}], "]"}], ",", " ", 
    RowBox[{"from", " ", "Appendix", " ", "B", ".2"}], ",", " ", 
    RowBox[{
    "with", " ", "d", " ", "as", " ", "the", " ", "probability", " ", "of", 
     " ", "moving"}], ",", " ", 
    RowBox[{
    "and", " ", "\[Lambda]d", " ", "as", " ", "a", " ", "basis", " ", "to", 
     " ", "the", " ", "parameter", " ", "of", " ", "Binomial", " ", 
     "distribution", " ", 
     RowBox[{
      RowBox[{"(", 
       RowBox[{
        RowBox[{"see", " ", 
         RowBox[{"eq", ".", " ", "A"}]}], "-", "10"}], ")"}], "."}]}]}], " ", 
   "*)"}], "\[IndentingNewLine]", 
  RowBox[{
   RowBox[{
    RowBox[{
     RowBox[{"PrCondE", "[", "dtot_", "]"}], ":=", 
     RowBox[{
      SuperscriptBox[
       RowBox[{"(", 
        FractionBox["\[Lambda]d", 
         RowBox[{
          RowBox[{"-", "1"}], "+", "nd"}]], ")"}], "dtot"], " ", 
      SuperscriptBox[
       RowBox[{"(", 
        RowBox[{"1", "-", 
         FractionBox["\[Lambda]d", 
          RowBox[{
           RowBox[{"-", "1"}], "+", "nd"}]]}], ")"}], 
       RowBox[{
        RowBox[{"-", "1"}], "-", "dtot", "+", "nd"}]], " ", 
      RowBox[{"Binomial", "[", 
       RowBox[{
        RowBox[{
         RowBox[{"-", "1"}], "+", "nd"}], ",", "dtot"}], "]"}]}]}], " ", 
    ";"}], " ", "\[IndentingNewLine]", 
   RowBox[{
    RowBox[{
     RowBox[{"pE", "[", "dtot_", "]"}], ":=", 
     FractionBox[
      RowBox[{"PrCondE", "[", "dtot", "]"}], 
      RowBox[{"1", "-", 
       RowBox[{"PrCondE", "[", "0", "]"}]}]]}], "  ", ";"}], 
   "\[IndentingNewLine]", 
   RowBox[{
    RowBox[{
     RowBox[{"ProbE", "[", 
      RowBox[{"dx_", ",", "dy_"}], "]"}], ":=", "  ", 
     RowBox[{"Block", "[", " ", 
      RowBox[{
       RowBox[{"{", " ", 
        RowBox[{"dist", " ", "=", 
         RowBox[{"dx", " ", "+", " ", "dy"}]}], "}"}], ",", 
       RowBox[{
        RowBox[{"If", "[", 
         RowBox[{
          RowBox[{
           RowBox[{"dx", " ", "dy"}], "==", "0"}], ",", 
          FractionBox["1", "2"], ",", 
          FractionBox["1", "4"]}], "]"}], 
        RowBox[{"pE", "[", "dist", "]"}], "  ", 
        RowBox[{"PDF", "[", " ", 
         RowBox[{
          RowBox[{"DiscreteUniformDistribution", "[", 
           RowBox[{"{", " ", 
            RowBox[{
             RowBox[{"Max", "[", 
              RowBox[{
               RowBox[{"dist", " ", "-", 
                FractionBox[
                 RowBox[{"nd", "-", "1"}], "2"]}], " ", ",", "0"}], " ", 
              "]"}], " ", ",", " ", 
             RowBox[{"Min", "[", 
              RowBox[{"dist", "  ", ",", 
               FractionBox[
                RowBox[{"nd", "-", "1"}], "2"]}], " ", "]"}]}], " ", "}"}], 
           "]"}], " ", ",", " ", "dx"}], " ", "]"}]}]}], " ", "]"}]}], " ", 
    ";"}], "\[IndentingNewLine]", 
   RowBox[{
    RowBox[{
     RowBox[{"mE", "[", 
      RowBox[{"dx_", ",", "dy_"}], "]"}], ":=", 
     RowBox[{"If", "[", 
      RowBox[{
       RowBox[{
        RowBox[{"dx", "==", "0"}], " ", "&&", " ", 
        RowBox[{"dy", "==", "0"}]}], ",", " ", 
       RowBox[{"1", "-", "d"}], ",", " ", 
       RowBox[{"d", " ", 
        RowBox[{"ProbE", "[", 
         RowBox[{"dx", ",", "dy"}], "]"}]}]}], " ", "]"}]}], "  ", ";"}], 
   "   "}]}]], "Input",
 CellChangeTimes->{{3.904344813004614*^9, 3.904344882636056*^9}},
 CellLabel->
  "In[2165]:=",ExpressionUUID->"752c8ff0-cb69-4bde-a0e2-ee89638e8a1d"],

Cell[BoxData[
 RowBox[{
  RowBox[{"(*", " ", 
   RowBox[{
    RowBox[{
    "character", " ", "function", " ", "and", " ", "its", " ", "inverse"}], 
    ",", " ", 
    RowBox[{
     RowBox[{"eqs", ".", " ", "IC"}], " ", "and", " ", "IE"}]}], " ", "*)"}], 
  "\[IndentingNewLine]", 
  RowBox[{
   RowBox[{
    RowBox[{
     RowBox[{"\[Chi]", "[", 
      RowBox[{"y_", ",", "x_"}], "]"}], ":=", " ", 
     RowBox[{"Exp", "[", " ", 
      FractionBox[
       RowBox[{"2", "  ", "\[Pi]", " ", "I", " ", 
        RowBox[{"x", ".", "y"}]}], "nd"], "]"}]}], " ", ";"}], 
   "\[IndentingNewLine]", 
   RowBox[{
    RowBox[{
     RowBox[{"\[Chi]bar", "[", 
      RowBox[{"x_", ",", "y_"}], "]"}], ":=", " ", 
     RowBox[{"Exp", "[", 
      RowBox[{"-", " ", 
       FractionBox[
        RowBox[{"2", " ", "\[Pi]", " ", "I", " ", 
         RowBox[{"x", ".", "y"}]}], "nd"]}], "]"}]}], " ", ";"}]}]}]], "Input",
 CellChangeTimes->{{3.90434493178548*^9, 3.90434493778507*^9}},
 CellLabel->
  "In[2169]:=",ExpressionUUID->"30c6100d-c8b0-4110-9f2f-98baa2fa6d45"],

Cell[BoxData[
 RowBox[{
  RowBox[{"(*", " ", 
   RowBox[{
   "characteristic", " ", "function", " ", "of", " ", "the", " ", "dispersal",
     " ", "distribution"}], " ", "*)"}], " ", "\[IndentingNewLine]", 
  RowBox[{
   RowBox[{
    RowBox[{
     RowBox[{"M", "[", "h_", "]"}], ":=", " ", 
     RowBox[{"Sum", "[", 
      RowBox[{
       RowBox[{
        RowBox[{"m", "[", 
         RowBox[{
          RowBox[{"distance", "[", 
           RowBox[{"k1", ",", "0"}], "]"}], ",", 
          RowBox[{"distance", "[", 
           RowBox[{"k2", ",", "0"}], "]"}]}], "]"}], "  ", 
        RowBox[{"\[Chi]", "[", 
         RowBox[{
          RowBox[{"{", 
           RowBox[{"k1", ",", "k2"}], "}"}], ",", "h"}], "]"}]}], "  ", ",", 
       RowBox[{"{", 
        RowBox[{"k1", ",", "0", ",", 
         RowBox[{"nd", "-", "1"}]}], "}"}], ",", 
       RowBox[{"{", 
        RowBox[{"k2", ",", "0", ",", 
         RowBox[{"nd", "-", "1"}]}], "}"}]}], "]"}]}], " ", ";"}], " ", 
   "\[IndentingNewLine]", 
   RowBox[{
    RowBox[{"Mmatrix", " ", "=", " ", 
     RowBox[{"Table", "[", "  ", 
      RowBox[{
       RowBox[{"M", "[", 
        RowBox[{"{", 
         RowBox[{"j1", ",", "j2"}], "}"}], "]"}], " ", ",", 
       RowBox[{"{", 
        RowBox[{"j1", ",", "0", ",", 
         RowBox[{"nd", "-", "1"}]}], "}"}], ",", 
       RowBox[{"{", 
        RowBox[{"j2", ",", "0", ",", 
         RowBox[{"nd", "-", "1"}]}], "}"}]}], "]"}]}], "   ", ";"}], " ", 
   "\[IndentingNewLine]", "\[IndentingNewLine]", 
   RowBox[{"(*", " ", 
    RowBox[{
    "characteristic", " ", "function", " ", "of", " ", "the", " ", "commons", 
     " ", "movement", " ", "distribution"}], " ", "*)"}], " ", 
   "\[IndentingNewLine]", 
   RowBox[{
    RowBox[{
     RowBox[{"ME", "[", "h_", "]"}], ":=", " ", 
     RowBox[{"Sum", "[", 
      RowBox[{
       RowBox[{
        RowBox[{"mE", "[", 
         RowBox[{
          RowBox[{"distance", "[", 
           RowBox[{"k1", ",", "0"}], "]"}], ",", 
          RowBox[{"distance", "[", 
           RowBox[{"k2", ",", "0"}], "]"}]}], " ", "]"}], " ", 
        RowBox[{"\[Chi]", "[", 
         RowBox[{
          RowBox[{"{", 
           RowBox[{"k1", ",", "k2"}], "}"}], ",", "h"}], "]"}]}], "   ", ",", 
       RowBox[{"{", 
        RowBox[{"k1", ",", "0", ",", 
         RowBox[{"nd", "-", "1"}]}], "}"}], ",", 
       RowBox[{"{", 
        RowBox[{"k2", ",", "0", ",", 
         RowBox[{"nd", "-", "1"}]}], "}"}]}], "]"}]}], " ", ";"}], " ", 
   "\[IndentingNewLine]", 
   RowBox[{
    RowBox[{"MEmatrix", " ", "=", " ", 
     RowBox[{"Table", "[", "  ", 
      RowBox[{
       RowBox[{"ME", "[", 
        RowBox[{"{", 
         RowBox[{"j1", ",", "j2"}], "}"}], "]"}], " ", ",", 
       RowBox[{"{", 
        RowBox[{"j1", ",", "0", ",", 
         RowBox[{"nd", "-", "1"}]}], "}"}], ",", 
       RowBox[{"{", 
        RowBox[{"j2", ",", "0", ",", 
         RowBox[{"nd", "-", "1"}]}], "}"}]}], "]"}]}], "   ", 
    ";"}]}]}]], "Input",
 CellChangeTimes->{{3.904345120256699*^9, 3.904345166816682*^9}, 
   3.9167390883345346`*^9, 3.9167392017122507`*^9},
 CellLabel->
  "In[2171]:=",ExpressionUUID->"0f32b263-5641-405f-82ab-fffb1175e6ec"],

Cell[BoxData[
 RowBox[{
  RowBox[{"(*", "  ", 
   RowBox[{
    RowBox[{
    "expected", " ", "genetic", " ", "value", " ", "in", " ", "units", " ", 
     "of", " ", "payoff", " ", "of", " ", "all", " ", "the", " ", 
     "individuals", " ", "in", " ", "the", " ", "future", " ", "that", " ", 
     "are", " ", "affected", " ", "by", " ", "a", " ", "unit", " ", "of", " ",
      "the", " ", "commons", " ", "in", " ", "the", " ", "focal", " ", 
     "patch"}], ",", " ", 
    RowBox[{
    "whose", " ", "sign", " ", "determines", " ", "whether", " ", "selection",
      " ", "favours", " ", "altruism", " ", "or", " ", "spite", " ", "under", 
     " ", "Wright", " ", "Fisher", " ", "model"}], ",", " ", 
    RowBox[{"eq", ".", " ", "34"}]}], "  ", "*)"}], "\[IndentingNewLine]", 
  RowBox[{
   RowBox[{
    RowBox[{"\[CapitalOmega]", " ", "=", " ", 
     RowBox[{
      FractionBox["\[Epsilon]", 
       RowBox[{
        RowBox[{"n", " ", "Nd"}], "-", "1"}]], 
      RowBox[{"Sum", "[", 
       RowBox[{
        RowBox[{"If", "[", 
         RowBox[{
          RowBox[{
           RowBox[{"j1", "==", "1"}], " ", "\[And]", " ", 
           RowBox[{"j2", "==", "1"}]}], ",", " ", "0", ",", 
          RowBox[{
           RowBox[{"(", 
            RowBox[{
             RowBox[{"Mmatrix", "[", 
              RowBox[{"[", 
               RowBox[{"j1", ",", "j2"}], "]"}], "]"}], " ", 
             RowBox[{"MEmatrix", "[", 
              RowBox[{"[", 
               RowBox[{"j1", ",", "j2"}], "]"}], "]"}]}], " ", ")"}], "/", 
           RowBox[{"(", 
            RowBox[{"1", "-", 
             RowBox[{
              RowBox[{"(", 
               RowBox[{"1", "-", "\[Epsilon]"}], ")"}], 
              RowBox[{"Mmatrix", "[", 
               RowBox[{"[", 
                RowBox[{"j1", ",", "j2"}], "]"}], "]"}], " ", 
              RowBox[{"MEmatrix", "[", 
               RowBox[{"[", 
                RowBox[{"j1", ",", "j2"}], "]"}], "]"}]}]}], " ", ")"}]}]}], 
         "  ", "]"}], " ", ",", 
        RowBox[{"{", 
         RowBox[{"j1", ",", "1", ",", "nd"}], "}"}], ",", 
        RowBox[{"{", 
         RowBox[{"j2", ",", "1", ",", "nd"}], "}"}]}], "]"}]}]}], " ", ";"}], 
   "\[IndentingNewLine]", 
   RowBox[{"(*", " ", 
    RowBox[{
     RowBox[{"note", " ", "that", " ", "unlike", " ", 
      RowBox[{"eq", ".", " ", "34"}]}], ",", " ", 
     RowBox[{
     "the", " ", "focal", " ", "patch", " ", "is", " ", "indexed", " ", 
      RowBox[{"(", 
       RowBox[{"1", ",", "1"}], ")"}], " ", "in", " ", "the", " ", "above"}], 
     ",", " ", 
     RowBox[{
     "owing", " ", "to", " ", "our", " ", "use", " ", "of", " ", "matrix", 
      " ", "operations", " ", "here"}]}], " ", "*)"}]}]}]], "Input",
 CellChangeTimes->{{3.904345275628305*^9, 3.904345291807146*^9}, {
  3.904345414357373*^9, 3.904345563467444*^9}, {3.916738168946949*^9, 
  3.916738198947792*^9}, {3.917078772717417*^9, 
  3.917078773460286*^9}},ExpressionUUID->"acf3a985-a857-4a4a-95c7-\
d64b843fd4dc"],

Cell[BoxData[
 RowBox[{
  RowBox[{"(*", "  ", 
   RowBox[{
    RowBox[{
    "expected", " ", "genetic", " ", "value", " ", "in", " ", "units", " ", 
     "of", " ", "payoff", " ", "of", " ", "all", " ", "the", " ", 
     "individuals", " ", "in", " ", "the", " ", "future", " ", "that", " ", 
     "are", " ", "affected", " ", "by", " ", "a", " ", "unit", " ", "of", " ",
      "the", " ", "commons", " ", "in", " ", "the", " ", "focal", " ", 
     "patch"}], ",", " ", 
    RowBox[{
    "whose", " ", "sign", " ", "determines", " ", "whether", " ", "selection",
      " ", "favours", " ", "altruism", " ", "or", " ", "spite", " ", "under", 
     " ", "Wright", " ", "Fisher", " ", "model", " ", "for", " ", "the", " ", 
     "island", " ", "model"}], ",", " ", 
    RowBox[{
     RowBox[{"i", ".", "e", ".", " ", "in"}], " ", "the", " ", "absence", " ",
      "of", " ", "isolation", " ", "by", " ", "distance"}]}], "  ", "*)"}], 
  "\[IndentingNewLine]", 
  RowBox[{
   RowBox[{"\[CapitalOmega]IslandModel", " ", "=", " ", 
    RowBox[{
     FractionBox[
      RowBox[{
       RowBox[{"(", 
        RowBox[{
         RowBox[{"-", "1"}], "+", 
         SuperscriptBox["ndN", "2"]}], ")"}], " ", 
       RowBox[{"(", 
        RowBox[{"1", "-", 
         SuperscriptBox["ndN", "2"], "+", 
         RowBox[{"d", " ", 
          SuperscriptBox["ndN", "2"]}]}], ")"}], " ", 
       RowBox[{"(", 
        RowBox[{"1", "-", 
         SuperscriptBox["ndN", "2"], "+", 
         RowBox[{"mb", " ", 
          SuperscriptBox["ndN", "2"]}]}], ")"}], " ", "\[Epsilon]"}], 
      RowBox[{
       RowBox[{"(", 
        RowBox[{
         RowBox[{"-", "1"}], "+", 
         RowBox[{"n", " ", 
          SuperscriptBox["ndN", "2"]}]}], ")"}], " ", 
       RowBox[{"(", 
        RowBox[{
         RowBox[{
          RowBox[{"-", "mb"}], " ", 
          SuperscriptBox["ndN", "2"], " ", 
          RowBox[{"(", 
           RowBox[{
            RowBox[{"-", "1"}], "+", 
            SuperscriptBox["ndN", "2"]}], ")"}], " ", 
          RowBox[{"(", 
           RowBox[{
            RowBox[{"-", "1"}], "+", "\[Epsilon]"}], ")"}]}], "+", 
         RowBox[{"d", " ", 
          SuperscriptBox["ndN", "2"], " ", 
          RowBox[{"(", 
           RowBox[{"1", "-", 
            SuperscriptBox["ndN", "2"], "+", 
            RowBox[{"mb", " ", 
             SuperscriptBox["ndN", "2"]}]}], ")"}], " ", 
          RowBox[{"(", 
           RowBox[{
            RowBox[{"-", "1"}], "+", "\[Epsilon]"}], ")"}]}], "+", 
         RowBox[{
          SuperscriptBox[
           RowBox[{"(", 
            RowBox[{
             RowBox[{"-", "1"}], "+", 
             SuperscriptBox["ndN", "2"]}], ")"}], "2"], " ", "\[Epsilon]"}]}],
         ")"}]}]], " ", "/.", " ", 
     RowBox[{"ndN", "->", " ", "nd"}]}]}], "  ", ";"}]}]], "Input",
 CellChangeTimes->{{3.916202753972307*^9, 3.91620280606152*^9}, {
  3.91673810909274*^9, 3.916738139373815*^9}},
 CellLabel->
  "In[2176]:=",ExpressionUUID->"a57f7400-8fcb-4399-a34e-be84373aff2e"],

Cell[BoxData[
 RowBox[{
  RowBox[{"(*", " ", 
   RowBox[{
    RowBox[{"Selection", " ", "gradient"}], ",", " ", 
    RowBox[{"eq", ".", " ", "30"}], ",", " ", 
    RowBox[{"for", " ", "linear", " ", "model"}], ",", " ", 
    RowBox[{
     RowBox[{"i", ".", "e", ".", " ", 
      RowBox[{"P", "[", "z", "]"}]}], " ", "=", " ", 
     RowBox[{"P0", " ", "z"}]}], ",", " ", 
    RowBox[{
     RowBox[{"and", " ", "\[Alpha]B"}], "=", "1"}]}], " ", "*)"}], 
  "\[IndentingNewLine]", 
  RowBox[{
   RowBox[{"Sz", " ", "=", "   ", 
    RowBox[{
     RowBox[{"Bb", " ", 
      FractionBox["P0", "\[Epsilon]"], " ", "\[CapitalOmega]"}], " ", "-", 
     "  ", 
     RowBox[{"Cc", " ", "\[Alpha]C", " ", 
      SuperscriptBox["z", 
       RowBox[{"\[Alpha]C", "-", "1"}]]}]}]}], " ", ";"}]}]], "Input",
 CellChangeTimes->{{3.904345813823607*^9, 3.904346013065093*^9}, {
   3.90434698690063*^9, 3.904346987761701*^9}, 3.916738240133342*^9, 
   3.9170787982952127`*^9},ExpressionUUID->"f4218d5c-1c12-4f51-a6e4-\
4b97dcb14581"],

Cell[BoxData[
 RowBox[{
  RowBox[{"(*", " ", 
   RowBox[{
    RowBox[{
    "stationary", " ", "distribution", " ", "of", " ", "the", " ", "trait", 
     " ", "substitution", " ", "sequence"}], ",", " ", 
    RowBox[{"eq", ".", " ", "A135"}], ",", " ", 
    RowBox[{"for", " ", "linear", " ", "model"}], ",", " ", 
    RowBox[{
     RowBox[{"i", ".", "e", ".", " ", 
      RowBox[{"P", "[", "z", "]"}]}], " ", "=", " ", 
     RowBox[{"P0", " ", "z"}]}], ",", " ", 
    RowBox[{
     RowBox[{"and", " ", "\[Alpha]B"}], "=", "1"}]}], " ", "*)"}], 
  "\[IndentingNewLine]", 
  RowBox[{
   RowBox[{"p", "[", "z_", "]"}], " ", ":=", " ", 
   RowBox[{"Exp", "[", "   ", 
    RowBox[{"2", " ", 
     RowBox[{"(", 
      RowBox[{
       RowBox[{"n", " ", "Nd"}], "-", "1"}], ")"}], " ", 
     RowBox[{"(", " ", 
      RowBox[{
       RowBox[{"Bb", " ", "P0", " ", "z", " ", "\[CapitalOmega]"}], "  ", "-",
        "  ", 
       RowBox[{"Cc", "  ", 
        SuperscriptBox["z", "\[Alpha]C"]}]}], ")"}]}], "]"}]}]}]], "Input",
 CellChangeTimes->{{3.9043466342306843`*^9, 3.904346698217637*^9}, {
   3.904346750656662*^9, 3.904346751998054*^9}, {3.904346916613842*^9, 
   3.904347019602461*^9}, {3.904347266083428*^9, 3.9043472985125437`*^9}, 
   3.916738282683078*^9, 
   3.9170788176893578`*^9},ExpressionUUID->"bf812722-4031-4e56-982f-\
e6ee331c8e16"]
}, Closed]],

Cell[CellGroupData[{

Cell["\<\
Fig . 5 A - Regions of parameters for dispersal probability and commons \
movement probability that lead to altruism vs. spite evolution\
\>", "Subsection",
 CellChangeTimes->{{3.904348021323042*^9, 3.904348028590785*^9}, {
  3.904348122729661*^9, 3.9043481882134457`*^9}, {3.9168390320706177`*^9, 
  3.916839032526865*^9}, {3.916839168742798*^9, 
  3.916839168850223*^9}},ExpressionUUID->"739a1e67-1afa-4d8f-b230-\
15c5039b664f"],

Cell[CellGroupData[{

Cell[BoxData[
 RowBox[{
  RowBox[{"(*", " ", 
   RowBox[{
    RowBox[{
    "this", " ", "algorithm", " ", "calculates", " ", "\[CapitalOmega]", " ", 
     "for", " ", "multiple", " ", "values", " ", "of", " ", "the", " ", 
     "dispersal", " ", "probability", " ", "mb", " ", "and", " ", "commons", 
     " ", "movement", " ", "probability", " ", "d"}], " ", "-", " ", 
    RowBox[{
    "this", " ", "can", " ", "take", " ", "a", " ", "little", " ", "while", 
     " ", "to", " ", "run"}]}], " ", "*)"}], "\[IndentingNewLine]", 
  RowBox[{
   RowBox[{
    RowBox[{"resMMEOmegaInterpolate", "=", 
     RowBox[{"Table", "[", "\[IndentingNewLine]", 
      RowBox[{
       RowBox[{
        RowBox[{"vals", " ", "=", " ", 
         RowBox[{"{", 
          RowBox[{
           RowBox[{"n", "->", "50"}], ",", " ", 
           RowBox[{"\[Lambda]m", "->", "1"}], " ", ",", 
           RowBox[{"mb", "->", "mbN"}], ",", " ", 
           RowBox[{"\[Lambda]d", "->", "8"}], " ", ",", 
           RowBox[{"d", "->", "mbeN"}], " ", ",", " ", 
           RowBox[{"\[Epsilon]", "->", "\[Epsilon]N"}]}], " ", "}"}]}], ";", 
        "\[IndentingNewLine]", 
        RowBox[{
         RowBox[{
          RowBox[{"{", 
           RowBox[{
            RowBox[{"{", 
             RowBox[{"mbN", ",", "mbeN", ",", "\[Epsilon]N"}], "}"}], ",", 
            "\[CapitalOmega]"}], "  ", "}"}], " ", "/.", " ", "vals"}], " ", "//",
          "Chop"}]}], "  ", ",", "\[IndentingNewLine]", 
       RowBox[{"{", 
        RowBox[{"mbN", ",", 
         RowBox[{"Table", "[", 
          RowBox[{"i", ",", 
           RowBox[{"{", 
            RowBox[{"i", ",", "0.", ",", "1", ",", "0.1"}], "}"}]}], "]"}]}], 
        "}"}], ",", 
       RowBox[{"{", 
        RowBox[{"mbeN", ",", 
         RowBox[{"Table", "[", 
          RowBox[{"i", ",", 
           RowBox[{"{", 
            RowBox[{"i", ",", "0.", ",", "1", ",", "0.1"}], "}"}]}], "]"}]}], 
        "}"}], " ", ",", 
       RowBox[{"{", 
        RowBox[{"\[Epsilon]N", ",", 
         RowBox[{"Table", "[", 
          RowBox[{"i", ",", 
           RowBox[{"{", 
            RowBox[{"i", ",", "0.1", ",", "1", ",", "0.1"}], "}"}]}], "]"}]}],
         "  ", "}"}]}], "\[IndentingNewLine]", "]"}]}], " ", ";"}], 
   "\[IndentingNewLine]", 
   RowBox[{"(*", " ", 
    RowBox[{"which", " ", "is", " ", "then", " ", "interpolated"}], " ", 
    "*)"}], "\[IndentingNewLine]", 
   RowBox[{
    RowBox[{"fInterpol", " ", "=", " ", 
     RowBox[{"Interpolation", "[", 
      RowBox[{"Flatten", "[", 
       RowBox[{"resMMEOmegaInterpolate", ",", "2"}], "]"}], "]"}]}], " ", 
    ";"}], "\[IndentingNewLine]", 
   RowBox[{"(*", " ", 
    RowBox[{
    "to", " ", "produce", " ", "smooth", " ", "plots", " ", "for", " ", 
     "different", " ", "\[Epsilon]", " ", "values"}], " ", "*)"}], 
   "\[IndentingNewLine]", 
   RowBox[{"RegionPlot", "[", 
    RowBox[{
     RowBox[{"{", 
      RowBox[{
       RowBox[{
        RowBox[{"fInterpol", "[", 
         RowBox[{"mb", ",", "mbe", ",", "0.1"}], "]"}], "<", " ", "0"}], ",", 
       RowBox[{
        RowBox[{"fInterpol", "[", 
         RowBox[{"mb", ",", "mbe", ",", "0.5"}], "]"}], "<", " ", "0"}], ",", 
       RowBox[{
        RowBox[{"fInterpol", "[", 
         RowBox[{"mb", ",", "mbe", ",", "1"}], "]"}], "<", " ", "0"}]}], 
      "}"}], ",", 
     RowBox[{"{", 
      RowBox[{"mb", ",", "0", ",", "1"}], "}"}], ",", 
     RowBox[{"{", 
      RowBox[{"mbe", ",", "0", ",", "1"}], "}"}], ",", 
     RowBox[{"PlotStyle", "\[Rule]", " ", 
      RowBox[{"Opacity", "[", 
       RowBox[{"0.4", ",", "Black"}], "]"}]}], " ", ",", 
     RowBox[{"BoundaryStyle", "\[Rule]", "None"}], ",", 
     RowBox[{"Frame", "->", 
      RowBox[{"{", 
       RowBox[{"True", ",", "True", ",", "False", ",", "False"}], "}"}]}]}], 
    "  ", "]"}]}]}]], "Input",
 CellChangeTimes->{{3.8952234295122433`*^9, 3.895223436564447*^9}, 
   3.895224526904661*^9, {3.904348197258315*^9, 3.90434833947682*^9}, {
   3.904348454148429*^9, 3.9043484547091913`*^9}},
 CellLabel->
  "In[2179]:=",ExpressionUUID->"882e3113-8122-4215-ab2f-db7aad1d1cff"],

Cell[BoxData[
 GraphicsBox[{GraphicsComplexBox[CompressedData["
1:eJztWnlUU9e6pzjUgTigVg2iYlVCHWotB5Cqn5IWx2ponYoSq3UOTnUiTrUq
QXGsxOIsQQVx4KigggQVBSTBETVHBkHghJkcjFYtDnn7rne/s99LV1fvu+91
rXfXLf+c9e2ck/2d77f3/v1+X3CbvvCrmY4ODg7LGzg4/O36VHm51GYTYHvD
kxyjLQeMB55ZNUQprxTjqsmj4zTWKjHe876rM6urAf+E2pWcwiJe8XOMm5w8
2UI3NHgwjqdndw/YZD0h3jfmevuFYdZLYhy083agmUkX4zbQ+p3GahRj84s4
hZa7K8ZDxozqZmYeiPH+YzXPGC0nxi/ebMvQWPPEOGDcx5GcolCMTePneGq5
J2K88b0BB/WaEjHuf7ppYzPDi/GTSXkLJGYz/G/rZl8njO2vnZpOYFUyAdLO
Jj6WGqvFeGFQqL9cXSs+jzFef+85nB9j+3H778X88b7ATcnfSsy14vWTQrfd
Or0FNvYP6K2W1IpXHMf3iM5dnqqS0TrNDGzjZFRVUJwb80ut0ipo7BluYLQC
vOvXYYdeUwVsweB24dZ9tH5tH2abmUQxdhzQZ7OWuyrGSeULe3tpb4jxgp/P
3eEUt8V4V/TKZL0mR4wtv7pskZgfivHwgNQpSnmuGB89ruzL6grE+J3tb39F
Ynz65N05MrZYjCdP1N1TKEvFuGmD733VErpeLsb7HdHpy/6wDhhjPWT5bKCM
rYSbG1ps5hRl4vjKj4ue2mzlv7kPY6w7xrheMVaEDuup5SrEGNevPQ4YY164
rnDcpFl3XaGkMa6bFq4lp8uYo+Jzz1TLD3ppL4rxGf7tU73mmhjPihiyWyk3
iDE5PDo5OND9PvdVSa1CeV+M08duvKLTm8S4S2yPn6xSut9XvsucLlc/pvvx
I0+pUUX3+x5Tww1WKd3v/usfVkuNFL/nfWLGydXm313HWD9xffy9Xvb7F+uD
+wL3G9ZRPI/s6ogxfs+pgoqXPFMjfm6PQ/ioFhG6SorzpW+u+MkPUFxxX6/b
lh2p860Vz+fClcfmWcspbk2npkpYF3ouXFl27Bl/2ALGnJx3hhoB5oRcsdrW
lYO0wxE/+SkBZsz99rBOqIDOg2ZFvqeIg8bLu4VwZgG+6LQhzSy5BK2MzeNV
pQKsqQt8q0u6DvXLpzmxTwSYcOFYimSuEa6t/jBC91iA6w+vy8xb7sK3Y7LH
yvLI/vxyST1Tch8MypyxMpMArLz4K7U3B/WnfSJ09wR4tP7ZbPmWPCh1e+qp
vClA79T14daCx6BsMydIkimAZ05CqHX3E1DkN2WUlwXouSz1oP6zEtDm+PG2
RAG6BZ+plhaVQonrTAMTJ0BCbHoD81ozZJw+HsLtJXjvamvl1wuwbXWP/uqr
lfAyYWiArLEAB6dE/cDFVsP6qFo1V2yByVLXNmyrGriQl7hJ352ex82mFeYy
48vAOOFSCLdDAI9lvXipWwVMsgzipEsEGOw93mJzqII6jmeUfmT+0xurbXuq
oWWjnqmKlxY4MK/ZK75bDfgpHHbr7tDz1DGi2kvtVC6uiwWLmw1SelXDAteE
W8yA3/JCz/erO2lJXrgulDnnDMwaui4qLiut/CQBijJPF0lP0fN+3ovmv/AP
asWrT8q0bGazBcJb/jRdklcDcWvC1nBcDUz0mFRm01jg0Ozi06rXdJ/0eZOS
okin59zyGaMNzEXCo+NCe2oTKyAgp4VcvpCee3t8Dytk0wXY6d3nA3ZcFRx9
46XVDRXg2zmqdEUu5YPas11DuDLKBw4RO6M0POWDKih7ZyimfHA5p28IV0j5
YNWoeU5sPuWDX5etfcpzlA+8v1K5q+9TPvj0Sb941W3KB/mNrkVpsigfOO5o
yCjTKB/M7nMvRZFE+eBFplQhO035oP2x0HjVIcoHXV8ej1eF0zqtvLVFIZtP
69LsuxFqbrAA+n1LTVKyr9KznvNSthzGHO0fr7olwLXDYSZmQAU0rG9q5TeR
da77eAN3pBL69nEuDpPNgfu1nUM4sr+7x1+XhudEwprQqlIbqd+Cm64bO+07
BWW3t0dpyPfuDjjfaurkBNg5K9CJJfVkm6+dH5aXAvzup6W2EqLXoMVC49Sr
sDHKK0hC4gqHk0+4xHS44zfMT07289r529IkrW/AjKuNDEyRADE3bf1d1mbD
1pT1JinZ3+9lH6nWXb0FH5y6NM9K6r8psdCk6X4PujgcjdLkkvqfPL5c7p0D
h74b7yd/RPZHl63fy7c8gCUvDqYoHpLPhUFrZdsegvWbsUGSBwIonVaFSZ5x
sKPXy47auwJMWrPCT1v8CF4t3W+S3hFgKF8Up5+SD6NVu5/yRgHa+w4vVHgW
wCn3hBSFgfBL/oMj+qxC2LVfFSQh67SK2xSt31gEFUZHRnmNrMPeNzZaXYrB
Z9PUCF0KWQ8Nm9ZJ5xbD1osv5lmTCb+sOX1A/7AE3pSM4G1nBLjb/d52TlIK
s3pbojQsqV9JobNxFw/LPCpN0iPkvBk1OVHD8tAsNjZIEi1Act4kR/PoMnge
/sBPvpOsL/eEeE1pOfTrrdToVxAc9z8uli4kfPz8okI2juhdoa/jsU6HYErh
BCe2jOrpNxX7Q/UEv4OtdsmfOZ+HRVcyPZU81df17Lsshpy/0xucz5YEpEFg
cKcIXTHV2/yUce5qgp9x1sPN6o5Z0Nc2w4ktpPo7+uGOFAXBr2CfcpG29DaY
giJSFPlUj0OsdwhH8Ls99jiwXA6M2xQbpeGoPj/0UVKonuB3vcmacAmYQMNJ
eFsO1esZNZEmKTnPfZVRn7KxuRDyaHQId4vq9z3+8ghdtgBhSf53VM6PwWHi
yAjdDarn37meNkkzCF+fG6WxwhN4c/L7IMlVqu9vD04xSVPJepldCupXxTDk
yEkn9gLV+/fLb5qkCQIULuixX59QCguG+Uq1J6j+vzrIk1HGCNBs3fx8ZokZ
6oqv+cn3UT9Qs3CTgdlN9FfGi3Lpa7PIx86DNj5iOpZDSGQkb9sowJvamdG6
AeVwqst+3kZ4pVX/s3W2ExVw48mzCN1sAbxuRN5QSCrBzTpAplYSXs2s/FDb
twrmGyYrJQOpHuTbdFxuVVXCUj6Wk3oL8Ln3oXvMe9XgOExqtvn+Vn/1PzHQ
T15G9Zfvux4hXCnVXx/7OBqYYqq/Xg1KHysrpPor6oD1nSGP6q+2vuue8iaq
v/w3l3kqc6j+6vv2kEl6i+qvE5Z2NkMm1V8x8sEG5grVX1W+K0K481R/fRi8
NYSLo/or78b5IAmp9y/qNDVXbxF1z5D23z2S3rKAvt1Hnyn9qZ4KDrvOqqos
wCYXjZQ7VsPEk9ckbAcBano9S1NADXzfp/dUSaYFGp3PsvKdqM5SDu+XzRyj
+gz12twP9Vv082vgEhMeqZtaCzu3WLMZb+p7erZs8JyfZ4GblQ7+8nTqj2KO
2c6oyH13x0au5shzHouerePKq2Cy61uN3pXOqxslSVU0ovr6z/Kdf/n1/99+
Hfn+f+rf7X36n+3n/1Ffa+8z//L7/93v/5GP7/xoUFdWx4vjf+T/8bzEGNf/
P9sPsO8L/Lv5eVz36LvxiuP2fh73C+43+36OfX/Gvr9ivy+6NuznxL6h59ql
qa15212Kq37XFJvhEMUR553W7uVCK18jnueo33D/d43Pl8tf07zvxp5dyX1v
gSEnr5fayHzrfm3R2Nyfh02tTkZpiG5b3uxGL+0lM7T46ocIHeHlEy9VYdyg
cphe2Tym7NhxyL7rZGCIHkxxm9/V42IyXG5W2VFL9HtJ+P4OwVuvQ8TBTyJ0
5Ht8EyNDtJ8Z4bM3U/3kRC+ER3VL1S+9C9cT6jtqib9aajxRpDLeByfXBX5y
otefTOSPcJ05aONzKUVB9N2m+thA5eI8SAkaFa8i+mHynorOxrTH8NJhv7ua
+K3wxVei9GFEX6xsp5ARPe68KwzUvUtgneCk0R8TYJ/6nBt7uxQCe822GfaQ
erz9UiEjunvPTBeVpGEFDBg6SSkhPuvlreIMRaMqiB72Y4CsxALD6op+4DZU
Q9xD3Squip7brfOm3lEc46Ft/zlSLfmeFZ03fKGcVwZBe9tJ2JUC+A00eap9
K2Cwe4RG/40A47dmZCjaVUHQDm8HYzcBjm8M/YDtVgWbwhMlbFcBvszZPlC5
uhqOe/RrweZZwHZnkdnW9Lfn+w5f0yzJwioxjwFxqnIbyQvXxdCD36isP9J1
ceBUroGZTfcx+sk9U71bsYm14rXfdzUe6jkWWH/RJU2RXANeBfO7aJNqgA8b
vEk/m57/fWybfrC24aGPw3B3dTk999A3znv9sLVRZobYVa/mWZPoOYi+yK/Y
uUwqKYezhh02w4/0XDzquJlRLifn9Nf+u/TJFfC1fJZOoxKgwXLVGLkD2TdP
WzgYB9B9ojTus/JeAky4IUtSeVD+iPlho0laQPnjqH95R20u5Y/tzwaGcCbK
H6ODQ5zY+5Q/is7sNUnvUv74NDbiKZ9N+SNw7hI/+Q3KH+3jWku1aZQ/1qxb
FSRJofwxRrc5SJJA+SOIc1PI4ih/jL/UUqc5QOt480ZrTrqV1q2y/qjNsIzW
yWHkdUY5XgDblAOeSrJfe7C9zmsG8KB9pA3VVwpwavXwAuYlDyGH2RQFyTuw
Q+XP+o5l0DrzBz858UVcu4aO5tVlMPJZE076kwCpliAb/6YcstpnS7WTiK+/
XHdSs4T4i8TJq1xmLobI4U0NDDk/4hu39Bm39mcY+uSBp5LUd13aiMzdw07D
7pbBTizxB80nHl4Y3TBB9IPbFmRFu/TXw+YRw4Mk5DwolMwd5+B5FTzGbTNJ
iT/Mu33oG3NxOnw1thlvI34++X6CczCfKfr7Dt5+zYJPZUNd13NRGuIP9dpV
hfpdt2DjoUXuaoLPez6xTxUD78F3lyFCR/xGuF/tELZLDljiV7irbxK+ab7Z
zXzkAWxZ14W3ZQng2XlMon7pQ2i3eGIIR/DbuzKZ1Ts9gu+fc6H66wKMkH/N
K7IegXXiZnc18f9vLcH92BX5YDGPiVcR/3hwTUljB2kBLBjhoJDpBZh6IHW+
zFwo+pe8GTfCrHOKYGrraHd1ogBHWr4tYXoVQ49jHozylACqkiVjlIHFwO6e
ZmBOkvcLTxqlLCsBpWkwo4wSYPWzJT9a35aA8+udEbrDAoxeww5XHuLBM/f1
U56cLz4DP18g8S2DJTVX4lVryD56qWXUt8vh9muQsNPJ+/qcZwYsPSz2V1C/
n/BQP+UJPquWFISEzTsPbZe4xqtyqZ7HfsvrOUvPyNekwfNdNR21Jqrvsf/C
zym9afXPgpi1uhTFfar3XcbfnGcl+IQMSGkd4HwH+noNjNDdofp/u/WbIAk5
3xe/v6W7WciB9b294lXZ1A/cvO0foTMIcFmmbeAyyQSbh613V2dSf5B6J9Rd
nS5AorRxc4druTCwfq8Te5X6hcA5O93VlwVY3/p1Q4e+j2H9R4tCuGTqH7Dv
+ODBE3d2zBPoFP44RXH2v/iJTj0ZZbwA5/YM+VLZpARqFo+xGWKov1h3YaGB
OSJATumMQiajFFbm1Jukeykvm8av4m2Er9NTvGbIRlK9FraYb2AONsPeFVkh
XBjhQ82FBmaNGTrmq6VaDXk+LjFV1agc9jTIMjCLid5pWi/TKsphc8P3lZJg
grfV2NyorQAhSsKqAgSI+bjtXMlHlXBmc6pGP5Tqs333DSFWczk4tTbaDN/+
Vq9Vr4iK0uRTvVY5uAFve0T12uV7o4IkJqrXFqc62Aw5VK9hPw31ml9hC5vB
SPXa8F8DQ7gMqtew/4J6zXvsNZM0meq1gs8uOLFnqF67cOa0nzyG6rUZSbVP
ecLPH8eObMFmU78/YvEhVmWzQOqzBnEal2ro/MqvzLbLAlev3YjRTCX+n+2R
zZy0wMD4mj7q7jUiT2yb72+2uZHzfeasev5mFUQ5L3IwOlJ/FTxyX5g+3QKb
PD26aXtXww/91F5KiwWuezp21c6oAammyXzrNgvU7dXdYdxqYNn+vGBrrAVe
fsJ5qJdSHfW+/4hwPdTC4/1nLyvaW2BV7quF1lLqu1EfOsuGfqT2sUD6NpuP
ch31X0lH9yerJlbCnrfLZOqB5Lw63iRTIVSKvI/6sWfkFb3iE7IeW/S6yZB5
3iRdi9SReQvqugVbWxJ9Ju84S5JHdedfvv4/9RPiYO/rMf69Pslf/ZI/t1/y
e30P+/6H/X32uhivmKf9ffbj6N+wD2f/Oy3m+a/Sl0A+sPfBqDPxc3tfjLrT
vo9g38ew7yP8Ub/nX6Vu/9f9nEW951/UWEvE+B/t4/yzz9njjjHud3vcMcb9
/2f3j+zzsJ/Xfh78Xvv+qX2/9Pf6qTj+79avsu//2vevMMZz1b6f/Hv9LdQt
9v3iP+pv2Z/LiIt9/xnnwefxc/xe+/9zwTzt8/6jfpp9Hvbv2aH0p6f8Tcrj
Ncvy5lkNlMe1D5pItZmUx51tnWyGa5TH0Ycgj098MT5elUx5vGnc/AhdAuVx
Ra7cZjhFedzh68vu6qOUx+sXjGCU+yiPX4s+NN/qQ/WL5ptXDY2La36jR7rH
nY/S3KE8OPI0r1d0ojzoalsRrblrAZ/wHgaG+Ob+6yJjyzJixb6bW+LuGdGf
J8OVJh/yNvK+Wu9pU8wB12H41dQUBfHJwektlMRpwL4LF03SKwJ4xxzwMo6/
CxerWzHKS+Scml2XrjtxH5b2Yp1Y4oN1g29/oX1rggLHjgoZ8VlZn8sPcWPy
xN9V61q7+GoPPobXsWVP+QMCFB3a6ade+gR+HB+YKx1qgftxmxdZf6oRrziO
eeN7YN74Hpg3vgfmje+BeeN7YN74Hpg3vgfmje+BeeN7YN74HoHTB2v0m8m6
e5dUb3tTAq1CjfGqFQK0DXvrq77MQ/ERZzUXJIC1jSaXCSuDuRPdzDYvAdo7
DTcxQRXwbfrwABnxKRPSTB+wzyvhRUihUmIluP08OUMRQPUsroOl365YyUXQ
/Y3zYh44L+aB82IeOC/mgfNiHjgv5oHryl5XjSpgemqLK2BPkqeH+i793Qnz
+jXm0jOe5Im88K4wNYTbRnlhrdpfp1lDeaE8LExlnU154WG+TKsbQefBeYf3
q3TRXrBAzaNhI+WTqmGRNSvYetYCkd/nVtvmVIvjeB+O432dMz80MLep3tsw
8/48K1lXvo3G7u20LwqaLFG7q7OpjpkeGm2Skrh9cYJni8fnIaM6MUWRRXUN
9pmW1mV5eSWlwaR+plB9OtU5B2XWsTISN0mLWqXdkAVpQx6H6q9S3YM+evj0
4gqd4g5UOKaapHqqgyTjvjAwKWSdJQVbFK3uQ8qUORG6C1QXPew6L0J3XoCe
y9N7GdUm8BpTlKI4Q3XSJ6oveRtZx0afw5OV5lzof+R9jf441U1OHUtM0liS
j2f74eqvH8OeoQ+c2MNUR/UscNArDpLn16e6s9OfQM98V51GS3XVVMkHesVP
ZJ+wO5dJOpSI/cbx7TXLJJ1LYGlttIHRUN0V2Wi7zbCenHdf57qxSaXgMLa/
XvGjAKNn9/nVVlAKzi/cJOwSqss+mK1WWRcK0GDa7he2cWaYE7REo1eR+jRM
jdTrzCDo6gxMINVtnYZNt/ITSP1rxpRJq8vAyTRLwo4W4KD3PrV1YTl8fus1
o2SorhvXcIVc7inAgfGeUboVVM/iOsF1gOsCccd1gDgj7ogr4ow4Iq6IG+KI
OCFuiAvihDggLlh3xAHrinXGumEdsS5YJ3xvrENDx24GhvDIm7fvFrjMDBF/
p6lfbiholaGFV5+966glfDnldc/azz3iIfq+IVRP6uB6qV+BMeIcpA29GqUh
/PnwVJOwgBg9qHK3OLGkLne+yJwU/fyK+H+acZfdl7KuGYS/PjUwGQK06/DF
NUlcJuSc+WWsjPDrrpeffmmuzIbVw9NSFGmk7gMvf+wy4Ra03FYSqk8V4MS+
aU4uU+5BfKS7zUDq6NT2yzqFQw44bneTapME6Fa38bw+/QFE75kVobtI1tP8
4CrFuIewa+8xd/U5geDTOVj+8SMY+MniCN1Zco7/0k2vi3kk9mlX7xhWLz2Q
DzMuJbirTwgQNnXEBd2LfPDMT3NXRwtwa7Kspbl5ETzfui+E05H1OCXJg5UX
Ae9yOEIXKQC/J2yjFYrh9nu74lUkDh9z9FOtfzHEDKpxV4cL0MrrTjtjRQk4
X56tsqqJjpruck0VxsPKm8cZ5QyiHzr1+cXWtQwM7RqZbf4CfNY6UGI8Vy7i
gjghLogT4oI4IS6IE+KCOCEuiBPigjghLogT4oI4IS6IE+KCOCEuiBPigjgh
LogT4oI4IS6IE+KCOCEuiBPigjghLogT4oI4IS6IE+KCOCEuiBPigjghLogT
6jDUZcgjyCuoM1F3Io8gr6DuRB2KPIK8gjoUdSnyCPIK6lLUqcgjyCuoU1G3
Io8gr6BuRR2LPIK8gjoWdS3yCPIK6lrUucgjyCuoc1H3ijzyd15B3Ys6GHkE
eQV5BHkFeQN5BHkDeQR5AnkDeQJ5A3kBeQJ5AXkCeQB5AXUL6hjULahjULeg
jkHdgjpmtn+Gj1JX+xv/iuPoXyd9khyluUX9q3fAJifWSP1r1cBB8aob1L/i
71noX++umBShu0L9a0mXXjbDJepfT9SMNTDnqX9t7P2pVBtP/esT/oYTG0P9
a6trz0xSgs+okl8k7Gv6fw4NVvfyUkoJLoNiklUBRK8u7+ChfmKBdEOLD7Un
qmBttbe3cr0F6ivf7dW9rgaH1SVfyaQWKBws81U+Ij7meO+vZXW1sOir9M7a
DrXiON6H43gf+qBhlcVlNh+aB+aFeWBemAfmhb7vg73TZkr8qsW8MM9F3gd6
aH0qQbFzuVbnKkDzX30iddtqxSuO433oX/WtrJxUIsB/ABg0X1Y=
    "], {
     {GrayLevel[0], AbsoluteThickness[1.6], Opacity[0.4], EdgeForm[None], 
      GraphicsGroupBox[{PolygonBox[CompressedData["
1:eJwBowFc/iFib1JiAgAAAIYAAAADAAAARUQbJVghQ1Y6RUYDQVU5I1oXXVof
WlkXXF0fPDgUKikDHAQGGgUGHRwFW1ojIRsEWVwYIB4YBRoZIFwfWlsfP1Q4
QUIWb88RXmQBX2UCntw7VkMXltA1YZ8HHgUZG0QEP0AVV0UbPjoWREUDQj4W
QD0VVUEWVD8VKTsCcNESJSEcBRwGqJAvtJY1pI4tqpEwsJQzrJIxspU09H8i
oIwroo0suJg37HQbc5477nsfrpMy92Adpo8utpc2i4oqhnwn19g/HCEEHiIF
QyMXICYeHSUcGB4ZJiIeIiQFRioDXVxZJB0F9oMk8GMg2dpB1rk8+GIjXCAY
Wl1ZPTkVz7MRiIcocdMTx6sNkMQvkcYwbMkOa8cNbs0QZr0Iung9lMwzuXc8
0bUSh50onF4Bksgxya0Oy68Pk8oyaMEKjsAtj8IuacMLwaUKv6MJlc40vaEI
jb4sbcsPxakMasUMjLwrw6cLZ78Jdewbu3k+fvQi07cTdvcdctUUzbEQhfUm
Yu8jgvgjmNQ38X1Xeu4f8vNYl9I2sweVRA==
         "]], 
        PolygonBox[{{213, 214, 60, 20}, {157, 156, 1, 40}, {101, 136, 40, 
         2}, {188, 223, 71, 43}, {121, 155, 58, 62}, {190, 224, 72, 44}, {192,
          225, 73, 45}, {196, 227, 75, 47}, {132, 242, 88, 37}, {96, 132, 37, 
         29}, {119, 153, 56, 60}, {194, 226, 74, 46}, {237, 117, 27, 33}, {99,
          133, 38, 32}, {153, 215, 63, 56}, {198, 228, 76, 48}, {131, 118, 29,
          36}, {224, 103, 9, 72}, {221, 222, 70, 69}, {223, 102, 8, 71}, {154,
          217, 65, 57}, {138, 137, 41, 42}, {125, 221, 69, 87}, {226, 105, 11,
          74}, {218, 129, 66, 65}, {227, 106, 12, 75}, {243, 237, 33, 88}, {
         216, 128, 64, 63}, {225, 104, 10, 73}, {155, 219, 67, 58}, {239, 249,
          91, 35}, {120, 154, 57, 61}, {230, 109, 15, 78}, {231, 110, 16, 
         79}, {171, 172, 49, 13}, {169, 170, 48, 12}, {173, 174, 50, 14}, {
         175, 176, 51, 15}, {177, 178, 52, 16}, {179, 180, 53, 17}, {200, 229,
          77, 49}, {123, 240, 32, 31}, {165, 166, 46, 10}, {228, 107, 13, 
         76}, {229, 108, 14, 77}, {232, 111, 17, 80}, {204, 231, 79, 51}, {
         233, 112, 18, 81}, {116, 241, 87, 27}, {235, 114, 20, 83}, {234, 113,
          19, 82}, {219, 130, 35, 67}, {183, 184, 55, 19}, {167, 168, 47, 
         11}, {127, 246, 36, 34}, {128, 186, 61, 64}, {137, 115, 59, 41}, {
         129, 187, 62, 66}, {245, 126, 34, 38}, {222, 139, 42, 70}, {100, 134,
          39, 1}, {181, 182, 54, 18}, {220, 95, 2, 59}, {249, 122, 31, 91}, {
         163, 164, 45, 9}, {161, 162, 44, 8}, {159, 160, 43, 7}, {210, 234, 
         82, 54}, {206, 232, 80, 52}, {212, 235, 83, 55}, {208, 233, 81, 
         53}, {202, 230, 78, 50}}]}]}, 
     {GrayLevel[0], AbsoluteThickness[1.6], Opacity[0.4], EdgeForm[None], 
      GraphicsGroupBox[{PolygonBox[CompressedData["
1:eJxN1FVTVlEUxvGzwU4EQQXxBQzsbgVEv4CACtiDXditF85YozN2Xtjd3d3d
XZ/AjrGw/mv2c+HFb/Z537NzrbVPYt7wzPywIAjmIdxaFwSnURvJqIHf/N+e
NhMtkYqOaI7W6KA+9t76lUNlVEUlVEEWYtAOGWiBikhCBSQgDpEaa+OiNOYP
c/8NfD9rnd4HKK/1k7WHThofp3VjNCZa/Z3aaI2tqPUD7SEXsdpXZ82Rg2yd
Kw1tURY1dX5bdyTtOrRCD/TFL/7vTtsHBTyn06YgQn1fqX835OFn4OPdSmNT
FO8IrdlC62YojhFq0/Vs8e6CELpq37HKV5rGtlHeyiiHqfq/ls5jsY7Xb3tO
UgwsRomKV6D4h/S80fm6sZrZigWoi4NYhsbYiUWoj/1Yikb4iqmaazcWowH2
Ygka2j4wxfl9vcZo5XUz5qMO3mOiznsUK9AUMzED1TAXc5yvldmYheo4jpVo
hlFYr7wexnI0wXYsRD3larrylatY27o/ME1xsvqzOoxSXkKKmfW1MVZPkepn
fazWsv6LtbVWt4F+O41L0LiQ1rH3vbABYYpLvHIXpTWtzl/gpfP38zd6Kpcf
0FvzZmsNm/8ZnjtfX28wWfM+wVPn6yZH57Fxj3HC+fqynN9W3i0P95WLeziC
UsrJauXlLd7p/BOUy1jt65P29gWfnb/fY3QG27/VyHXn6+Qnfmlftt8/2vM1
7EEx3MEhlESB1rO1humd/b/K+Ttp+bUaWet8ndzCAZTAAxxDaQzCFRTFSYxz
/r4OwQ0U1/td6jNYe7L9WL1fdb7mLX5jFUMbt09jJ+Gj87XyDd+dv+cDcAGF
cQabEO78nTjr/L2we3bT+btmNf7Q+TofrjPY/q3G7zpf53Z3zzt/fwfiEopo
nW1aK1+5tDz209q27gg8cv7bYnf9svP33ebYoXmGKo4Ww1MY7/x37hy2oBD6
67c9r3H+G2rfT7t/F52/g/8A65StbQ==
         "]], PolygonBox[CompressedData["
1:eJwt09VrkHEUxvH3zNkBuxHRic7Z3a2zN91UsPBGwe7NFsUWxPwHbOzuRkVE
RERExO5uxe4Lv4fzXHx4X974xTnPL2NoQZ/8lCRJ8pCKL5Yks1ABlTEcS1AN
/3i/jOtSVEcNPMRy3XfGfPzBQKRhBtagJdphLk6hLbIwD6f1riOmYzVa6JsT
OIlmKI3BWIgqKIcreIU8NMZnfEM/7WE2VqIWKmIBpurfDGzAevxNYo9n8Rhd
UQeX8AI90BBn8AhdUBtDsAiZSMcwLEZVjelzr0BNreGr/knXGtdhrdcsiX82
YbPGTsE1vEEvNMVzjEUxdMczjEFR5OAGbqINymjt41Bce5iD39p7JfzCD90P
8B77ulFePfS9/dS7TNX+O/qrB6twC+3RHC8xHiWQi9vqeZa+uaA1+1rrq9Yj
kaqae1buoZNFZu5aZMSz0QFPMAqF0Q1PMRpFkK3ejEAh9WijRUY9m60tsnVH
Y3nG7ltkNk1zntMcPnZdXMdb9LbI4EX1wGvfQL0psMim9+gIjqIJSuIYjqt3
pXAAB9FIPTmEwxbZ9Zp5ViZrrZ6ZBxhkcfZacb2sGudqjKt4jZ6a08/mJItv
/Yzuw36L7HpmZuKTxdn2Hu/CbvXCa7gN27X3VO19okWWvAZ+1iZob3maO197
8zVMwXuLs1bWIisf0NciMx/xTu/82Q7sRD319Lx6mq1ne7BXtfaMb8FWi7Pp
PZ5mkUHPnmf+PwjXi9U=
         "]]}]}, 
     {GrayLevel[0], AbsoluteThickness[1.6], Opacity[0.4], EdgeForm[None], 
      GraphicsGroupBox[{PolygonBox[CompressedData["
1:eJxNlldw11UQhcO9EiO9QyiRQCARCISm9I4NRQiCggoKEg0JoOP4IGBQgUAQ
lNh77713x65P9t7FPjo6OmPv35k9zPjwzW7u77bdPXv/KV26unpVKigo2AkZ
PuCPdjhjsNPhcGgDU+EwaA1bYDOUwzDYC9rD6VAPA2EmLIS2sBTWwjw4FtbB
obAEFkFfqIFTYT5shJXQGYb7jEGwweMdYDGcAnPhaFgD1dAEq7x2PTR4/gAY
7Ltth23+1uR46r1uo9cqpqHKhe9WBWUe29fjykEXqICzoNLnnOFc6Lw66Oh5
lR7TnK3Q6H3P9vpNjq/uf3do59ye6RzIfw5OznGXRY67r9c1+LyVzled81rj
+69zDfrDAjgOWrnOta616rbCtdPc5Z5fxpm/Yg+EA/CHQQn+AzALf0/sfbAf
fh/sn8oV/uwU2jk+hX70vdJz/oL98Q/B/gEz8A/G3u8zSpxL5bSTY2pwXKr7
MVDqWp/mHA32ml21Xu/xeo938h4brI2B/lZuDdR7zg6fo9pJa4udZ515hM9d
BkdCvxQ6X2Z/rf/u53VLvHaN713qvB7l3P6tvBLvnBT6muna6/t8z9lmHai+
zb7frj6UrfDdt3is2X5nr9vmPDTY1z7SnfQ3xLHu8PyHoGeOuq13Hhu8X5Pn
VHq91m6yL203es9NPme7z30YeuXQ2maf1cU5b/LdS/j+kzSifOH/LH0oj/i/
SBO+Q7P3GMj4b9hZWo+/KMd+g3LoSVoakkOL0uHQHJqT3qp81zLfpdlxaWyr
41KfPZ+i16py1Ek1ehCKc/TQCOw/Kd4i6WKe6/sI9M7RT6uwz3pP5UJvmnp5
Woq3VX2n/piSokcanb8y57LRa/V9sueodyel6F/ZifZVlxEp+kBzF3hcOtW7
K01+AZ/DhBS9PiNFv9f6TrqP+mm476vv0z3nBGK5yud8Bp/CeNgJn8A4uBxu
S9FHB6mnc/TBbPV6jh6Yg52bo0+qsfNyvDevwKuO4TK4NUWf1uR4+1SLt+Et
GA0fpvjd0m/W6/AajITlzH80xTv6MXwEY+FdeAf2hvfhPdgH3oQ3YFSK92y4
37QK7O+KQ/rAvxi7O7ygGuSoZWvs+dgMe+Cfh02ah38utkWKsWs9fiWszqHB
S+BmKIKX4MQceVd8RTliHIl9IsV7r7yuzJHblthzsAUeq/P4Myk0J828CCf5
rEvhFt0RXvZ5Oksx3eS4voQeOfR0BfTB76p8YZ9O8SaNwn8yhd6/hq+sQeV+
txz5757jPJ31PXxnbf0IP1hTF8GNUAgXwg2KCb6Fb1Lo/QK4XvtC1xz5KnJM
yqPiUu6vc/4fc+1Vd2mzSw59qraFOeor7XfLof87YSJ+D2uhTQ49TNce0CvF
OzQux1s0HlsK3VPk/mrn/16YyXhv28H2O+aIs9Aa7JBDh9L14ym0rb7plKN3
2ufIRUvrtFUOrbbNkQvlYay0Cd3w7/CddJ/b/U3jk7EDoFh5UUzwb4t4X8fk
eGOlzWusz4WMrcjxv0Ntjt7T3UbjP5Xi/dDv/6Qc/wPcDVPxe2Lvcb6Uq7t8
drHz2t+51fs9Iccbrjd7So53W3uUex/12bQcvfYfhLwCoQ==
         "]], PolygonBox[CompressedData["
1:eJw1lNVvV0EQhX/dLS3uxQrF3b2UUqy4Fy0OpUCLtECRN0jDE/8DCW4J7q7B
CRBCCCGEEII7vAPfyQwPX+bs3b337u6cmeYLS/JWhkQiUQTJsJPBM+gNAYbH
RGIhrEOPhynoB8RusBgqM64UbW0fqIhOhST/xir0LWJX6A7TGH8mDoKlMIPx
T2IuFENVxlUgovvCbnjhOhmmMveBmANLYA+8hEyoAHegJ2tmEudBdXS1aO9q
zXT0N+IQKIJd8Nz3rn+OZn4RbEBPhD8wlvFc4iT4BecgH4ZBGXP5sAK9GVqi
W8FodANoj+4A49Dp0BHdKdpdNobL8Bfygu35mu6d+anEOXBFyWE8mThLZ0Zf
0Hf9Tq9CEs+mEGdDiXIFWzxHbdHtYCy6kd5Bd4t2tgz4Amd0LzAYvsNZ5QWG
QhPWZsAIdBp0RneBCZqDj3BaeYWB0Jy5FjAKXR+aopvBSHQ9eQDdI9pdNoXW
6DYwBt0QLsoXjDcSaypP6PlQFuwMO+Ap9ArmMc0d87vVmnmMj/pZ1wTz7gnf
qzw8M1rOlCsZ/waUMu5M7ASr0VuJtaFce4rmuSV+xtnoQ362UuUwmoeL3RON
onl8qd/pLPRBP3sJzGV8xM+6WjlmfNi9sgqKGRdFO7s8tQy9PNpetSd585Tf
nTw6Lprn5XV5dALju8QFuhv3zkTVcDAPTUbfJxbqW+6dvGhaHipAn3RvrHdv
jo/2LXlU3+4VzYv6x3lYLE+4J/XtPtG8W+i5vETcFCyn8rZ6iHqHPL4AfTxY
LawNtvZhsF6hd9Kj1WyRe7IBur56DnoAfHIPynvqKT/cw/Kuekqyegn8TaIv
MN4Gj6BHsJy/h3f+LfWUkdHuQGeXx38Hq3nV+nB5krka0XpNP0iRhoR78muw
mlItqcdshyfB/q01j+E2dPQ93HbPlfuz2uhakILOgr3w6v+/YB+89rlUqMva
OtF0f7jpe9ZelZP98MbnKsIBeAvZwe6wHu+mRZvTs3vQO1ovKdCdRqsp1ZJq
dFK0NZqTp7Ki1YRqQTWeGy2nyqV6XnY0j8vb6gk50WpA3lePzIxWI6oN9Rj1
ruvBalE97B/+SqBY
         "]]}]}, {}, {}, {}, {}, {}, {}}], {}},
  AspectRatio->1,
  Axes->{False, False},
  AxesLabel->{None, None},
  AxesOrigin->{0, 0},
  DisplayFunction->Identity,
  Frame->{{True, False}, {True, False}},
  FrameLabel->{{None, None}, {None, None}},
  FrameTicks->{{Automatic, Automatic}, {Automatic, Automatic}},
  GridLines->{None, None},
  GridLinesStyle->Directive[
    GrayLevel[0.5, 0.4]],
  ImagePadding->All,
  Method->{
   "DefaultGraphicsInteraction" -> {
     "Version" -> 1.2, "TrackMousePosition" -> {True, False}, 
      "Effects" -> {
       "Highlight" -> {"ratio" -> 2}, "HighlightPoint" -> {"ratio" -> 2}, 
        "Droplines" -> {
         "freeformCursorMode" -> True, 
          "placement" -> {"x" -> "All", "y" -> "None"}}}}, "ScalingFunctions" -> 
    None, "TransparentPolygonMesh" -> True, "AxesInFront" -> True},
  PlotRange->{{0, 1}, {0, 1}},
  PlotRangeClipping->True,
  PlotRangePadding->{{
     Scaled[0.02], 
     Scaled[0.02]}, {
     Scaled[0.02], 
     Scaled[0.02]}},
  Ticks->{Automatic, Automatic}]], "Output",
 CellChangeTimes->{3.904348450437162*^9, 3.904349197814232*^9, 
  3.904376892839162*^9, 3.916200330924252*^9, 3.916203450017082*^9, 
  3.916835985892703*^9, 3.9168394175636377`*^9, 3.91707760254161*^9},
 CellLabel->
  "Out[2181]=",ExpressionUUID->"a55926df-e826-4600-b047-3898f8b77dfb"]
}, Closed]]
}, Closed]],

Cell[CellGroupData[{

Cell["\<\
Fig . 5 B - Regions of parameters for dispersal distance and commons movement \
distance that lead to altruism vs. spite evolution\
\>", "Subsection",
 CellChangeTimes->{{3.904348021323042*^9, 3.904348028590785*^9}, {
  3.904348122729661*^9, 3.9043481882134457`*^9}, {3.90434843086126*^9, 
  3.904348439072901*^9}, {3.916839035580978*^9, 3.916839035741274*^9}, {
  3.916839165712173*^9, 
  3.916839165853861*^9}},ExpressionUUID->"1cef0624-274e-464b-8a93-\
6d352fe190f2"],

Cell[CellGroupData[{

Cell[BoxData[
 RowBox[{
  RowBox[{"(*", " ", 
   RowBox[{
    RowBox[{
    "this", " ", "algorithm", " ", "calculates", " ", "\[CapitalOmega]", " ", 
     "for", " ", "multiple", " ", "values", " ", "of", " ", "the", " ", 
     "dispersal", " ", "distance", " ", "\[Lambda]m", " ", "and", " ", 
     "commons", " ", "movement", " ", "distance", " ", "\[Lambda]d"}], " ", 
    "-", " ", 
    RowBox[{
    "this", " ", "takes", " ", "a", " ", "little", " ", "while", " ", "to", 
     " ", "run"}]}], " ", "*)"}], "\[IndentingNewLine]", 
  RowBox[{
   RowBox[{
    RowBox[{"max\[Lambda]", " ", "=", " ", 
     RowBox[{"nd", "-", "1", "-", "0.4"}]}], " ", ";"}], 
   "\[IndentingNewLine]", 
   RowBox[{
    RowBox[{"resMMEOmegaInterpolate\[Lambda]", "=", 
     RowBox[{"Table", "[", "\[IndentingNewLine]", 
      RowBox[{
       RowBox[{
        RowBox[{"vals", " ", "=", " ", 
         RowBox[{"{", 
          RowBox[{
           RowBox[{"n", "->", "50"}], ",", " ", 
           RowBox[{"\[Lambda]m", "->", "\[Lambda]N"}], " ", ",", 
           RowBox[{"mb", "->", "0.98"}], ",", " ", 
           RowBox[{"\[Lambda]d", "->", "\[Lambda]eN"}], " ", ",", 
           RowBox[{"d", "->", "1."}], " ", ",", " ", 
           RowBox[{"\[Epsilon]", "->", "\[Epsilon]N"}]}], " ", "}"}]}], ";", 
        "\[IndentingNewLine]", 
        RowBox[{
         RowBox[{
          RowBox[{"{", 
           RowBox[{
            RowBox[{"{", 
             RowBox[{
              FractionBox["\[Lambda]N", 
               RowBox[{"1", "-", 
                SuperscriptBox[
                 RowBox[{"(", 
                  RowBox[{"1", "-", 
                   FractionBox["\[Lambda]N", 
                    RowBox[{"nd", "-", "1"}]]}], ")"}], 
                 RowBox[{"nd", "-", "1"}]]}]], ",", 
              FractionBox["\[Lambda]eN", 
               RowBox[{"1", "-", 
                SuperscriptBox[
                 RowBox[{"(", 
                  RowBox[{"1", "-", 
                   FractionBox["\[Lambda]eN", 
                    RowBox[{"nd", "-", "1"}]]}], ")"}], 
                 RowBox[{"nd", "-", "1"}]]}]], ",", "\[Epsilon]N"}], "}"}], 
            ",", "\[CapitalOmega]"}], "  ", "}"}], " ", "/.", " ", "vals"}], 
         " ", "//", "Chop"}]}], "  ", ",", "\[IndentingNewLine]", 
       RowBox[{"{", 
        RowBox[{"\[Lambda]N", ",", 
         RowBox[{"Table", "[", 
          RowBox[{"i", ",", 
           RowBox[{"{", 
            RowBox[{"i", ",", "0.1", ",", "max\[Lambda]", ",", "0.5"}], 
            "}"}]}], "]"}]}], "}"}], ",", 
       RowBox[{"{", 
        RowBox[{"\[Lambda]eN", ",", 
         RowBox[{"Table", "[", 
          RowBox[{"i", ",", 
           RowBox[{"{", 
            RowBox[{"i", ",", "0.1", ",", "max\[Lambda]", ",", "0.5"}], 
            "}"}]}], "]"}]}], "}"}], " ", ",", 
       RowBox[{"{", 
        RowBox[{"\[Epsilon]N", ",", 
         RowBox[{"Table", "[", 
          RowBox[{"i", ",", 
           RowBox[{"{", 
            RowBox[{"i", ",", "0.1", ",", "1", ",", "0.1"}], "}"}]}], "]"}]}],
         "  ", "}"}]}], "\[IndentingNewLine]", "]"}]}], " ", ";"}], 
   "\[IndentingNewLine]", 
   RowBox[{"(*", " ", 
    RowBox[{"which", " ", "is", " ", "then", " ", "interpolated"}], " ", 
    "*)"}], "\[IndentingNewLine]", 
   RowBox[{
    RowBox[{"fInterpol\[Lambda]", " ", "=", " ", 
     RowBox[{"Interpolation", "[", 
      RowBox[{"Flatten", "[", 
       RowBox[{"resMMEOmegaInterpolate\[Lambda]", ",", "2"}], "]"}], "]"}]}], 
    " ", ";"}], "\[IndentingNewLine]", 
   RowBox[{
    RowBox[{"min\[Lambda]", " ", "=", " ", 
     RowBox[{
      FractionBox["\[Lambda]N", 
       RowBox[{"1", "-", 
        SuperscriptBox[
         RowBox[{"(", 
          RowBox[{"1", "-", 
           FractionBox["\[Lambda]N", 
            RowBox[{"nd", "-", "1"}]]}], ")"}], 
         RowBox[{"nd", "-", "1"}]]}]], " ", "/.", " ", 
      RowBox[{"\[Lambda]N", "->", " ", "0.1"}]}]}], " ", ";"}], 
   "\[IndentingNewLine]", 
   RowBox[{
    RowBox[{"max\[Lambda]", " ", "=", " ", 
     RowBox[{
      FractionBox["\[Lambda]N", 
       RowBox[{"1", "-", 
        SuperscriptBox[
         RowBox[{"(", 
          RowBox[{"1", "-", 
           FractionBox["\[Lambda]N", 
            RowBox[{"nd", "-", "1"}]]}], ")"}], 
         RowBox[{"nd", "-", "1"}]]}]], " ", "/.", " ", 
      RowBox[{"\[Lambda]N", "->", " ", "max\[Lambda]"}]}]}], " ", ";"}], 
   "\[IndentingNewLine]", 
   RowBox[{"(*", " ", 
    RowBox[{
    "to", " ", "produce", " ", "smooth", " ", "plots", " ", "for", " ", 
     "different", " ", "\[Epsilon]", " ", "values"}], " ", "*)"}], 
   "\[IndentingNewLine]", 
   RowBox[{"RegionPlot", "[", 
    RowBox[{
     RowBox[{"{", 
      RowBox[{
       RowBox[{
        RowBox[{"fInterpol\[Lambda]", "[", 
         RowBox[{"\[Lambda]N", ",", "\[Lambda]eN", ",", "0.1"}], "]"}], "<", 
        " ", "0"}], ",", 
       RowBox[{
        RowBox[{"fInterpol\[Lambda]", "[", 
         RowBox[{"\[Lambda]N", ",", "\[Lambda]eN", ",", "0.5"}], "]"}], "<", 
        " ", "0"}], ",", 
       RowBox[{
        RowBox[{"fInterpol\[Lambda]", "[", 
         RowBox[{"\[Lambda]N", ",", "\[Lambda]eN", ",", "1"}], "]"}], "<", 
        " ", "0"}]}], "}"}], ",", 
     RowBox[{"{", 
      RowBox[{"\[Lambda]N", ",", "min\[Lambda]", ",", "max\[Lambda]"}], "}"}],
      ",", 
     RowBox[{"{", 
      RowBox[{"\[Lambda]eN", ",", "min\[Lambda]", ",", "max\[Lambda]"}], 
      "}"}], ",", 
     RowBox[{"PlotStyle", "\[Rule]", " ", 
      RowBox[{"Opacity", "[", 
       RowBox[{"0.4", ",", "Black"}], "]"}]}], " ", ",", 
     RowBox[{"BoundaryStyle", "\[Rule]", "None"}], ",", 
     RowBox[{"Frame", "->", 
      RowBox[{"{", 
       RowBox[{"True", ",", "True", ",", "False", ",", "False"}], "}"}]}]}], 
    "  ", "]"}], " "}]}]], "Input",
 CellChangeTimes->{{3.904344342720642*^9, 3.904344344352261*^9}, 
   3.9043484449245462`*^9, {3.904349097643141*^9, 3.9043491675709887`*^9}, {
   3.904350366017611*^9, 3.904350371236808*^9}, {3.90435045252112*^9, 
   3.9043504805041027`*^9}},
 CellLabel->
  "In[2182]:=",ExpressionUUID->"38fc21ab-f818-419b-aa66-1233d7f23b20"],

Cell[BoxData[
 GraphicsBox[{GraphicsComplexBox[CompressedData["
1:eJztfXlYzV3Xf5NGzXVO0zmdzoRSKDKlsyRJk5ApUUQpCZmSipJ5SlREJGQo
c6YoU0JCmRrMpJIkUZr7nfe6nvX9Ptc+b5f7/j3v8/t539df97Wc016ftfbe
a+qzu01mzh83W0ZKSipEUUrqP/7LzeJb1TXowpGtKZt51+pE31z4rPMWepR8
/Q1PIczfgJK3hfC+2aYYUfL0brwXsqVsSma6bJ9Zvp5DySt1txc7HDah5MrX
sS7HbnApGfWXl+7rPzC1mdKPMupHGfWjjPpRRv0oo36UUT/KqD82zi34sJ00
oH6UUT/KqB9l1I8y6kcZ9aOM+lEeczT2hsprnoR+i0uudn0yu1H6UUb9KKN+
lFE/yqgfZdSPMupH+eLCWOvgFj4lI56CVy6MywJlCg/KiAdlxIMy4kEZ8aCM
eFBGPCgjHpSNh8amFzKElLxWLpZjZdVDAl+grEu1XaIahQ9lxIcy4kMZ8aGM
+FBGfCgjPpQRH8qID2XEF7NT4O0Xo0nhQxnxoYz4UEZ8KCM+lBEfyogPZcSH
MuIj8YzvIRhtlq1N4UEZ8aCMeFBGPCgjHpQRD8qIB2XEg3JXcYK8tygjXpQR
L8qIF2XEizLiRRnxoox4UUa8XcVRMq51dc/Je4Yy4kcZ8aOM+FFG/CgjfpQR
P8qIv6u4T8ZhMi6Scaqre0iee5TRHpTRHpTRHpTRHpTRHpTRnq7yFplHyLhO
xlkyzpFxpat7gzLiRxnxo4z4UUb8XeVZMu+ReYjMC2RcJuMgGXfIe0/eK8SL
MuLtqg4g8zKZJ8m8ReYNMk6TcZGMS+S9J+8RWZeQdQKZt8k8SuYxMm+QcZqM
k2QcIu81eS/IuomsY8i6gszzZJ4l8xqZR8g4TsZJMu6Q95asa8g6g8zzZF4l
8xiZR8g4TcY9Mm6Q95Csc8g6g8zrZB4l8xiZJ8i4S8YtMg6QdQ1ZR5B5m8yb
ZF4i4zwZJ8m4Q95rsm4h6wQyT5N5kMwrZFwm4xwZR7Lq+DlbSnXAIXO/z4m+
DaI9tzTWlY3hQXRnsuIN7Q6R7BaNNpsgPngL3CYHrpCFjav5R8dpMSl57kSN
hfvXC6DdybX3jxoFmMzgxzGd9WHPAhepyOndoecxXvjL1YZQM03w9G6KFqUH
9eJ9Q5nU0ziU53fgKovCieuinryHXHe/BmPq+6gH9d7vq5msyzShvo/r4Lpo
L34f18F10T78Pq6D66If8fu4DulHlNE+9CuuS/oRZbT3sbFGhfRhISWTesn9
RL+iXoxjeC8RF9qL9xTPJbmfZB4m/YjnEtfBdfG8kX7Fc4vroh7MG+R+oV6M
e+hn1Is4SL147/Fz1Is4SL24Lhn/0Y+4DhlPcH8azrvzvyfw4FzQPnZbWavo
tqO72qVHAkiIcr24vVAeDvU7NKniqh7IDHFZ8jZMFV5uOXhBVcsI5LsfXu3l
rAN2kw6aLbBgQfCzQ005/rpwnHMw5bETG57vOzTPJIZB/Ryuo1WdqjvA3xhs
5xx6vzqFCdlTxt6+P5xDfY7roh5cF/UMLyr8dEORR32OelAvrot6NGcVPlk7
XEB9jnpQL66D66If0C/4c7jOLB3XAxOVlCDUvNDx0zQh9D/issnQTgV6a7mv
NqihZTzfuL94fnH/Ucb9xPOL+40y2oN6yXuFMu4rngej+4Jq2TkaVHxFmbxH
JC7yHpG4cJ2u9OD+LTVJWVr1s16E+4d+tWrR0Aq14lJxFc8tyrgP+PMo647a
7xQS8FOE/sDzifuA/uneerDAsVQfigqcvQ+fU6fWQVyIA3Fh3MHPcV3Ug+vg
uogf/YMy2l+qULTYu8YEFuceHJ7eYABbatxPxYZxKRnjKPoPZYwXx5IKp/MF
fOq8T1vpvnvCOVrG/cZ7jTLGDzyHeP67woky4uoKN+5LV/vW1T6h3JWdKKNd
XdndlZ0oo514DlBGP2C9iee9aarbBwVvGSpuYH5DGc8R7j/eK/Qj3m+MI3gP
US48dZg/oFGDOi9YH6EfBi0/vDtRS4vyM+Z/lFEP1ve4joA3dojFdLr+Rxk/
x/yOejBvYnzDeIb+Rxk/J/MF5lWMf5gX0P8o4+eY/9Ff6H/0O54bjDMo4z3E
c4Pfx33DfcF9Q/+gHvQ77gvaj35Hv6Lf0T70O/oDZfRHit1htRYLui9DvaTf
0c+ol/Qr+hH1kn7D84f+R7upOu+eW7OdUIpaF7+PetEveH8wXuP9wvoG5bxa
1wcFiXLU/cLvY32A8Q/zHZ5vcn9RxvuCdiFe8j6R9wP3hawz0S6U0S60E+3o
yk60Az9HO9AuPHddnUs8B12dEzyvGPdwn/F8oX8RN9qPOFAv1mnoJ8xLWDeg
38m6AveN3Ee0D+8R4kRcJE48r3jO8XM815gP8N/RHjy3GG/RHsyjaA/6B+8N
7ifKuF94LhA/1Y8Q/RjW3XhuMC+jHxEH2o84sB/F/UR7Mc+gvXjP0V48h2gv
eY+x7kEZ4w2ui37G+grzJ8pUX/CP+4L5Ev2E30cZv4/3AL+P5xzvEcqIH/2K
+4d+xXuDMt4bPGd4Xsl9QxnrQXKfUMY8hecU8yn2A+h3PAdUf/yP7+O5wH3H
9fHn8RxsX3bU0kad7h95W79WdqvUoc7F5APZkSPFfsLPdSpqe49PoPvL25z0
LK8nuhJzqdw96tqxq9qpuFBlFXVxwntpaG1/X978jCkxl9l3yo3dy4Kuk+0m
NToJ4lVAftPgftm9Jefal00ybjlXaEJhjNXjyCRD6pyiP9TOzLv7+T6Dsv/T
qBzf+K96kFoc63PXga4DDt76VnKFpUvFJzzHx011tro/M4C0bRmBy2fReR/t
WXr6x5eSsSzwz78VYR9P959ov4tNYnw/HRYsmrJip3kBnffRPtfbe/tqrDKG
W/Ol6n3n0f0o+uOVnkUlz8AYftSq2Hp1p/vg89PUOp7c6hCRv9d8pNirMd+C
D6E9ljSXZMtR5zHePkI9wJot8XvHuO+Ry/TsBbBgA6tRukGB0jvIihscrMGh
+q+LA85uS7qsC1kbAnq03JOCff6Xhvk1C6FPYO3GNbZKUFC9NSqpTB9i98eW
rv2pATdUtFYFXZOCrKXyV8dn6oKjRdOmb3E6oJYzrhfbuVEkVD971mSALjxd
E2C98HCbKO2qjL2/Ew/Swvs4andrEDW2dqyWdeNByDfz5bNFDSJG+qwbX/bz
QfNEu92RDBmIMO+xh7+JAaFFjiF5G+QgxGzqymU2TDBvfRNxfJcCCG2GDg7b
KoRTpSlvtEYpUna49O1x2fO2EsTZpj/bvkgf3qfuS9sg0oCjm5drjmYbQlDY
I1sveW14673o2XYFI/E9eTarZIIOyNscL0yf0CjKd+Ny3WJ1QE7OZcX7k22i
3fOXz7htKbaj8Mhuwy1y8OjEMoWwDQywexXTy1pJ3Ee/v1mefZsBZ4f4TzXd
owCnNyXGDhzKhKyR40OkzDlwdEpKe3iFHpyVuR0eDRpw83VM564QfZjseeVD
nhjH1YwtQa9ZhtD0zL5l0WMOdNy/Wuz5VB80Wga6bBfjerxfo7ZEjNPFr2QL
m80Fz6izi3pNMYQa9ysR+kO4kNn68NDupYYQnXo6wDOXAR1GiYd2K7PBfW7U
9WBnPmxtkvsqt4IFWal+QwWhfFivsayy8BAL6peLGhvK9WDnednGW2KcBi7R
aQVP9KFa973WFTEO0zO5CqfvCIGRcbm78ml6DpUQX5CmJceBxqYgbx0jek6V
ais/dby/IdTZR0dZCbhQMARGjVthCD5nontnD+TC0TRhzFDTH6KqA1HO3fvw
IG/G7WyV7Q2iGtWgKw9H8MC2rrh2UhoLhJWBoDdDfL6/3K29m8kCu8zsgb0W
8OHwXou3fWVkwXK+nuemjXzYohNxOVRHARRn5brm5AhgYFSc9OY8RbB7nFO3
J1gIqycevJ6z3BhO+7qzLfyFENfTfvb0m8ZQE7LyxZocIYX7ra3tOWgXUvOo
B4uYYbaG9Fyo1OzE9q1eDSK1pTHb73yi52sBMm9Wst351L3EPJF5aZDGpHvS
0LE+Ze/gMXTfdOD0pC38hwyJOdoC202+P97KU/f2qFP3mC3ycqA2+vvF3k/p
+azNqLODfWME1M9jXfl+ycVZnOvi+qC1dHyQPz3fC/K9lzfKh847h9cVvm6q
k5zLucu4uU+tVgffXo9ftrwwkJizbtgSH1+4V5vKA8/cvh8J+KADt4J6m1WK
mqn5rme/do/jX+nfHyPu8OZvTUdcGFRc9ZaV8zA21oVar+PZQwLpeeOzuiPD
K8ewJOZ+o2TkswaGMOCqjdWy4k/ylN/aJmTufrRHRSK/XrEa3nxyuh4Vh88r
Xc9+u4sJbp0uOyvH0vNKfXm/ax9XGEvMDbm7J054F68HttKJNp++qlN+8nzX
NH9YFZ2X0E9RUxZ89BT7DeO6bx/XfRPm68OXt4/nnJ7PkZgrY57DPPbKPuHy
QHFeW/HA8iQzWZvyO/rltlG0gsZcOi/wz7x0aZYygnDhJ/liB67EXHo6Y9B2
381G8Cj63a0F8xkS89PjHelXbCbQeWKT0jR2vBEb8gYsGl23XXJu/WmBcOOH
vWy4VLrT4Umc5Hw19brVgoELOZRfCo0j55WMNIFGgw51hrmBRL/9+kjd2n0i
ev76MODrwvfR4vqrRRRgNq1R4vcUZS1Dq+8W0nm5wHTqC1UPHvj43r4ss5fu
x4ckNi+8tozue/D83fkWszI3jbbr5JC6Bb7iOGhQtOXq9ZXyEvP5y2ZHnp/W
pucn4wY+Z+06IYCs1vcHP16k+/eGnuo3quzpOaPF4Onc4lM8qB1nafFSu1V0
0+3FnpJXuuAe8G7v0xBpqNnhenknmw/scs9tUSAFOUqWocOk+NChfCzbTdAp
8rivIDUrgQG3RunUj70qB0sfinw1BghgwMjYbWn35GDiw4lFvi8FMHauVfr7
ZHnYfPXgGZ84AZx232Pf/0U3CFMcE5dWz4Rsv59mz5OVYdysvJvfTurBkacK
++8lqMJzJasxVuL9868OmBUmUIWnjbtk99oZwIKI0zPtj2mC/0bu5EuFhrBd
kS9QUNaB1T311DqXSkPPryLfWy90Ye4GpZ/nz8lBz6BoGUYcA/qf3pVf2ik+
h+GnpkxIENvp965OLUUZTiuW9dn4jQmjdno4X9mlCtFyKTVNJ/TggNloC6ax
uB49zs2U3qYH6/NUvZyExnB30+C9we/E9zN5MKdRjKPxubpD9XADeNzkP2HX
LQ48nF+0bOV1fRj0g1ksijYBFy5Dcf0JAwivUs9fKMY5LlCtnVtkCBlGG1Z7
xeuCnMa1lMdSLMjoPe9NfSMX5IsD76cPMAJ3kcuSGBsetAUkPYhbbgQve8Td
unCBB4sXcb5U1RoBJ2hoeMobJvStUAnX62kMDsnVDrZDBQAng7N8J7GhfM6C
r7rjBOBm+qG4bi4bwv1HZmhLCeFQxqXSCHljCC3k5cpn64Ow1/bWFzc4ICOz
TF39lAFMj/EfHx5lApMH5I6ba2sE0RHXDXfUc6H3oa2OJYlGEOiVZ3nEmQc1
2dYajlGtoofprLReqeLzv4CVsU6nXRScIJXAz+FBCcNt1dE1UmBzR6PdSZUP
CmO1H2xqNQKdy7vGzz7Ng3ULByub9O0GPqvjcxcaCiC/emrLggA2yHR+Txto
KYAaTuetIvE9tpwVOXttoAA4lc8OMaQVoefMs6NLDYUgdyzC10ffGFw+zfRP
bRSASkjOvYaZyhC6/9z3D7weEG7mksxeQ/PEXvw8o2c0lZ7Pa70p7/NqvS7k
zE3WVb3bKTqRWLiZ5c6k7tW4adwW9bVM2NzhWBj8VBG0kpKKpRLF5/W0z0Uv
I/oepc4PXBm0QhFGmo4s7digT/WPrRvnpB8Q90HvjN+NfNlAz+dXNo37ljeJ
nserlqx+a+bGpH4u8Xj8SI/1+hD4oWSjdSj9+9CkHGlO4zAduP5Zq8rtZr3I
eljLfouROnDJy7lbisZ3UdDLnBstX3UgY738iM+tzSLOTu1JAlce9fNVHj+4
84zFslzMia129aKS/K01u6qEcLbfuDYvphL1vV6zRJbjF+sA49thpw1p9aLa
lWmX5AbqgH3Z5oV+rO+ix68+ybUP1wE7VasOxfJmUWz7hr4y1XSfhucc+1x5
1T2yWfMN4ZLlZWHAKxO4EPzkVaI2PTc+z51/deVuFoy7bb7IicmHeulPMnwn
ei68T7rz8eAd4jw32XyaursQZoqm2UY5G4Pf0956q3zFfcHeT0sVvIzhjHNj
YLq4rkS9HIv4msMMQ5AbP9n4/QsTyj4pZpVAaMsDdlPs7rdR9aKgCyEfo5l0
H2n5IjT/SAcX5qSnGVxY+o2ad5tPP1xlcIZF4TbtLJWJn8yCTIcB3zU1xP12
+NWXHieMadxN3ovzgo3BMm3hbo6nEJQDR/aqK+wUrXrTEnhoLd2Xjh3r3bG6
UBfCveRN5WVlYec+RyeuJQMCJjz1GLxEjpq3vbv2ZU7EA0Voy17skBjNBLu6
yp0v2UowpuV51fV4um91t+i+adhTJsRUHpoyx4Wed3830re1YneHvMZhkWVu
eiB8+zA/9IcGzDR7ELK5WB8uvbm07UyjBvDvx84oKKHn24573MLnmhlQfRT2
91Gtx3SVPLXAzG7/7cEnDUA/b3TfjffoeXdyo6rfpREG4CXYO6+xpwkwjvt3
tMZIzrc5a75lP3kujj9hSSsultD8F1znUOjGsPgcEzA6WNzfL9kIPNKtPzqM
5cHTZ/mCLe/peXdo1bEr7J4sqs/FeY2W+u2yZeU8uD442bL3TTYMsRk/UmWn
AOK+ft028Cc9704bMXjL6AHGVL+Jv2+oOHJvzbCxQhhSOoL9PEEJGn20DmXd
pX8vl/l0yo0kxR6gqOyxpu2jEjXXw/lg3mbZEutNQng7PWJCf3Ed6mYyrHjv
imZRnt2DJ6URPFj/NuuhjWWTqN7CbVevjzxYkH9m3OOydlH/6fGN2v0ZMPRV
UBG3Uwb8vsTsS+0vhPKoMJ+MJQoQP3GWx5MxejB+WsH24UbdQeNmaeMd8T7s
[truncated: 86,440 more chars]
