# Supplementary material for: The evolution of environmentally mediated social interactions and posthumous spite under isolation by distance
Source: PLoS Comput Biol. 2024 May 30;20(5):e1012071. doi: 10.1371/journal.pcbi.1012071 (PMC11139344; doi:10.1371/journal.pcbi.1012071)
Supplement: S2 Data — (ZIP) [file pcbi.1012071.s003.zip]

Archive with 20 entries (19 files):
- data_Fig6B/
- __MACOSX/._data_Fig6B
- data_Fig6B/Means_Lambdae12.csv
- __MACOSX/data_Fig6B/._Means_Lambdae12.csv
- data_Fig6B/.DS_Store
- __MACOSX/data_Fig6B/._.DS_Store
- data_Fig6B/Means_Lambdae62.csv
- __MACOSX/data_Fig6B/._Means_Lambdae62.csv
- data_Fig6B/Plot.nb
- __MACOSX/data_Fig6B/._Plot.nb
- data_Fig6B/Means_Lambdae42.csv
- __MACOSX/data_Fig6B/._Means_Lambdae42.csv
- data_Fig6B/Means_Lambdae32.csv
- __MACOSX/data_Fig6B/._Means_Lambdae32.csv
- data_Fig6B/Means_Lambdae3.52.csv
- __MACOSX/data_Fig6B/._Means_Lambdae3.52.csv
- data_Fig6B/Means_Lambdae102.csv
- __MACOSX/data_Fig6B/._Means_Lambdae102.csv
- data_Fig6B/Means_Lambdae22.csv
- __MACOSX/data_Fig6B/._Means_Lambdae22.csv
