# Supplementary material for: The evolution of environmentally mediated social interactions and posthumous spite under isolation by distance
Source: PLoS Comput Biol. 2024 May 30;20(5):e1012071. doi: 10.1371/journal.pcbi.1012071 (PMC11139344; doi:10.1371/journal.pcbi.1012071)
Supplement: S2 Data — (ZIP) [file pcbi.1012071.s003.zip › data_Fig6B/Means_Lambdae12.csv]

{0.22993673029910597	0.}
{0.22993885222544064	11.496836514955262}
{0.22993179204151037	11.496942611271566}
{0.22993549653876666	11.496589602075053}
{0.22993743115325566	11.496774826937873}
{0.2299366363552647	11.49687155766232}
{0.2299334082883423	11.496831817762773}
{0.22993118567630372	11.496670414416654}
{0.2299308266892436	11.496559283814726}
{0.22992752867170058	11.496541334461723}
{0.22993813424390203	11.496376433584562}
{0.2299096195983571	11.496906712194638}
{0.2298969609823326	11.495480979917392}
{0.22989280063282924	11.494848049116174}
{0.22988348781609894	11.494640031641003}
{0.2298724470668819	11.494174390804496}
{0.22986297418636611	11.493622353343632}
{0.22986858357612128	11.493148709317847}
{0.22984980365407895	11.493429178805608}
{0.22984375332130136	11.492490182703495}
{0.22986513827431396	11.492187666064613}
{0.22987773369268533	11.49325691371524}
{0.2299173806414325	11.49388668463381}
{0.22993345976703589	11.495869032071171}
{0.22992390837415902	11.49667298835134}
{0.22993160407376034	11.496195418707492}
{0.22994338162568523	11.49658020368756}
{0.2299372034554137	11.497169081283808}
{0.2299406970679092	11.496860172770226}
{0.2299448977837222	11.497034853395}
{0.22993069813312003	11.497244889185648}
{0.22993657193676134	11.496534906655539}
{0.2299250689067649	11.496828596837608}
{0.2299432694965651	11.496253445337794}
{0.22993665780137834	11.497163474827804}
{0.2299559435388128	11.496832890068465}
{0.2299543324105515	11.497797176940196}
{0.22995540333610087	11.497716620527118}
{0.22999605260032874	11.497770166804601}
{0.2299997463538591	11.499802630015987}
{0.23000436289909942	11.499987317692513}
{0.23001392380191607	11.500218144954522}
{0.23002944029015315	11.500696190095354}
{0.2300110308839853	11.501472014507208}
{0.23000902657164757	11.500551544198808}
{0.2299876839813545	11.500451328581933}
{0.23000714688653115	11.499384199067277}
{0.23003274034715612	11.500357344326112}
{0.23006167785002007	11.50163701735735}
{0.2300879271991798	11.50308389250056}
{0.23009776131041115	11.50439635995855}
{0.23008533708731085	11.504888065520115}
{0.2300827246995983	11.504266854365094}
{0.2300608458920312	11.50413623497947}
{0.23007097286604322	11.503042294601109}
{0.2300664819297007	11.50354864330172}
{0.23007473618642357	11.503324096484596}
{0.2300500488810686	11.503736809320733}
{0.23005178184671976	11.502502444052986}
{0.2300797420828085	11.502589092335542}
{0.23007861746216596	11.503987104139975}
{0.23010399186631472	11.503930873107853}
{0.23011280212279345	11.505199593315288}
{0.23010193258008513	11.505640106139227}
{0.230057324934877	11.505096629003814}
{0.23010673150905245	11.502866246743402}
{0.23010085396910865	11.505336575452178}
{0.2301068806968633	11.50504269845499}
{0.23009697301723175	11.505344034842715}
{0.23012013268658071	11.504848650861144}
{0.23010409618191063	11.506006634328587}
{0.23007619849821298	11.505204809095094}
{0.23005945157113203	11.503809924910204}
{0.230059466615806	11.502972578556161}
{0.23005221340149878	11.502973330789846}
{0.2300629655975998	11.502610670074484}
{0.23007788491170728	11.503148279879554}
{0.23002117032469566	11.503894245584918}
{0.23002797593409977	11.501058516234343}
{0.22998177420153154	11.501398796704548}
{0.2299773427333489	11.499088710076132}
{0.22996196359800686	11.498867136667004}
{0.22989400903082494	11.498098179899895}
{0.2298705937916463	11.494700451540814}
{0.22986073846800323	11.493529689581875}
{0.2298694707890143	11.493036923399728}
{0.22986992371995565	11.493473539450283}
{0.22984706593517032	11.493496185997348}
{0.2298785843036797	11.492353296758079}
{0.22984089379462103	11.493929215183552}
{0.22984180356191578	11.492044689730614}
{0.22985117009389244	11.492090178095355}
{0.22986778972329028	11.492558504694184}
{0.2299416815181394	11.493389486164077}
{0.2299312814721413	11.497084075906537}
{0.22998327805963908	11.496564073606637}
{0.23000729239163428	11.499163902981516}
{0.23004236951357745	11.500364619581285}
{0.23003450014237428	11.502118475678442}
{0.23005935278410083	11.50172500711828}
{0.2300830023650997	11.50296763920461}
{0.23006420699741745	11.504150118254548}
{0.23009381382774302	11.503210349870441}
{0.2300802318513252	11.504690691386722}
{0.2300913739002392	11.504011592565833}
{0.2301043382210959	11.50456869501152}
{0.23010665244001616	11.505216911054369}
{0.23013992879885448	11.505332622000383}
{0.23010812654631138	11.506996439942297}
{0.23008975809660723	11.50540632731514}
{0.23006756509618811	11.504487904829935}
{0.230093196013732	11.503378254808975}
{0.23003021953127645	11.50465980068617}
{0.22998883899080907	11.501510976563397}
{0.22997560255720773	11.499441949540017}
{0.22997480001888415	11.498780127859959}
{0.22998302442788418	11.498740000943776}
{0.22999490129933006	11.49915122139378}
{0.22995877679476595	11.499745064966083}
{0.2299786420429777	11.497938839737872}
{0.22994331804204435	11.498932102148455}
{0.22996536220637123	11.497165902101795}
{0.22995272632109726	11.49826811031814}
{0.2299735812125289	11.497636316054436}
{0.2299669100888873	11.49867906062602}
{0.22994594170577884	11.498345504443941}
{0.2299148599950133	11.497297085288519}
{0.22984907541840144	11.495742999750243}
{0.22983770723815153	11.492453770919646}
{0.22985670414665535	11.49188536190716}
{0.22985739589796375	11.492835207332343}
{0.22981974772941202	11.492869794897754}
{0.22978943403615149	11.490987386470172}
{0.2297811787788172	11.489471701807142}
{0.22980844911070786	11.48905893894044}
{0.2298183674842785	11.49042245553498}
{0.22983492769343541	11.490918374213514}
{0.2298175984447805	11.491746384671352}
{0.22981511539499275	11.490879922238607}
{0.22980525229327062	11.490755769749217}
{0.22979732301572697	11.490262614663116}
{0.22978091943636747	11.489866150785932}
{0.22976320163105746	11.489045971817964}
{0.22975121812895377	11.488160081552467}
{0.22978007607810075	11.48756090644727}
{0.22981171963733782	11.489003803904609}
{0.22978213862220115	11.49058598186647}
{0.2297478122867437	11.489106931109633}
{0.229729812753295	11.48739061433676}
{0.22974147982042992	11.48649063766434}
{0.22975150675356046	11.487073991021079}
{0.22973738339837324	11.487575337677606}
{0.22976727270727243	11.48686916991825}
{0.22973862660151861	11.48836363536321}
{0.22978338094318196	11.486931330075524}
{0.22981885479869107	11.489169047158684}
{0.22980524707035035	11.490942739934138}
{0.22982800632079084	11.490262353517112}
{0.22981739976406096	11.491400316039144}
{0.22982398482768027	11.490869988202645}
{0.22986143768104492	11.491199241383613}
{0.22986777602266054	11.493071884051824}
{0.22983828749289265	11.49338880113261}
{0.2298186842957681	11.491914374644214}
{0.2297944660303252	11.490934214787995}
{0.22982417044813044	11.489723301515848}
{0.22983533949668083	11.491208522406106}
{0.22984505502248037	11.491766974833629}
{0.22982623310271463	11.492252751123605}
{0.229813361195288	11.491311655135325}
{0.22983018150487539	11.490668059763985}
{0.22984986969125934	11.491509075243348}
{0.2298542033210301	11.492493484562543}
{0.22985136797358888	11.492710166051086}
{0.22982912396681818	11.492568398679039}
{0.2298363429422994	11.491456198340492}
{0.22984048198919718	11.491817147114553}
{0.2297566897520058	11.492024099459444}
{0.22973303838099257	11.487834487599871}
{0.22971505066885006	11.486651919049212}
{0.2297465741919201	11.485752533442081}
{0.22972024102371733	11.487328709595584}
{0.22967912948232547	11.486012051185446}
{0.22968633908193048	11.48395647411585}
{0.2296377892384284	11.484316954096103}
{0.22961514996942123	11.481889461921009}
{0.22962991283684145	11.480757498470652}
{0.22967686947436147	11.48149564184165}
{0.2296691711535668	11.483843473717673}
{0.22967072167737504	11.48345855767793}
{0.22966097920842682	11.483536083868346}
{0.22968757907760606	11.483048960420932}
{0.2296975658518483	11.484378953879895}
{0.22969047594641798	11.484878292591995}
{0.22972056141613892	11.484523797320483}
{0.22973359483083106	11.486028070806517}
{0.2297022337914139	11.486679741541138}
{0.22965047182331075	11.485111689570285}
{0.22961076122353508	11.482523591165132}
{0.22956010834677923	11.480538061176343}
{0.229519766140844	11.47800541733855}
{0.22953744597369083	11.475988307041792}
{0.22951505482319132	11.476872298684132}
{0.2295514230238399	11.475752741159162}
{0.22957626510568577	11.477571151191588}
{0.2296114619576043	11.478813255283882}
{0.22964373365905008	11.480573097879814}
{0.22967113601655811	11.482186682952108}
{0.22967404819872375	11.483556800827504}
{0.22966977718287868	11.48370240993579}
{0.22970741194018746	11.483488859143527}
{0.22972935779864118	11.485370597008965}
{0.22972693465938468	11.48646788993166}
{0.2297044911984056	11.486346732968828}
{0.229724169160907	11.485224559919878}
{0.22969987788322505	11.486208458044949}
{0.22972329166659744	11.48499389416086}
{0.22973236632345698	11.486164583329469}
{0.22974218992752118	11.486618316172446}
{0.22973146870528746	11.487109496375655}
{0.22966725866140822	11.48657343526397}
{0.22966721118176817	11.483362933070019}
{0.2296648927743496	11.483360559087998}
{0.2297071539908665	11.48324463871708}
{0.22969089498611361	11.485357699542924}
{0.22968561025824186	11.484544749305282}
{0.229701122134728	11.484280512911695}
{0.22964914456493715	11.485056106735996}
{0.22966545546029227	11.482457228246467}
{0.229671872803056	11.483272773014212}
{0.22973793927761318	11.483593640152415}
{0.2297575328333781	11.486896963880268}
{0.22972755665941993	11.48787664166851}
{0.22973351295266028	11.486377832970598}
{0.22975282830119653	11.486675647632612}
{0.2297288611385318	11.48764141505942}
{0.22973734865021828	11.486443056926182}
{0.22972443867850104	11.486867432510506}
{0.2296990247280457	11.486221933924643}
{0.2297632691057368	11.48495123640188}
{0.22978596004623214	11.488163455286442}
{0.2297749265557891	11.489298002311209}
{0.22977194286287886	11.488746327789055}
{0.22977952348669003	11.488597143143538}
{0.22973465270234814	11.488976174334093}
{0.22970591374048643	11.48673263511701}
{0.22970298393546623	11.485295687023921}
{0.22974135779661795	11.485149196772914}
{0.22969605585418956	11.487067889830511}
{0.22976370785911693	11.484802792709097}
{0.22975913573011278	11.488185392955465}
{0.2297579240723237	11.487956786505256}
{0.22975369585034366	11.487896203615803}
{0.22975357995033419	11.487684792516792}
{0.2297453306740703	11.487678997516326}
{0.22972366546996414	11.487266533703117}
{0.2296764941309617	11.486183273497817}
{0.2296809323544562	11.48382470654769}
{0.2296624626660689	11.484046617722425}
{0.22960880612337353	11.483123133303069}
{0.22960306959005108	11.480440306168298}
{0.22961184482332422	11.48015347950217}
{0.22960181909928695	11.480592241165827}
{0.22960766959740192	11.48009095496395}
{0.22954782972153842	11.480383479869712}
{0.22955181706773267	11.477391486076527}
{0.22957091823458925	11.477590853386248}
{0.22952113880599836	11.478545911729084}
{0.22952625109404912	11.47605694029954}
{0.2295489619253743	11.47631255470208}
{0.22957975275313766	11.477448096268342}
{0.2295533212770179	11.478987637656507}
{0.22953211754633743	11.477666063850528}
{0.22952957124931078	11.476605877316496}
{0.2295449131243499	11.476478562465166}
{0.22948646194478697	11.477245656217118}
{0.2295401372635108	11.47432309723898}
{0.2295332236271709	11.477006863175173}
{0.22947752999932555	11.476661181358176}
{0.22943309722628008	11.47387649996591}
{0.22945941386897148	11.47165486131364}
{0.22941457202619298	11.472970693448202}
{0.22940194534914948	11.470728601309283}
{0.2294253269655862	11.470097267457104}
{0.22948627246005027	11.471266348278938}
{0.22953107252282673	11.474313623002141}
{0.2294998504833974	11.476553626140966}
{0.2295608923746135	11.474992524169497}
{0.2295691714100175	11.478044618730307}
{0.22956656257227162	11.47845857050051}
{0.22957435930160147	11.478328128613219}
{0.2294994768920811	11.478717965079714}
{0.22943677360404865	11.474973844603685}
{0.22946704785271613	11.471838680202081}
{0.22947444206807086	11.473352392635464}
{0.2294561294328992	11.473722103403189}
{0.2295442244921706	11.47280647164461}
{0.22949515205974808	11.477211224608174}
{0.22953056470561545	11.474757602987044}
{0.22957992360087567	11.476528235280421}
{0.22965641123422006	11.478996180043431}
{0.2296858387840112	11.482820561710648}
{0.2296710521610037	11.484291939200206}
{0.22964687436673006	11.483552608049823}
{0.22972897655710156	11.482343718336143}
{0.22972417217142477	11.486448827854716}
{0.2298105803573123	11.486208608570886}
{0.22983426194049464	11.490529017865253}
{0.22986082756848164	11.491713097024373}
{0.22985537789616975	11.493041378423726}
{0.22981146103478248	11.492768894808131}
{0.22983102889339968	11.490573051738778}
{0.22971956402065385	11.491551444669637}
{0.22972606781860064	11.485978201032346}
{0.22969113335473676	11.486303390929686}
{0.22971583723978747	11.484556667736497}
{0.2296894660887402	11.485791861989044}
{0.22969525537102745	11.484473304436662}
{0.2296863257711279	11.484762768551027}
{0.2297547062369481	11.484316288556048}
{0.22985897952242199	11.48773531184706}
{0.22977921755972242	11.492948976120765}
{0.2297896354944421	11.488960877985784}
{0.22989259928949646	11.489481774721757}
{0.22990390690297727	11.494629964474479}
{0.22996360946217928	11.495195345148533}
{0.2299188141484705	11.498180473108619}
{0.2299218534465557	11.495940707423179}
{0.22989888592869068	11.49609267232744}
{0.22985166166305182	11.494944296434195}
{0.2298286436467559	11.492583083152253}
{0.2297573372573817	11.491432182337455}
{0.22969333597932343	11.48786686286874}
{0.2296501291499575	11.484666798965815}
{0.22966486014721238	11.482506457497529}
{0.22967852145435178	11.483243007360269}
{0.22965765994369405	11.483926072717246}
{0.22959256671267128	11.48288299718435}
{0.2295970155612693	11.479628335633215}
{0.2296071732809762	11.479850778063113}
{0.22961351773731528	11.480358664048456}
{0.22957805948967624	11.480675886865415}
{0.22959096311858768	11.47890297448346}
{0.22956094541019442	11.47954815592904}
{0.22954421318430912	11.478047270509373}
{0.22953627612599825	11.47721065921511}
{0.2295359375399416	11.476813806299573}
{0.22961184426159653	11.47679687699674}
{0.2296306128280101	11.4805922130795}
{0.22954355384848207	11.481530641400171}
{0.2295668050243468	11.477177692423764}
{0.22957040305970858	11.478340251216997}
{0.22952300189935393	11.478520152985087}
{0.22949675711980372	11.476150094967362}
{0.22949562059909243	11.47483785598986}
{0.22949967785364353	11.474781029954299}
{0.22956344412517743	11.474983892681871}
{0.22955832546707416	11.478172206258556}
{0.22970218189937167	11.47791627335339}
{0.22981232696613085	11.485109094968267}
{0.22983552030773652	11.490616348306228}
{0.22971184599874148	11.491776015386497}
{0.2297803227789759	11.485592299936748}
{0.22976097428748218	11.48901613894848}
{0.22980680004450152	11.488048714373793}
{0.22981521404976962	11.490340002224762}
{0.22978497834322922	11.490760702488176}
{0.22971651991530753	11.489248917161147}
{0.22972612232858042	11.485825995765063}
{0.2297460701749711	11.486306116428723}
{0.22980172217936204	11.487303508748251}
{0.22987822123876825	11.490086108967807}
{0.22993954933430247	11.493911061938109}
{0.22990251718586913	11.496977466714823}
{0.2298722824237185	11.495125859293157}
{0.22985115211838325	11.493614121185628}
{0.22989628423424932	11.492557605918863}
{0.22991839141842985	11.494814211712166}
{0.2298666870112406	11.4959195709212}
{0.22990633106007607	11.493334350561732}
{0.2300439366042925	11.495316553003502}
{0.22998819560291922	11.502196830214322}
{0.23008371031095665	11.499409780145665}
{0.23005206235324305	11.50418551554753}
{0.23008836757785286	11.502603117661849}
{0.23013221331499606	11.50441837889235}
{0.2301101503329097	11.506610665749514}
{0.23021489264024494	11.505507516645205}
{0.23023279402859156	11.510744632011969}
{0.2302666114119623	11.511639701429312}
{0.23026351774806286	11.51333057059785}
{0.23034030337307151	11.513175887402866}
{0.2303270010683943	11.517015168653286}
{0.23027193279185745	11.516350053419433}
{0.23022365477103884	11.513596639592588}
{0.23032041959073907	11.51118273855165}
{0.23044464293383285	11.516020979536666}
{0.230374616348681	11.522232146691362}
{0.23041410047969652	11.518730817433774}
{0.2304543189486046	11.52070502398455}
{0.2305459433161967	11.522715947429953}
{0.23053248420182715	11.527297165809571}
{0.2304043263123089	11.5266242100911}
{0.2302990083107463	11.520216315615174}
{0.2302813367192345	11.514950415537044}
{0.23040983434401893	11.514066835961447}
{0.23048157909438668	11.520491717200661}
{0.2304888598651987	11.524078954719055}
{0.230501926324513	11.524442993259656}
{0.23055037832602568	11.525096316225385}
{0.23046492778007838	11.527518916301007}
{0.23045871843903515	11.523246389003642}
{0.2303442683482189	11.522935921951483}
{0.23040193003629178	11.517213417410666}
{0.2303625980814736	11.520096501814312}
{0.23042615161739088	11.518129904073414}
{0.23040256263484726	11.521307580869276}
{0.2304061429771806	11.520128131742087}
{0.2303495809599496	11.52030714885876}
{0.23026591222287202	11.517479047997215}
{0.23029006531855156	11.513295611143336}
{0.23031740078563082	11.514503265927324}
{0.2302434451978881	11.515870039281275}
{0.23015040702835407	11.512172259894136}
{0.230142273312453	11.507520351417437}
{0.23014986920823136	11.507113665622384}
{0.2301762513711175	11.507493460411307}
{0.23013546692598252	11.508812568555616}
{0.2300828513134933	11.506773346298866}
{0.22990944213492048	11.50414256567441}
{0.22985109771254156	11.495472106745767}
{0.22976699116462426	11.492554885626813}
{0.2298031530231725	11.488349558230947}
{0.22994427407486528	11.490157651158357}
{0.2299998663694578	11.497213703743013}
{0.2300863391377886	11.499993318472626}
{0.2301309429385411	11.504316956889156}
{0.23015735919610109	11.506547146926794}
{0.2302477881609865	11.507867959804797}
{0.23024845705464983	11.512389408049067}
{0.23023924319044117	11.512422852732234}
{0.23025142430760204	11.511962159521802}
{0.23026698576090796	11.512571215379852}
{0.23026096631990203	11.513349288045134}
{0.23018930828348794	11.513048315994832}
{0.23008908101044415	11.509465414174132}
{0.23003853768947097	11.504454050521945}
{0.23002736039376612	11.501926884473285}
{0.23008175341364928	11.501368019688053}
{0.2300568924374848	11.504087670682209}
{0.22991839878871156	11.502844621873988}
{0.22984473938118638	11.495919939435309}
{0.2297095845068519	11.492236969059054}
{0.22975452128812887	11.485479225342333}
{0.2297884748666443	11.487726064406175}
{0.22976639438246915	11.48942374333196}
{0.2298474653643441	11.488319719123197}
{0.22972755043631696	11.49237326821695}
{0.22972375344997276	11.486377521815601}
{0.22974418328565405	11.486187672498387}
{0.2298078221921588	11.487209164282453}
{0.22977862382979208	11.490391109607698}
{0.2297399523342985	11.488931191489367}
{0.22969259938801462	11.486997616714682}
{0.22956336773353322	11.48462996940048}
{0.22957590698387684	11.478168386676405}
{0.22963708162796329	11.478795349193582}
{0.2296413465396477	11.48185408139789}
{0.22978153911626556	11.482067326982124}
{0.22992203076576267	11.489076955813026}
{0.22987672493666192	11.49610153828788}
{0.2297823974286551	11.493836246832835}
{0.229779547299718	11.489119871432498}
{0.2298451106246636	11.488977364985649}
{0.22989242384059383	11.492255531232917}
{0.22974474641216353	11.49462119202943}
{0.22965561826805903	11.487237320607916}
{0.22969130734906154	11.48278091340269}
{0.22962731481428322	11.484565367452808}
{0.22958455713972112	11.481365740713896}
{0.22952882266939428	11.479227856985789}
{0.22949872048468464	11.476441133469448}
{0.22946840200508045	11.474936024233967}
{0.22945257899154547	11.473420100253755}
{0.22929936005124418	11.472628949577011}
{0.22929539422647405	11.464968002561937}
{0.22923694188502472	11.464769711323434}
{0.22920158670100602	11.461847094250974}
{0.22916789695884796	11.460079335050047}
{0.22914136365465687	11.458394847942131}
{0.22906875197757143	11.457068182732586}
{0.22893644506857258	11.453437598878311}
{0.22902303994203496	11.446822253428362}
{0.2289598874071527	11.451151997101475}
{0.2289594175097057	11.447994370357371}
{0.2290592957411388	11.447970875485034}
{0.2289899321945715	11.452964787056683}
{0.22899489313838803	11.44949660972832}
{0.22897319222862775	11.449744656919142}
{0.2289823782082521	11.448659611431122}
{0.22907504493830744	11.449118910412352}
{0.2291444518630006	11.453752246915125}
{0.22926599301089565	11.457222593149762}
{0.22931580094492116	11.463299650544524}
{0.22932575476513659	11.465790047245793}
{0.2294316759992532	11.466287738256568}
{0.2293217256106237	11.471583799962401}
{0.22927793905406618	11.46608628053091}
{0.22916001976724334	11.463896952703044}
{0.22911943938732132	11.458000988361897}
{0.2290818118313899	11.4559719693658}
{0.22912076034983248	11.45409059156922}
{0.22916886222978955	11.45603801749135}
{0.22912341995696334	11.45844311148919}
{0.22905419659092388	11.456170997847888}
{0.22904774933199165	11.45270982954593}
{0.22904525845266366	11.452387466599314}
{0.2290952581249533	11.452262922632924}
{0.22902311379932297	11.4547629062474}
{0.22906497818653593	11.451155689965885}
{0.2290222251156525	11.453248909326533}
{0.22910269602310426	11.451111255782354}
{0.22901632684086257	11.455134801154934}
{0.22901973211000565	11.450816342042852}
{0.2290117242334396	11.45098660550001}
{0.22906699532431732	11.450586211671704}
{0.22905091839152633	11.453349766215585}
{0.2290214732959401	11.452545919576028}
{0.22897208308196595	11.45107366479673}
{0.22891130273502885	11.44860415409802}
{0.22880617455459948	11.44556513675117}
{0.22878979449560122	11.4403087277297}
{0.2288061941949912	11.439489724779776}
{0.22875543868783102	11.440309709749293}
{0.22880958809836716	11.437771934391284}
{0.22883217324860897	11.440479404918095}
{0.22885865545454684	11.441608662430186}
{0.22893394704552822	11.44293277272707}
{0.22894326750341543	11.446697352276136}
{0.2290732651344571	11.447163375170506}
{0.22913997202859326	11.453663256722566}
{0.2291896934510593	11.456998601429373}
{0.22921911503050743	11.459484672552673}
{0.2294004675561916	11.46095575152508}
{0.22944756455813214	11.470023377809287}
{0.22937730816220134	11.472378227906326}
{0.2292693230180116	11.468865408109773}
{0.22932490137404823	11.463466150900278}
{0.22937690359487897	11.46624506870212}
{0.22927511105596837	11.468845179743651}
{0.2293085333231899	11.463755552798133}
{0.22924267375133223	11.4654266661592}
{0.22925963357219828	11.46213368756632}
{0.2291846539170025	11.462981678609623}
{0.22914451134838484	11.459232695849838}
{0.22900287458235535	11.45722556741896}
{0.22889718572044437	11.450143729117483}
{0.2289178248396576	11.44485928602194}
{0.22898885191232368	11.445891241982604}
{0.22895606023065646	11.449442595615901}
{0.22901748136691447	11.44780301153254}
{0.2289942158342344	11.450874068345447}
{0.22890819840915771	11.449710791711436}
{0.2289525798793437	11.445409920457609}
{0.2288727124482937	11.447628993966902}
{0.2289673171320321	11.443635622414412}
{0.2290935713264831	11.448365856601335}
{0.22910718953065334	11.454678566323874}
{0.22903961744915213	11.45535947653238}
{0.22910756942660707	11.451980872457307}
{0.2291110648822931	11.455378471330054}
{0.2289672725254231	11.455553244114355}
{0.2289009002083903	11.448363626270856}
{0.22897414691586548	11.445045010419216}
{0.2290677094796287	11.448707345792979}
{0.22908753657159803	11.453385473981129}
{0.2289895327985433	11.454376828579601}
{0.22904063331121136	11.449476639926862}
{0.22910324202755236	11.452031665560257}
{0.22917776918961413	11.455162101377319}
{0.22909645517096233	11.458888459480399}
{0.22898910356777943	11.454822758547818}
{0.22908591065214282	11.44945517838866}
{0.22898588424779664	11.45429553260684}
{0.22902374878688797	11.449294212389525}
{0.22907474796788257	11.451187439344086}
{0.2290009245475484	11.453737398393827}
{0.22912632395613297	11.450046227377106}
{0.2290289212130467	11.456316197806343}
{0.22901547375444886	11.451446060652028}
{0.2289707127876265	11.45077368772214}
{0.22904176466202	11.448535639381019}
{0.22915121362410962	11.452088233100692}
{0.22914411708156757	11.457560681205171}
{0.22907299518796456	11.457205854078069}
{0.22908644632802724	11.453649759397907}
{0.2291092280081103	11.454322316401045}
{0.22915250856512484	11.455461400405198}
{0.22929652357893904	11.457625428255943}
{0.2292892405831888	11.464826178946637}
{0.22924448237776954	11.464462029159135}
{0.22934831432633185	11.46222411888817}
{0.22936637315619504	11.467415716316289}
{0.22934395876221966	11.468318657809453}
{0.22919793047879863	11.467197938110678}
{0.2291101329057347	11.459896523939618}
{0.22917996425985843	11.455506645286425}
{0.22922937857315212	11.458998212992624}
{0.22925113630598587	11.461468928657307}
{0.22918048791629456	11.462556815299003}
{0.22911796031951748	11.459024395814438}
{0.22918232943799285	11.455898015975588}
{0.22922564490252723	11.459116471899357}
{0.22916532221752786	11.461282245126084}
{0.22926138922687542	11.458266110876115}
{0.22929183362220742	11.463069461343498}
{0.22924764987683935	11.464591681110104}
{0.22922019327988585	11.4623824938417}
{0.2292369323371456	11.461009663994027}
{0.22926490432782423	11.461846616857022}
{0.22928172238519207	11.463245216390947}
{0.22924804723730144	11.464086119259346}
{0.22936278031305882	11.462402361864804}
{0.2293744700010252	11.468139015652662}
{0.22948518238497134	11.468723500050984}
{0.2295300889970969	11.474259119248291}
{0.2295312644321055	11.476504449854577}
{0.22953735621060367	11.476563221605005}
{0.22938366167575075	11.4768678105299}
{0.2295058709081666	11.469183083787255}
{0.22947129436467864	11.475293545408036}
{0.22944708049322096	11.47356471823364}
{0.22954868336397072	11.472354024660769}
{0.22952560920584225	11.47743416819825}
{0.22952596042065074	11.476280460291838}
{0.22954682356930148	11.476298021032253}
{0.22948504161135277	11.47734117846479}
{0.22954370771860524	11.474252080567348}
{0.22945097034864315	11.477185385929978}
{0.22950710538991587	11.472548517431875}
{0.22954740921824673	11.475355269495502}
{0.22954603256784809	11.477370460912054}
{0.22954196781506753	11.477301628392112}
{0.2295609353026942	11.477098390753085}
{0.22963418111067252	11.478046765134415}
{0.22963130914567598	11.481709055533326}
{0.22966992213341458	11.481565457283496}
{0.22970648424070297	11.483496106670435}
{0.22971195685464332	11.485324212034845}
{0.2296811132426601	11.485597842731863}
{0.2296237550996558	11.484055662132707}
{0.22951207057502918	11.481187754982484}
{0.22957831494552744	11.475603528751154}
{0.2295432971198913	11.478915747276076}
{0.22945882353263147	11.477164855994257}
{0.22938682636274635	11.472941176631268}
{0.22936604346121556	11.469341318137026}
{0.22943104044224039	11.468302173060485}
{0.22945831885383236	11.471552022111728}
{0.22938873578487334	11.47291594269133}
{0.22945779408171643	11.469436789243376}
{0.22936049105225828	11.472889704085537}
{0.22939840441132672	11.468024552612611}
{0.22942293701473485	11.469920220566033}
{0.22941128503407857	11.471146850736456}
{0.22945675007633723	11.470564251703635}
{0.22946288004484747	11.472837503816573}
{0.22960600099292006	11.473144002242089}
{0.22954846167927345	11.480300049645722}
{0.22956935431736708	11.477423083963386}
{0.22947763153397158	11.478467715868076}
{0.22953090282587393	11.473881576698288}
{0.22952009844282364	11.476545141293405}
{0.22948097892900335	11.476004922140886}
{0.22953282717637477	11.474048946449876}
{0.22949824625329385	11.476641358818442}
{0.22957217921128747	11.474912312664408}
{0.22954319876245524	11.478608960564081}
{0.2294379656492383	11.47715993812248}
{0.22950067798320686	11.471898282461636}
{0.22959802046670374	11.475033899160058}
{0.22954794516670557	11.479901023334907}
{0.22957736168847195	11.477397258334998}
{0.2296362816633455	11.478868084423326}
{0.2296013134556592	11.481814083167007}
{0.22957907710550768	11.480065672782688}
{0.22964044063321404	11.478953855275119}
{0.22964171562746136	11.482022031660438}
{0.2296519655203086	11.4820857813728}
{0.22964794221378973	11.48259827601516}
{0.22971307084489664	11.482397110689218}
{0.22968596187458834	11.485653542244567}
{0.229713265105502	11.484298093729151}
{0.22965455599139742	11.485663255274835}
{0.22959434946172216	11.482727799569611}
{0.22961250768767974	11.479717473085854}
{0.22951716570898495	11.480625384383737}
{0.22959744618346498	11.475858285448986}
{0.22956624371190648	11.479872309172988}
{0.22965852478728913	11.478312185595062}
{0.22963725492268752	11.482926239364186}
{0.22949366754774805	11.481862746134116}
{0.22945320789000245	11.47468337738715}
{0.22942279143617497	11.47266039449987}
{0.22946507283148948	11.471139571808507}
{0.2295402217986309	11.47325364157422}
{0.22957790775573034	11.477011089931299}
{0.2296138757869857	11.478895387786272}
{0.2295799830729456	11.480693789349043}
{0.22955496289952476	11.478999153647036}
{0.22949968250335084	11.477748144975996}
{0.22950694273012678	11.474984125167307}
{0.2294253839201058	11.475347136506109}
{0.2294620650242699	11.471269196005064}
{0.22939763147111453	11.473103251213269}
{0.2293420276988022	11.4698815735555}
{0.22947125205098062	11.467101384939882}
{0.2295153865458137	11.473562602548814}
{0.2295241676834709	11.475769327290445}
{0.22957522802757876	11.476208384173308}
{0.2294834055388462	11.478761401378708}
{0.22963676274657688	11.474170276942095}
{0.22957815043925286	11.481838137328626}
{0.2296432569373435	11.478907521962418}
{0.22970141482931672	11.482162846866942}
{0.22963025599908443	11.4850707414656}
{0.22967236849931988	11.481512799953986}
{0.22973423725985825	11.483618424965748}
{0.22975425787676784	11.486711862992658}
{0.2297045491933787	11.48771289383815}
{0.22982687023001705	11.485227459668696}
{0.22987512085383058	11.491343511500622}
{0.22977907936311562	11.493756042691281}
{0.22983005880614601	11.488953968155535}
{0.2299184378486471	11.491502940307049}
{0.2298756463523188	11.495921892432113}
{0.22985548940091174	11.493782317615693}
{0.22992430276812123	11.492774470045346}
{0.22994401286675661	11.496215138405823}
{0.23005426845590982	11.497200643337605}
{0.23004902169483554	11.502713422795253}
{0.22994393066162605	11.502451084741535}
{0.22986181299596392	11.49719653308106}
{0.22992222548992644	11.493090649797944}
{0.2299133503927862	11.496111274496071}
{0.22982428572815264	11.495667519639051}
{0.22987103213315785	11.491214286407383}
{0.22985492744587174	11.493551606657654}
{0.22988427441764167	11.492746372293349}
{0.22986905535385244	11.494213720881838}
{0.22981415081061077	11.493452767692382}
{0.22973184744313044	11.49070754053029}
{0.22975199327699777	11.48659237215628}
{0.22984688767067507	11.487599663849625}
{0.229813365881127	11.492344383533494}
{0.22978167590257093	11.4906682940561}
{0.2297511816605524	11.48908379512828}
{0.22979192074567895	11.487559083027351}
{0.2296770632257278	11.489596037283688}
{0.2296531529172388	11.483853161286135}
{0.22964436983948003	11.482657645861691}
{0.22963514349465736	11.482218491973756}
{0.22955876623918042	11.481757174732623}
{0.22953672135995515	11.477938311958772}
{0.22950864532819867	11.476836067997514}
{0.22944931956929632	11.47543226640969}
{0.2293880032862973	11.472465978464575}
{0.22940166099439466	11.469400164314624}
{0.22940538512556338	11.470083049719483}
{0.22943648765187358	11.470269256277916}
{0.22933907039890483	11.471824382593416}
{0.22932307971385396	11.46695351994499}
{0.22935896612750747	11.466153985692436}
{0.2293633541638848	11.467948306375117}
{0.22936964420151398	11.468167708193985}
{0.2293281692759226	11.468482210075432}
{0.22942695985195213	11.466408463795869}
{0.22940398568419493	11.471347992597345}
{0.22941259198151553	11.47019928420948}
{0.22942882821616145	11.470629599075506}
{0.2293621301179246	11.471441410807806}
{0.22955821258516612	11.468106505895964}
{0.22960260285598247	11.477910629258037}
{0.22955981514506307	11.480130142798856}
{0.22944285083739777	11.477990757252892}
{0.2294632388261985	11.472142541869616}
{0.22949772035959626	11.473161941309646}
{0.22944574508334134	11.47488601797954}
{0.22941505791170105	11.472287254166794}
{0.22947483333181484	11.470752895584766}
{0.22954129494696274	11.473741666590465}
{0.22950314965560364	11.477064747347846}
{0.229437900345053	11.475157482779894}
{0.22947551740866556	11.471895017252365}
{0.2295184511456711	11.473775870432982}
{0.22946964579868134	11.475922557283258}
{0.22941326459030614	11.473482289933777}
{0.22934862880470788	11.470663229515031}
{0.22933581804839354	11.467431440235119}
{0.2293255971837558	11.466790902419387}
{0.2293426823066254	11.466279859187491}
{0.22937854719395487	11.467134115330971}
{0.2293894347655072	11.468927359697448}
{0.22934083526697477	11.46947173827508}
{0.22932965772253233	11.467041763348451}
{0.22929188145131368	11.466482886126323}
{0.22926351815848922	11.46459407256538}
{0.2293185360066799	11.463175907924162}
{0.22933714898659546	11.46592680033368}
{0.22933908154856208	11.466857449329472}
{0.2293877603322285	11.466954077427804}
{0.22947785382847255	11.469388016611122}
{0.22943365908578622	11.47389269142332}
{0.2294865589256496	11.471682954289003}
{0.22946653310109355	11.474327946282187}
{0.22939432340507135	11.473326655054382}
{0.22937213987093127	11.469716170253271}
{0.22935352061920228	11.468606993546265}
{0.2294762704611462	11.467676030959819}
{0.22940692435757956	11.473813523057004}
{0.229420682742394	11.47034621787867}
{0.22943853463847336	11.4710341371194}
{0.22944066891203369	11.471926731923375}
{0.22940619322829675	11.47203344560138}
{0.22938281629088383	11.470309661414534}
{0.2294747198277423	11.469140814543897}
{0.22943418780073915	11.473735991386816}
{0.22947507702717185	11.471709390036656}
{0.22943887301553573	11.473753851358286}
{0.2294797820687723	11.471943650776485}
{0.22947322605678636	11.473989103438326}
{0.22936487378702516	11.47366130283903}
{0.2293981020121145	11.46824368935097}
{0.2294640858233101	11.469905100605436}
{0.22944204876323315	11.473204291165217}
{0.22938604244169433	11.472102438161368}
{0.22936047096939316	11.469302122084425}
{0.22942349502593956	11.468023548469358}
{0.2293105957045638	11.471174751296685}
{0.229302090679	11.465529785227902}
{0.22923821600924113	11.46510453394972}
{0.2293104216523424	11.461910800461785}
{0.22937080331406628	11.465521082616837}
{0.22936777157793536	11.468540165703041}
{0.22937508099340587	11.468388578896496}
{0.2294022253264036	11.468754049670022}
{0.22943577755377167	11.470111266319908}
{0.22939668359920626	11.471788877688303}
{0.2294199674602392	11.469834179960026}
{0.2293468734257254	11.470998373011678}
{0.22948364475615993	11.467343671285986}
{0.22952018618165954	11.474182237807698}
{0.22958172062876933	11.476009309082677}
{0.2294963706529384	11.479086031438165}
{0.22944339789961185	11.474818532646637}
{0.22936023185999407	11.472169894980295}
{0.22939211456403258	11.468011592999412}
{0.22932165444831581	11.469605728201334}
{0.2292317957457351	11.466082722415493}
{0.2292004679034464	11.461589787286474}
{0.22914834320262947	11.460023395172025}
{0.2291164208983474	11.457417160131197}
{0.2291595229222112	11.455821044917082}
{0.22919917600231032	11.457976146110264}
{0.22923243220623746	11.459958800115231}
{0.22922086740648281	11.461621610311596}
{0.22926843236902636	11.461043370323864}
{0.22936802728032674	11.463421618451033}
{0.22926282635127096	11.468401364016046}
{0.22921747514058663	11.463141317563252}
{0.2291829389914739	11.460873757029049}
{0.2291411293464299	11.459146949573402}
{0.22910011974933267	11.45705646732122}
{0.229203946990248	11.455005987466373}
{0.2291433730433617	11.460197349512132}
{0.2291561175413303	11.457168652167816}
{0.22905583378352826	11.45780587706624}
{0.22907568399343006	11.452791689176145}
{0.22911510754239642	11.453784199671238}
{0.2290826825818957	11.455755377119555}
{0.22904214706935797	11.454134129094513}
{0.22912817412580466	11.452107353467623}
{0.2290056677645878	11.456408706289958}
{0.22896575884172568	11.450283388229112}
{0.2287988874803474	11.44828794208601}
{0.22887553673017352	11.439944374017095}
{0.228999244789845	11.443776836508391}
{0.22896163258758379	11.449962239491985}
{0.22886003785624934	11.448081629378917}
{0.2288804877899785	11.443001892812202}
{0.22887886994919443	11.444024389498667}
{0.22891867578231398	11.443943497459466}
{0.22886476476935758	11.445933789115434}
{0.22883399995102163	11.443238238467623}
{0.22890380060176266	11.441699997550828}
{0.22910428174893177	11.445190030087865}
{0.22911217006906065	11.45521408744633}
{0.22911905440793917	11.455608503452783}
{0.2291949913921082	11.45595272039671}
{0.22917693502254768	11.459749569605158}
{0.2290430735317306	11.458846751127153}
{0.22893207763904874	11.452153676586297}
{0.2288887331712301	11.446603881952198}
{0.22901060063266937	11.44443665856127}
{0.22900566451828566	11.450530031633232}
{0.22896623695171545	11.45028322591406}
{0.22888456461490136	11.448311847585552}
{0.2288354739624438	11.444228230744846}
{0.22898717782465455	11.44177369812196}
{0.22901612825235368	11.449358891232503}
{0.22890752322956381	11.450806412617462}
{0.22891995743737992	11.445376161477972}
{0.2290138303106142	11.445997871868771}
{0.22913261386289166	11.45069151553049}
{0.22907879500461284	11.45663069314437}
{0.22914231214417938	11.453939750230425}
{0.22909834449327685	11.457115607208758}
{0.22901859685027665	11.454917224663618}
{0.22906197720192736	11.450929842513608}
{0.22905375983947404	11.453098860096135}
{0.22900810192458868	11.452687991973463}
{0.22906287206032255	11.450405096229195}
{0.22896651790708822	11.453143603015894}
{0.22892921275402042	11.44832589535417}
{0.2288158319224469	11.446460637700776}
{0.22882253226995308	11.44079159612211}
{0.22876330377815796	11.441126613497419}
{0.2288153929089486	11.438165188907668}
{0.22872821074680416	11.440769645447201}
{0.2286901178477034	11.436410537339984}
{0.2286195376654374	11.434505892384943}
{0.2286777793566956	11.43097688327165}
{0.22869319082038875	11.433888967834557}
{0.22866819195094784	11.434659541019215}
{0.2284946345005975	11.433409597547174}
{0.22849379356055297	11.424731725029666}
{0.2284683018268552	11.424689678027434}
{0.22849082156164358	11.423415091342552}
{0.22862739738299262	11.424541078081985}
{0.2285928654403099	11.431369869149435}
{0.2285998487518883	11.42964327201529}
{0.22870375497546422	11.429992437594212}
{0.22883488048568282	11.435187748773018}
{0.22892575021843353	11.441744024283931}
{0.2290079148185293	11.446287510921463}
{0.22900224561555066	11.450395740926256}
{0.22899208336620724	11.45011228077731}
{0.22892835689988741	11.44960416831014}
{0.2289730585766948	11.446417844994151}
{0.22898732621835075	11.448652928834532}
{0.2290423579488169	11.449366310917323}
{0.22905021168404885	11.452117897440623}
{0.22903174941212434	11.452510584202221}
{0.22892656219901722	11.451587470606002}
{0.22893157423108712	11.446328109950663}
{0.2289452973124322	11.446578711554148}
{0.22883011424650337	11.447264865621413}
{0.22877674614109442	11.441505712324965}
{0.22864664751551306	11.438837307054511}
{0.22880874061632767	11.432332375775447}
{0.22897910039449026	11.440437030816163}
{0.22914246298098637	11.448955019724298}
{0.22918265835533838	11.457123149049105}
{0.22921130500169495	11.459132917766718}
{0.2291647397523029	11.460565250084548}
{0.2291144707829435	11.458236987614939}
{0.2291805740617737	11.455723539146968}
{0.22928117527843722	11.45902870308848}
{0.22945052189227003	11.46405876392165}
{0.22942060146295973	11.472526094613285}
{0.22931809764611688	11.471030073147775}
{0.22924155224431303	11.465904882305637}
{0.22922492795577049	11.462077612215452}
{0.22928611004109395	11.461246397788312}
{0.2293860296794321	11.464305502054476}
{0.22936761136594128	11.469301483971378}
{0.22934231436112879	11.468380568296839}
{0.2293043278580243	11.467115718056212}
{0.2291806091987161	11.46521639290098}
{0.22917219916162682	11.459030459935574}
{0.22910660367243504	11.458609958081107}
{0.22920140901352246	11.455330183621507}
{0.22907761695852397	11.460070450675875}
{0.22905242599649725	11.453880847925964}
{0.2291178297246792	11.45262129982462}
{0.22912132511589625	11.455891486233714}
{0.22906418383911373	11.456066255794564}
{0.2291412955657017	11.453209191955452}
{0.2291286274374556	11.457064778284835}
{0.22920975222422896	11.456431371872531}
{0.2291927689727445	11.460487611211212}
{0.22914143287839978	11.459638448636982}
{0.22902509548294592	11.457071643919754}
{0.22887804009134977	11.451254774147062}
{0.22887245530259903	11.443902004567255}
{0.22893262786314858	11.44362276512971}
{0.22892476804461387	11.446631393157196}
{0.2289050249025033	11.446238402230462}
{0.2289637808977672	11.445251245124926}
{0.22890820585072094	11.448189044888123}
{0.22884242126206691	11.445410292535799}
{0.22886135647250547	11.44212106310311}
{0.22906811232842364	11.443067823625027}
{0.22919697025507624	11.45340561642095}
{0.22916761825457624	11.459848512753572}
{0.2291968642659346	11.458380912728572}
{0.22927005165286243	11.45984321329649}
{0.22911084094353867	11.463502582642862}
{0.2291461395657459	11.455542047176696}
{0.22917668672708627	11.45730697828704}
{0.22910205120352203	11.458834336354077}
{0.2289938307728356	11.455102560175865}
{0.2289904792428036	11.449691538641543}
{0.2289794471382928	11.44952396213995}
{0.22904232557983956	11.448972356914412}
{0.22909126871140711	11.452116278991754}
{0.22914532567265397	11.454563435570133}
{0.2293202022107057	11.457266283632485}
{0.22931131228140758	11.466010110535068}
{0.2291631032706397	11.465565614070162}
{0.2292194946413793	11.458155163531753}
{0.22922187042097772	11.460974732068738}
{0.22926464799761606	11.461093521048651}
{0.22929593498824266	11.463232399880562}
{0.22935919829996135	11.464796749411892}
{0.22929570913475056	11.467959914997822}
{0.2292170275189698	11.464785456737282}
{0.22926676496817347	11.460851375948273}
{0.2292122718665919	11.463338248408448}
{0.22914814022163224	11.460613593329374}
{0.22925184000783314	11.457407011081383}
{0.22938186781644004	11.462592000391432}
{0.22941457397475384	11.469093390821772}
{0.22938969234571688	11.47072869873748}
{0.22945517937488397	11.469484617285616}
{0.22950182963263885	11.472758968743971}
{0.22942087386424495	11.475091481631724}
{0.22949654397437544	11.471043693212037}
{0.22941776047149953	11.474827198718556}
{0.22934103100584868	11.470888023574757}
{0.22937493304581494	11.46705155029222}
{0.2293357758191343	11.468746652290534}
{0.2293061539418815	11.4667887909565}
{0.22930302214533335	11.465307697093852}
{0.22942190090496545	11.465151107266436}
{0.22940761566125262	11.47109504524805}
{0.22952925556176326	11.470380783062403}
{0.2294906321615082	11.47646277808795}
{0.22940368731320016	11.474531608075187}
{0.22931577207254833	11.470184365659781}
{0.22934023475665727	11.46578860362719}
{0.22953754504097978	11.467011737832644}
{0.22950444779693577	11.476877252048764}
{0.22947221502060938	11.475222389846563}
{0.22957813927242318	11.473610751030254}
{0.22966192387364753	11.478906963620933}
{0.22971495130970124	11.483096193682153}
{0.22965021646743383	11.485747565484845}
{0.22963701505623263	11.482510823371477}
{0.22960842007533308	11.481850752811413}
{0.22958772349122064	11.480421003766432}
{0.22959708649752048	11.479386174560807}
{0.22949123453271283	11.4798543248758}
{0.229591848503551	11.474561726635436}
{0.22972079959703146	11.47959242517734}
{0.22967440948527654	11.48603997985136}
{0.22980380172597123	11.483720474263633}
{0.2298271016914291	11.49019008629836}
{0.22975347022780176	11.491355084571248}
{0.22970804741704876	11.487673511389875}
{0.22972368756851436	11.485402370852224}
{0.22980342516899196	11.486184378425513}
{0.22986209639197855	11.490171258449406}
{0.22988741270371701	11.493104819598726}
{0.2299661964547276	11.494370635185645}
{0.22992443726545608	11.498309822736166}
{0.22996109578798024	11.496221863272602}
{0.22991703152561338	11.498054789398795}
{0.23000832204147814	11.49585157628046}
{0.22999736550377042	11.500416102073705}
{0.23001766524786094	11.499868275188328}
{0.23023433237074115	11.500883262392842}
{0.23017276429349207	11.511716618536841}
{0.23024523647588532	11.508638214674372}
{0.23030428500921238	11.512261823794042}
{0.23025674863632753	11.515214250460401}
{0.23028277916517914	11.512837431816163}
{0.2302030632995709	11.514138958258723}
{0.23028398062068872	11.510153164978322}
{0.2302260339208928	11.514199031034194}
{0.230337691115658	11.511301696044397}
{0.23037759645461692	11.516884555782665}
{0.2303869722566722	11.518879822730614}
{0.2304943835846043	11.519348612833378}
{0.2304494429098781	11.524719179229978}
{0.23043484911029283	11.522472145493666}
{0.23045218937285272	11.521742455514394}
{0.23040189191177438	11.522609468642399}
{0.23046900565694714	11.520094595588485}
{0.23044049549223822	11.523450282847127}
{0.2303573852204531	11.522024774611669}
{0.23023533783369637	11.517869261022408}
{0.23010714736072535	11.511766891684577}
{0.23011437628284373	11.505357368036012}
{0.23022914804943728	11.505718814141936}
{0.2302115174889251	11.511457402471619}
{0.2302190862609308	11.510575874446019}
{0.23020236568562538	11.510954313046312}
{0.230260798116167	11.51011828428105}
{0.2301680198455553	11.51303990580812}
{0.230222722067955	11.508400992277544}
{0.2302192341287754	11.511136103397517}
{0.23024678649769503	11.510961706438545}
{0.23020077857971089	11.512339324884525}
{0.23018616033480238	11.510038928985315}
{0.23010745992130308	11.509308016739887}
{0.2301450971339854	11.50537299606493}
{0.2301773354920288	11.507254856699042}
{0.23009002144556503	11.5088667746012}
{0.2300652099752877	11.504501072278005}
{0.22985517324689062	11.50326049876413}
{0.2297836627717535	11.492758662344272}
{0.2297255760723669	11.489183138587418}
{0.22982472242357124	11.486278803618085}
{0.22976563417530307	11.491236121178309}
{0.22978832376376138	11.488281708764905}
{0.2298440385425072	11.489416188187823}
{0.22993127944678446	11.49220192712511}
{0.22995224651108714	11.496563972338976}
{0.229945628553105	11.497612325554107}
{0.22995724870234835	11.497281427655}
{0.22990965314817327	11.497862435117183}
{0.22992321935863572	11.49548265740843}
{0.2299349118589255	11.496160967931553}
{0.2301293013605144	11.496745592946045}
{0.23015120113214624	11.506465068025488}
{0.23000059352755722	11.507560056607081}
{0.2300569548882685	11.500029676377627}
{0.23000168898194265	11.502847744413193}
{0.23007852798680664	11.500084449096903}
{0.23010245899589377	11.503926399340108}
{0.2302643611013883	11.505122949794458}
{0.23023637353473825	11.513218055069188}
{0.23016127222315455	11.511818676736675}
{0.23012318448501123	11.508063611157485}
{0.23006309655248033	11.506159224250322}
{0.23009092808640352	11.503154827623781}
{0.23016454625064925	11.504546404319948}
{0.23011673677203512	11.508227312532224}
{0.2301408907847994	11.505836838601514}
{0.23020477889592478	11.507044539239734}
{0.2302220782735312	11.510238944795999}
{0.23015676103234084	11.511103913676317}
{0.23020421974092664	11.507838051616785}
{0.23017879413368575	11.510210987046092}
{0.2301348277079329	11.508939706684055}
{0.2300619274070861	11.506741385396404}
{0.23008843156520864	11.503096370354069}
{0.2301500326756615	11.504421578260185}
{0.23008395272374108	11.50750163378284}
{0.2301014956925534	11.50419763618683}
{0.23018555047476	11.505074784627443}
{0.23009609257585933	11.509277523737769}
{0.23002787653001558	11.504804628792746}
{0.22997951033743166	11.501393826500571}
{0.22994377159999058	11.498975516871376}
{0.22997460035894246	11.497188579999321}
{0.22997078411872457	11.498730017946924}
{0.230011594254534	11.498539205936027}
{0.2300480871778949	11.500579712726497}
{0.23000973751052461	11.502404358894534}
{0.2300230044746512	11.500486875526013}
{0.23006494362700192	11.501150223732347}
{0.23012318725245157	11.503247181349881}
{0.23002291586477597	11.506159362622363}
{0.23004072924141394	11.50114579323859}
{0.22991238614948784	11.502036462070484}
{0.22991428412384793	11.495619307474174}
{0.2299294379474724	11.495714206192197}
{0.23002370258543456	11.496471897373409}
{0.22995776468154822	11.501185129271514}
{0.22981984785950732	11.49788823407719}
{0.22978793236336603	11.49099239297515}
{0.22987189406277617	11.489396618168088}
{0.22994997782815185	11.493594703138589}
{0.2301277447254684	11.497498891407384}
{0.2301855088706239	11.506387236273202}
{0.230338368682362	11.50927544353097}
{0.2304119162411025	11.516918434117889}
{0.23021337129150646	11.520595812054902}
{0.2301336597865334	11.510668564575111}
{0.2301542585797363	11.506682989326455}
{0.23013045793528744	11.507712928986596}
{0.23003478225272309	11.506522896764157}
{0.22998417205565794	11.50173911263593}
{0.23012989089198238	11.499208602782682}
{0.23019935311642525	11.506494544598896}
{0.23029862041990454	11.50996765582106}
{0.23013031270967765	11.514931020995016}
{0.23018283583012167	11.506515635483677}
{0.23003551934403252	11.509141791505893}
{0.23002214831612494	11.501775967201446}
{0.22991902515798274	11.501107415806068}
{0.22988308735745425	11.495951257898948}
{0.2298110656021012	11.494154367872518}
{0.2298356993447693	11.490553280104876}
{0.22976235288483257	11.491784967238278}
{0.2297536160190296	11.48811764424144}
{0.2297239372568562	11.48768080095129}
{0.22967845160197203	11.486196862842625}
{0.22956723141366203	11.483922580098412}
{0.22959559543371466	11.47836157068291}
{0.22957040631661932	11.479779771685545}
{0.22975014031932214	11.47852031583078}
{0.22978301983729157	11.487507015965907}
{0.22976915567680156	11.489150991864381}
{0.22978747078496778	11.488457783839879}
{0.229843607096911	11.489373539248193}
{0.23006445910241627	11.492180354845356}
{0.23019219191355625	11.503222955120613}
{0.23013161062094023	11.509609595677599}
{0.2302655205307556	11.506580531046797}
{0.23014866836924144	11.513276026537577}
{0.23010068083423718	11.50743341846187}
{0.23026335536074066	11.50503404171165}
{0.23038807873314715	11.513167768036833}
{0.2306271070922961	11.519403936657142}
{0.2306581514718697	11.531355354614607}
{0.2307614209776117	11.532907573593285}
{0.23077580802921918	11.538071048880381}
{0.230658234449249	11.538790401460771}
{0.23058675091751937	11.53291172246225}
{0.23052004370420964	11.529337545875778}
{0.23053027346405533	11.526002185210292}
{0.2305666720359946	11.526513673202567}
{0.2304767882511088	11.52833360179953}
{0.23037066227413516	11.523839412555231}
{0.2302088655319311	11.518533113706555}
{0.2302024075377313	11.510443276596341}
{0.23025427209401597	11.510120376886357}
{0.23007058439054875	11.512713604700602}
{0.23001106245177066	11.503529219527241}
{0.22996740462660667	11.500553122588334}
{0.22997499379877345	11.498370231330135}
{0.23003808625561545	11.498749689938466}
{0.2302302810866378	11.501904312780566}
{0.23011859733345386	11.51151405433169}
{0.23017327214595315	11.505929866672492}
{0.23021716020278135	11.50866360729747}
{0.23017924736594592	11.51085801013887}
{0.23008946464569466	11.508962368297112}
{0.23025096152276817	11.504473232284534}
{0.2300786625869158	11.51254807613822}
{0.23019135916461975	11.503933129345594}
{0.23023786360548437	11.509567958230798}
{0.23028882231973483	11.511893180274033}
{0.2304452659739189	11.514441115986553}
{0.23043535175646065	11.522263298695748}
{0.23014539172815796	11.521767587822826}
{0.23024640742687694	11.507269586407716}
{0.23028616988546322	11.51232037134366}
{0.23017254620466926	11.514308494272974}
{0.23007097263261378	11.50862731023329}
{0.230128392225591	11.503548631630503}
{0.23015762423279845	11.50641961127937}
{0.23022454405258141	11.507881211639745}
{0.23021785527875302	11.51122720262889}
{0.2302556336041182	11.51089276393747}
{0.23029646743188112	11.512781680205745}
{0.2303329268359458	11.514823371593879}
{0.2302931237158342	11.516646341797122}
{0.2303606765925225	11.514656185791564}
{0.23015911433573097	11.518033829625972}
{0.23006678140990794	11.507955716786402}
{0.23023836479607598	11.503339070495242}
{0.23030971005793208	11.51191823980365}
{0.23045132900423923	11.515485502896453}
{0.2304096088176532	11.522566450211807}
{0.23047495477547067	11.520480440882514}
{0.23061150988512147	11.523747738773386}
{0.23061489079558276	11.530575494255901}
{0.23055269477830803	11.53074453977897}
{0.23079003570258524	11.527634738915237}
{0.2306038609374184	11.53950178512909}
{0.2307081028154224	11.53019304687075}
{0.2306574640040991	11.53540514077097}
{0.23064299785657721	11.532873200204795}
{0.2304992917383928	11.532149892828702}
{0.2303301215218654	11.524964586919472}
{0.23027318418074758	11.516506076093107}
{0.23006344049044133	11.513659209037208}
{0.23005807982967566	11.50317202452191}
{0.2301846199508161	11.502903991483622}
{0.23008673569243884	11.509230997540632}
{0.23010857061083448	11.504336784621776}
{0.2301088088818055	11.505428530541563}
{0.23033737851856687	11.505440444090107}
{0.23043932713915	11.516868925928183}
{0.23030228934191874	11.521966356957348}
{0.2303459572988908	11.515114467095792}
{0.23031057815508724	11.51729786494438}
{0.23039668096607402	11.515528907754206}
{0.23037109830108526	11.519834048303542}
{0.23007695252926966	11.518554915054107}
{0.23003145610583134	11.503847626463333}
{0.2301552004260776	11.501572805291408}
{0.2302081704420594	11.507760021303714}
{0.23007061229522688	11.510408522102798}
{0.22999241099497478	11.50353061476118}
{0.2299880453197714	11.499620549748567}
{0.22993581860500367	11.499402265988401}
{0.22978348308838512	11.49679093025001}
{0.2299033558187391	11.48917415441907}
{0.23003397745970247	11.49516779093677}
{0.22994453148508195	11.50169887298493}
{0.2297560080499683	11.4972265742539}
{0.2297519582856878	11.487800402498232}
{0.22971103576570107	11.487597914284208}
{0.2295824911158462	11.485551788284866}
{0.2295630937691933	11.479124555792126}
{0.2293011819393852	11.478154688459487}
{0.2293204731408225	11.465059096969089}
{0.22920283705575806	11.466023657040957}
{0.22916886218834465	11.460141852787737}
{0.22918522516637085	11.458443109417065}
{0.22899040489561287	11.459261258318378}
{0.2290221445163309	11.44952024478048}
{0.228898556308036	11.45110722581638}
{0.22892167160357865	11.444927815401629}
{0.22887913530254408	11.446083580178772}
{0.22897106533707	11.443956765127037}
{0.22894858372954446	11.448553266853335}
{0.2288854335538117	11.447429186477054}
{0.22882538411107425	11.44427167769041}
{0.22888534549506673	11.441269205553546}
{0.22885049397475213	11.444267274753168}
{0.2287748729435296	11.442524698737433}
{0.2286401193897581	11.438743647176306}
{0.22861174105766002	11.432005969487735}
{0.22854652918075713	11.430587052882823}
{0.2285427975692174	11.427326459037683}
{0.22839453700769882	11.427139878460702}
{0.22836614848286543	11.419726850384775}
{0.2282940876457057	11.418307424143103}
{0.22823042725280934	11.414704382285109}
{0.22825855183681468	11.411521362640304}
{0.22824994416846167	11.412927591840567}
{0.22825388209927602	11.412497208422922}
{0.2281905931177258	11.412694104963645}
{0.22816191141681924	11.409529655886114}
{0.2281086974327484	11.408095570840795}
{0.22817630098846003	11.405434871637262}
{0.22826697898714143	11.408815049422847}
{0.22831078866471796	11.413348949356912}
{0.22827916772995843	11.415539433235748}
{0.22820439241758397	11.413958386497757}
{0.22804964713027634	11.41021962087903}
{0.22801544354058775	11.40248235651366}
{0.22817447630432236	11.400772177029214}
{0.22813808370640057	11.408723815215954}
{0.22814812695502565	11.406904185319863}
{0.22813011572358727	11.407406347751136}
{0.22804510226782868	11.406505786179197}
{0.22801925823687377	11.402255113391277}
{0.22790844157281206	11.400962911843541}
{0.22798802838914048	11.395422078640447}
{0.22809231458830745	11.399401419456868}
{0.22805367859574746	11.404615729415225}
{0.22815121659273782	11.402683929787232}
{0.227969425332539	11.407560829636747}
{0.22777240304742163	11.398471266626817}
{0.22772685727133568	11.388620152370938}
{0.22767805455207824	11.386342863566647}
{0.2276678216063301	11.38390272760378}
{0.22756246503743482	11.383391080316358}
{0.2274334975210061	11.378123251871596}
{0.22741900925346278	11.371674876050173}
{0.2274053796360876	11.370950462673001}
{0.22750732795311476	11.37026898180425}
{0.22765982335355453	11.375366397655611}
{0.22762805870704192	11.382991167677597}
{0.22761513926520857	11.38140293535196}
{0.22752730557404593	11.380756963260293}
{0.22752843994204996	11.37636527870217}
{0.22742878418823823	11.376421997102394}
{0.2275428760986126	11.371439209411808}
{0.22748669999462448	11.377143804930537}
{0.22751443989731027	11.374334999731138}
{0.22759226699265692	11.37572199486543}
{0.2276799748876705	11.379613349632738}
{0.22759236778632358	11.383998744383414}
{0.22757363548638934	11.379618389316073}
{0.22759932238019379	11.378681774319368}
{0.22765307464178047	11.379966119009588}
{0.2274739674137014	11.382653732088935}
{0.22756969317047998	11.373698370684968}
{0.22753089923814526	11.37848465852388}
{0.22746413943631694	11.376544961907143}
{0.22748177377492984	11.373206971815726}
{0.22752103240064941	11.37408868874637}
{0.22748191057836142	11.37605162003235}
{0.22745056512814535	11.374095528917952}
{0.22747337174691667	11.372528256407158}
{0.2275985863837472	11.373668587345728}
{0.22754140219199295	11.379929319187255}
{0.22758620244799452	11.377070109599524}
{0.22764214028227617	11.37931012239962}
{0.22765691766027288	11.382107014113702}
{0.22754081485637231	11.382845883013529}
{0.22765798652830532	11.377040742818505}
{0.22746675723199616	11.382899326415155}
{0.2275258823896552	11.373337861599701}
{0.2275217394130848	11.376294119482662}
{0.2275152511667421	11.376086970654129}
{0.22744147891175623	11.375762558336998}
{0.22747047741879212	11.372073945587703}
{0.22743703067582555	11.3735238709395}
{0.22753858985594305	11.371851533791178}
{0.22748866740349735	11.376929492797053}
{0.2275831761579201	11.374433370174778}
{0.22753294371629235	11.379158807895896}
{0.22762714988935182	11.376647185814516}
{0.22747173706831847	11.381357494467487}
{0.2273526125235598	11.37358685341582}
{0.2272418436709281	11.367630626177883}
{0.22720493193049646	11.362092183546308}
{0.2270589092933886	11.360246596524714}
{0.22706916065096452	11.352945464669322}
{0.22713849855512433	11.35345803254812}
{0.2271371278478695	11.356924927756118}
{0.22712284517898979	11.356856392393365}
{0.22705830866749477	11.3561422589494}
{0.22705294334016754	11.352915433374658}
{0.22706025461976861	11.352647167008294}
{0.22703194899556467	11.353012730988354}
{0.2269766520168541	11.351597449778142}
{0.2269548619431848	11.348832600842615}
{0.22690517860629983	11.347743097159135}
{0.22687529943848553	11.345258930314893}
{0.22687177537950323	11.343764971924172}
{0.2268941054580014	11.34358876897507}
{0.22696251652012395	11.344705272899985}
{0.2269988908699143	11.348125826006106}
{0.22699462035352433	11.349944543495637}
{0.2271224393576914	11.34973101767613}
{0.22714867648675238	11.3561219678845}
{0.22725277144872705	11.35743382433753}
{0.22718560086954248	11.36263857243627}
{0.22719211675044299	11.359280043477028}
{0.22718115990512028	11.359605837522052}
{0.227209429824849	11.359057995255913}
{0.22705593920343584	11.36047149124233}
{0.22700691791208638	11.35279696017167}
{0.22710538604997305	11.35034589560419}
{0.22709027528684403	11.355269302498526}
{0.22709046896107404	11.354513764342078}
{0.22723942643090253	11.354523448053586}
{0.2272966668578713	11.361971321544994}
{0.22726045044234133	11.364833342893442}
{0.22725116182159383	11.363022522116944}
{0.22725507443872128	11.362558091079572}
{0.22736301905282014	11.36275372193594}
{0.22724821841977577	11.368150952640883}
{0.2272630170822833	11.362410920988664}
{0.2272985329001402	11.363150854114044}
{0.2273254311103867	11.364926645006879}
{0.22744792617319193	11.366271555519193}
{0.22759031386764114	11.372396308659454}
{0.2276103907688748	11.379515693381911}
{0.22774071814947724	11.3805195384436}
{0.22775865218964478	11.387035907473718}
{0.22770560373048296	11.387932609482078}
{0.22751486009907684	11.385280186523994}
{0.2275591738136288	11.375743004953684}
{0.22778720631392152	11.377958690681284}
{0.22764819695766023	11.389360315695928}
{0.22764737662176993	11.382409847882869}
{0.22766892885190493	11.382368831088364}
{0.2277234216470544	11.383446442595105}
{0.22777751634040794	11.38617108235259}
{0.22785049197038107	11.38887581702026}
{0.22782029426022352	11.392524598518913}
{0.22774925877685373	11.39101471301105}
{0.2278668499837098	11.387462938842553}
{0.22789838479269012	11.393342499185353}
{0.22785083290812974	11.394919239634364}
{0.227676882891253	11.39254164540635}
{0.22770847614763398	11.38384414456251}
{0.22790230964722044	11.385423807381564}
{0.22788245268127355	11.395115482360882}
{0.22779425911265463	11.394122634063535}
{0.22773418035820167	11.389712955632602}
{0.22780876511930487	11.386709017909935}
{0.2277126631767382	11.390438255965112}
{0.22777317982284712	11.38563315883678}
{0.22760824724304554	11.388658991142224}
{0.2274948144556881	11.38041236215215}
{0.2275121233607391	11.374740722784278}
{0.22744548273337212	11.375606168036835}
{0.22731363321683987	11.372274136668494}
{0.2273876440714897	11.365681660841902}
{0.22750168146664837	11.36938220357438}
{0.22744537175668553	11.375084073332316}
{0.22742826802760593	11.372268587834157}
{0.22743161987231209	11.37141340138017}
{0.22734443112654873	11.371580993615467}
{0.2272788661384353	11.367221556327303}
{0.22723563234502703	11.363943306921646}
{0.2271640536221481	11.361781617251228}
{0.22706732749790937	11.358202681107294}
{0.22702127087284307	11.353366374895366}
{0.22704411098820393	11.35106354364205}
{0.22705834816435547	11.352205549410085}
{0.22707280544152858	11.352917408217674}
{0.22699850192027843	11.35364027207633}
{0.22690015755142443	11.349925096013829}
{0.22697652830203502	11.345007877571142}
{0.22688301789379228	11.348826415101666}
{0.2269952901479177	11.344150894689529}
{0.2270444595038125	11.349764507395811}
{0.2271484026951015	11.352222975190546}
{0.22691831838730414	11.357420134754994}
{0.2268242436289963	11.345915919365122}
{0.22680412139558498	11.341212181449736}
{0.22678085622385102	11.34020606977916}
{0.22688020243465928	11.339042811192472}
{0.22703656208236378	11.344010121732895}
{0.22689190405544482	11.351828104118104}
{0.22678412935371198	11.344595202772162}
{0.22675862284874934	11.339206467685512}
{0.22673960751357597	11.337931142437393}
{0.22682508072978155	11.336980375678733}
{0.2267849018312584	11.341254036489005}
{0.22663486923465534	11.33924509156284}
{0.226653725939435	11.331743461732696}
{0.2265796646736898	11.332686296971673}
{0.22654997847142835	11.328983233684419}
{0.22652550086350481	11.327498923571348}
{0.22636057071773127	11.326275043175169}
{0.22634126803485605	11.318028535886501}
{0.22634740862587605	11.317063401742741}
{0.2262666169030289	11.317370431293739}
{0.22633730040181504	11.313330845151382}
{0.22633675135178086	11.316865020090694}
{0.22643715859990948	11.316837567588976}
{0.2263929626833557	11.321857929995414}
{0.22647786983019527	11.31964813416772}
{0.22636867511947276	11.323893491509706}
{0.22622339607576028	11.31843375597357}
{0.22612516020124815	11.311169803787955}
{0.22612571117767746	11.306258010062356}
{0.22596085510089345	11.306285558883832}
{0.22616403308809754	11.298042755044632}
{0.22619708309796135	11.308201654404831}
{0.22625588934827234	11.309854154898016}
{0.2261774608027947	11.312794467413577}
{0.22611181831960356	11.30887304013971}
{0.22621802513294745	11.305590915980133}
{0.2260412267998504	11.31090125664731}
{0.2261045831412239	11.302061339992452}
{0.22601642325920837	11.305229157061117}
{0.2261062777478763	11.300821162960347}
{0.22588881301151617	11.305313887393753}
{0.22568995557727842	11.29444065057575}
{0.22568660960939968	11.284497778863875}
{0.22598324552487015	11.284330480469947}
{0.2259667267552009	11.299162276243461}
{0.22594788855381603	11.298336337759991}
{0.22577984304701643	11.297394427690753}
{0.2257033139870904	11.288992152350767}
{0.22573906242711286	11.285165699354462}
{0.22578509497364393	11.286953121355596}
{0.22587562297282154	11.289254748682156}
{0.2258781102918722	11.293781148641033}
{0.22584578765050023	11.29390551459356}
{0.22600044214334	11.292289382524975}
{0.22599374117978915	11.300022107166948}
{0.22603484442341779	11.299687058989406}
{0.226000590745266	11.301742221170844}
{0.22583277304541666	11.300029537263248}
{0.22589624676368272	11.291638652270786}
{0.22606112432544337	11.294812338184087}
{0.22613403517130778	11.303056216272116}
{0.22604496469676977	11.30670175856535}
{0.22617005560295855	11.302248234838443}
{0.2260975225901084	11.308502780147878}
{0.22602884122792968	11.304876129505368}
{0.22589584535158894	11.301442061396436}
{0.22603647571795124	11.294792267579401}
{0.22615417754242897	11.301823785897527}
{0.22617084844349614	11.307708877121403}
{0.2260431510958802	11.308542422174751}
{0.22610667450855246	11.302157554793952}
{0.2261166651474164	11.305333725427573}
{0.2261810350438658	11.30583325737078}
{0.22619892072328093	11.309051752193259}
{0.22612272395525698	11.309946036164016}
{0.2262261179522234	11.306136197762829}
{0.22626177548784562	11.311305897611147}
{0.22621280327678892	11.31308877439224}
{0.22607516171667794	11.310640163839405}
{0.22604564377508926	11.303758085833863}
{0.226036733153387	11.302282188754424}
{0.22606380081008687	11.301836657669307}
{0.22624602918802575	11.303190040504303}
{0.22618700672460312	11.312301459401233}
{0.22633445958193282	11.309350336230114}
{0.22628815471356972	11.31672297909659}
{0.226270587172039	11.314407735678442}
{0.22624774189722524	11.313529358601915}
{0.22605680853683832	11.312387094861213}
{0.2261236225593628	11.302840426841886}
{0.22601154279177782	11.306181127968127}
{0.22597203708165314	11.300577139588855}
{0.22593061797959935	11.29860185408261}
{0.22594706110212442	11.296530898979935}
{0.22603133441799533	11.29735305510619}
{0.22602128229965648	11.301566720899741}
{0.2262017704128116	11.301064114982797}
{0.22616534741778388	11.310088520640548}
{0.22616303982174205	11.308267370889144}
{0.2262012425651435	11.308151991087062}
{0.2262720356840506	11.310062128257128}
{0.2265778067246538	11.313601784202488}
{0.22665863947080234	11.328890336232641}
{0.22663985782110854	11.332931973540072}
{0.22664711457556	11.331992891055373}
{0.22670033094527708	11.332355728777944}
{0.2267810436543038	11.335016547263779}
{0.2267031390833342	11.33905218271512}
{0.22667617845854227	11.335156954166662}
{0.22672331743073162	11.333808922927057}
{0.2267119085866079	11.336165871536528}
{0.22677167586990798	11.335595429330363}
{0.22677133452701068	11.338583793495365}
{0.22657694770296488	11.338566726350475}
{0.22649920870442145	11.328847385148194}
{0.22656666529770825	11.324960435221021}
{0.22662205276769692	11.32833326488537}
{0.22672968044366923	11.331102638384804}
{0.22694971070790665	11.336484022183415}
{0.22700961395745675	11.347485535395286}
{0.22714032002232634	11.350480697872797}
{0.22729879371452094	11.357016001116286}
{0.22733270489265406	11.364939685726016}
{0.22727116437606865	11.366635244632665}
{0.22737624342298432	11.363558218803394}
{0.2272348084990359	11.368812171149171}
{0.22706703213414628	11.361740424951732}
{0.22699860680320608	11.353351606707264}
{0.22698585765724985	11.349930340160265}
{0.2269215975727629	11.349292882862448}
{0.22686555495832422	11.346079878638097}
{0.22675066033746477	11.34327774791617}
{0.2265862724844925	11.337533016873191}
{0.2267618317588141	11.329313624224586}
{0.2266881256332039	11.338091587940662}
{0.22670966837515788	11.334406281660144}
{0.22670050377076434	11.335483418757846}
{0.2268381249356321	11.335025188538163}
{0.22672644880097426	11.34190624678153}
{0.22670970804313742	11.336322440048658}
{0.2267508032501145	11.33548540215681}
{0.22679468412379203	11.337540162505666}
{0.22675147564726908	11.33973420618955}
{0.22682547317643173	11.337573782363421}
{0.2268165793828999	11.341273658821533}
{0.22682524613333055	11.340828969144964}
{0.22671798007143723	11.34126230666651}
{0.22669062966870426	11.335899003571837}
{0.22656159094707004	11.334531483435187}
{0.2267450522204012	11.328079547353484}
{0.22672835954279563	11.337252611020046}
{0.22681005269386867	11.33641797713977}
{0.2268086457398032	11.340502634693411}
{0.2268353611243661	11.340432286990117}
{0.22683198154320192	11.341768056218266}
{0.22689273218597564	11.341599077160053}
{0.22713572923274913	11.344636609298727}
{0.22694641159364481	11.356786461637396}
{0.22700735123883536	11.347320579682185}
{0.2270085528148674	11.350367561941733}
{0.22690001589798653	11.350427640743321}
{0.22692138105350873	11.34500079489928}
{0.22684533897685216	11.34606905267539}
{0.22688859449795765	11.34226694884256}
{0.22684061189743232	11.34442972489784}
{0.2268801107971924	11.342030594871568}
{0.22694674230655343	11.344005539859573}
{0.22695652519416276	11.34733711532763}
{0.22685179070746697	11.34782625970809}
{0.22680887987575565	11.3425895353733}
{0.22678633131888495	11.34044399378772}
{0.2268248989993796	11.339316565944175}
{0.22690664522816284	11.341244949968933}
{0.2269158819571784	11.3453322614081}
{0.22700922545099725	11.345794097858876}
{0.2269834607732954	11.350461272549824}
{0.22706106277618868	11.34917303866474}
{0.22719480024315428	11.35305313880941}
{0.22728844580652793	11.359740012157692}
{0.22725204832750423	11.364422290326372}
{0.22714183416363903	11.362602416375175}
{0.2270894663320353	11.357091708181914}
{0.22707640704122273	11.354473316601718}
{0.22718056009755816	11.35382035206109}
{0.22705269363897573	11.359028004877857}
{0.2270633597734225	11.352634681948745}
{0.22718584630281816	11.353167988671068}
{0.22726337344885003	11.359292315140856}
{0.2273070797160614	11.36316867244245}
{0.22715141742510753	11.365353985803011}
{0.22683598970087332	11.357570871255328}
{0.2266256865469117	11.341799485043625}
{0.2265104695320304	11.33128432734555}
{0.2264142582918293	11.32552347660149}
{0.22650898259180446	11.320712914591425}
{0.22656578640146177	11.325449129590194}
{0.22667248755001482	11.328289320073061}
{0.22680251633539514	11.333624377500698}
{0.2267607377874297	11.340125816769712}
{0.226918286952935	11.338036889371427}
{0.22697451311945466	11.345914347646698}
{0.22714319542301697	11.348725655972677}
{0.2269844591298455	11.357159771150803}
{0.2266680880076808	11.349222956492223}
{0.22648395045732225	11.333404400384}
{0.22656380646939847	11.32419752286607}
{0.22641306242093892	11.328190323469885}
{0.22623372134375913	11.320653121046908}
{0.22603650100820227	11.311686067187923}
{0.22594004383063698	11.301825050410072}
{0.22596363220822452	11.297002191531812}
{0.22584240319011745	11.298181610411186}
{0.2257626191959461	11.29212015950582}
{0.22576158277677974	11.288130959797256}
{0.2258764335206171	11.288079138838956}
{0.22599646422495218	11.293821676030817}
{0.2259178517162764	11.299823211247578}
{0.2256717230465444	11.295892585813776}
{0.22574547656723967	11.283586152327175}
{0.2255365256638598	11.28727382836194}
{0.22575908774065215	11.27682628319296}
{0.22593872341082366	11.28795438703257}
{0.2259222330095747	11.29693617054115}
{0.22561068546485277	11.296111650478693}
{0.22562951371058265	11.2805342732426}
{0.22567354458735248	11.281475685529086}
{0.2255543275987834	11.283677229367571}
{0.22565029986001847	11.277716379939116}
{0.2256590772615246	11.282514993000873}
{0.22550736352748815	11.282953863076173}
{0.22545111772848905	11.275368176374341}
{0.2254506809894166	11.27255588642438}
{0.22548806498560922	11.272534049470753}
{0.22566939832106547	11.274403249280384}
{0.2256227533826322	11.283469916053201}
{0.2255243982850193	11.281137669131521}
{0.22551569349469316	11.276219914250886}
{0.22571820407093474	11.275784674734576}
{0.22575318886138385	11.285910203546655}
{0.22578693625321702	11.2876594430691}
{0.2257119544213005	11.289346812660762}
{0.22588087657900158	11.285597721064931}
{0.22582611510707204	11.294043828949968}
{0.2258682644497496	11.291305755353488}
{0.2258969676510493	11.293413222487379}
{0.22575083874852347	11.294848382552367}
{0.22576501291625015	11.287541937426079}
{0.2257294755704181	11.288250645812402}
{0.2256077790425653	11.286473778520794}
{0.22563033313519798	11.280388952128147}
{0.2257585467372926	11.281516656759786}
{0.22572866671095942	11.287927336864522}
{0.2256644086967763	11.286433335547866}
{0.2255861627468617	11.283220434838713}
{0.225609797810267	11.279308137342978}
{0.22573772768845535	11.280489890513241}
{0.2255881752964708	11.286886384422662}
{0.22546685612383957	11.279408764823433}
{0.22542245114739345	11.273342806191867}
{0.2253687459694945	11.27112255736957}
{0.22537025767944796	11.268437298474607}
{0.2252886766021427	11.268512883972285}
{0.22532481030378554	11.264433830107038}
{0.22531921610646852	11.266240515189175}
{0.22535931015551294	11.265960805323322}
{0.22537357439106115	11.26796550777553}
{0.22534223974070264	11.26867871955295}
{0.22539460131880693	11.267111987035024}
{0.22554517962569318	11.26973006594024}
{0.22554175375128427	11.277258981284545}
{0.2256191148787707	11.277087687564103}
{0.2257027558433962	11.280955743938424}
{0.22572369174007498	11.2851377921697}
{0.22578015239621732	11.286184587003637}
{0.22580065477986258	11.289007619810748}
{0.2256032195404724	11.290032738993007}
{0.2258969826293902	11.280160977023504}
{0.22575143535764963	11.294849131469407}
{0.22573406695704826	11.28757176788237}
{0.22573548330060225	11.286703347852294}
{0.2259247156395856	11.286774165030007}
{0.22587792034161394	11.296235781979163}
{0.2257219132221966	11.293896017080595}
{0.2259148958363329	11.286095661109714}
{0.22588532422715987	11.29574479181652}
{0.22593771063088366	11.294266211357861}
{0.22611784521137748	11.296885531544058}
{0.22585866532056822	11.305892260568738}
{0.22581111655413186	11.292933266028282}
{0.22588675371078906	11.290555827706457}
{0.2258876491966947	11.29433768553932}
{0.22582772527157646	11.294382459834592}
{0.22586248832278008	11.29138626357869}
{0.22604001862886433	11.293124416138866}
{0.22616661799277452	11.302000931443082}
{0.22617234511516462	11.308330899638591}
{0.22620278402320568	11.308617255758099}
{0.22623472657654975	11.310139201160146}
{0.22620758050000264	11.311736328827354}
{0.22634666333138384	11.310379025000007}
{0.22631595920282385	11.317333166569062}
{0.22602566658443493	11.315797960141056}
{0.22609615695164753	11.301283329221626}
{0.22601132078917613	11.30480784758224}
{0.22615419563121414	11.300566039458678}
{0.22604307991135636	11.307709781560561}
{0.22609880688322953	11.30215399556767}
{0.22617883419837811	11.304940344161343}
{0.2262251361016294	11.308941709918763}
{0.22612648723476525	11.311256805081312}
{0.22601546329586908	11.306324361738104}
{0.2262320107631177	11.300773164793306}
{0.22611337398684714	11.311600538155727}
{0.22617078035216584	11.305668699342194}
{0.22622205890430266	11.308539017608142}
{0.22633496963233282	11.311102945214978}
{0.22630909748782968	11.316748481616472}
{0.2260452202620094	11.315454874391326}
{0.22608825218469777	11.302261013100312}
{0.22630155153892684	11.304412609234749}
{0.22628157208799765	11.315077576946198}
{0.22633949518389176	11.314078604399741}
{0.2263224587767993	11.316974759194435}
{0.22626205603210947	11.316122938839813}
{0.2262240482250859	11.313102801605332}
{0.22627670232556205	11.311202411254156}
{0.22621082532645334	11.313835116277955}
{0.22635374153898558	11.31054126632251}
{0.22632126659448676	11.317687076949143}
{0.2262632717717015	11.316063329724194}
{0.2263224841245353	11.313163588584935}
{0.2261201984162514	11.316124206226636}
{0.22622596106847373	11.306009920812443}
{0.22627889121208214	11.311298053423563}
{0.22619480873146305	11.313944560603987}
{0.22616765050893636	11.309740436573021}
{0.22606174546303265	11.30838252544668}
{0.22605752009763505	11.303087273151485}
{0.22606387620188848	11.30287600488161}
{0.22601164694954579	11.303193810094275}
{0.2260636342852773	11.300582347477139}
{0.2260032137722652	11.303181714263717}
{0.22607486725586093	11.300160688613122}
{0.22598422933506973	11.30374336279291}
{0.2259636007943407	11.29921146675334}
{0.22604747508626835	11.298180039716893}
{0.22597298742868036	11.302373754313264}
{0.2259918204143061	11.29864937143386}
{0.2259996436401904	11.299591020715148}
{0.22596074254633325	11.299982182009378}
{0.22601606704289698	11.298037127316517}
{0.22590105292294632	11.300803352144701}
{0.2259830817993221	11.295052646147157}
{0.22610705071471648	11.299154089965954}
{0.22596014292573724	11.305352535735672}
{0.22599970983992493	11.2980071462867}
{0.22579575934839044	11.299985491996102}
{0.22560597512789318	11.289787967419384}
{0.22562906583908643	11.280298756394522}
{0.22561653460233191	11.28145329195418}
{0.22562942334112585	11.280826730116466}
{0.2256423959981539	11.281471167056157}
{0.22578018209957124	11.282119799907582}
{0.2258522445386996	11.28900910497844}
{0.22569640254626666	11.292612226934827}
{0.22556231233872695	11.28482012731319}
{0.22561363684991223	11.278115616936217}
{0.2256082610906602	11.280681842495483}
{0.22558788297030605	11.280413054532879}
{0.2255934034822142	11.279394148515163}
{0.22562757601071082	11.27967017411057}
{0.22565215559378327	11.28137880053539}
{0.22548210146339573	11.282607779689027}
{0.22555152813347515	11.274105073169668}
{0.22550907327692002	11.277576406673635}
{0.2256442840130923	11.275453663845868}
{0.22568029950880242	11.28221420065449}
{0.22571021470834185	11.284014975439996}
{0.2259173240096252	11.28551073541695}
{0.22593965451074133	11.295866200481115}
{0.22582989935225434	11.296982725536925}
{0.22576415832428956	11.291494967612572}
{0.22574884885228283	11.28820791621432}
{0.22552570001708702	11.287442442614001}
{0.22561532450007132	11.276285000854202}
{0.22557475967948945	11.280766225003411}
{0.22531554375938093	11.278737983974318}
{0.2251061396569918	11.265777187968906}
{0.22528997837988765	11.255306982849447}
{0.22523689450373557	11.26449891899425}
{0.2254018729125791	11.261844725186661}
{0.22563005436689818	11.270093645628823}
{0.22556444854166896	11.281502718344779}
{0.2257834344510272	11.278222427083326}
{0.22586154402870168	11.289171722551236}
{0.2258158945271098	11.293077201434963}
{0.22580067413611846	11.290794726355374}
{0.22591038482539286	11.290033706805808}
{0.22589116881904509	11.295519241269517}
{0.22597069347115226	11.294558440952118}
{0.2261075558334171	11.298534673557482}
{0.22625394825182385	11.305377791670733}
{0.2262776828718222	11.312697412591062}
{0.22635164357780135	11.31388414359097}
{0.2263321683329966	11.317582178889946}
{0.2264024963502317	11.316608416649707}
{0.22658390246642818	11.320124817511452}
{0.22640853459303698	11.329195123321279}
{0.22633504381174255	11.320426729651722}
{0.22628542568906798	11.316752190586998}
{0.22617829318176025	11.314271284453268}
{0.22617451057113527	11.308914659087886}
{0.22633846630502463	11.30872552855664}
{0.22635991090949026	11.316923315251096}
{0.22625651081428644	11.31799554547437}
{0.22629459702732313	11.312825540714183}
{0.22645080705969875	11.314729851366025}
{0.22661180009201232	11.322540352984802}
{0.22661435889672427	11.330590004600486}
{0.22640341053655272	11.33071794483608}
{0.22645216820888778	11.32017052682751}
{0.2264668248969239	11.32260841044426}
{0.22652296353297313	11.323341244846066}
{0.2264828321891473	11.326148176648553}
{0.2263736410722824	11.324141609457259}
{0.2263902642924102	11.318682053614015}
{0.2264617345948901	11.319513214620406}
{0.22665000730278692	11.323086729744393}
{0.2266861208774947	11.33250036513923}
{0.2267418981716456	11.334306043874617}
{0.22668866523876688	11.337094908582174}
{0.2268567143960345	11.334433261938218}
{0.22684966074685706	11.3428357198016}
{0.22674976488365609	11.342483037342731}
{0.22663464491696855	11.3374882441827}
{0.22664337505899362	11.331732245848324}
{0.22693699165353712	11.332168752949583}
{0.2269841059264962	11.346849582676747}
{0.2270714882795153	11.349205296324698}
{0.22699089091907237	11.353574413975647}
{0.22705434739523697	11.349544545953504}
{0.22693791054068438	11.352717369761724}
{0.22689866157540392	11.346895527034103}
{0.2269048317452936	11.344933078770076}
{0.2270478902844721	11.345241587264566}
{0.22703908366035358	11.35239451422349}
{0.22732723810638308	11.351954183017567}
{0.22717838032196513	11.36636190531905}
{0.22721212756909426	11.358919016098138}
{0.2272686457901899	11.360606378454591}
{0.2271538978690859	11.363432289509388}
{0.22710290493886812	11.357694893454186}
{0.22705129176470326	11.355145246943298}
{0.22695514648546516	11.352564588235046}
{0.22703074607798415	11.347757324273159}
{0.22703422286361752	11.351537303899102}
{0.22718179367477165	11.351711143180772}
{0.22714969606319158	11.359089683738455}
{0.22730093877929064	11.357484803159453}
{0.22736711894390363	11.365046938964394}
{0.22747989575033117	11.368355947195038}
{0.22744605727067913	11.373994787516425}
{0.22763093327429332	11.372302863533832}
{0.22767009438123476	11.381546663714552}
{0.22781252236977984	11.38350471906161}
{0.22757836633165854	11.39062611848887}
{0.22769434623430798	11.378918316582793}
{0.22777363730899775	11.38471731171527}
{0.2277148946246773	11.388681865449767}
{0.2277076731037313	11.385744731233743}
{0.2277094153314734	11.385383655186448}
{0.22767767263687247	11.385470766573562}
{0.22759563387465728	11.383883631843505}
{0.22735260329733614	11.379781693732737}
{0.22724644566960459	11.367630164866673}
{0.227431003209498	11.362322283480117}
{0.2275037198139144	11.371550160474776}
{0.2273691029417689	11.375185990695604}
[truncated: 18,000 more rows]
