# Supplementary material for: The evolution of environmentally mediated social interactions and posthumous spite under isolation by distance
Source: PLoS Comput Biol. 2024 May 30;20(5):e1012071. doi: 10.1371/journal.pcbi.1012071 (PMC11139344; doi:10.1371/journal.pcbi.1012071)
Supplement: S2 Data — (ZIP) [file pcbi.1012071.s003.zip › data_Fig6B/Means_Lambdae62.csv]

{-0.14	0.}
{-0.14000301702684514	-7.000000000000002}
{-0.14000321897613993	-7.000150851342607}
{-0.1400062634050265	-7.000160948807345}
{-0.14000426996914878	-7.000313170251674}
{-0.13998686883597292	-7.000213498457786}
{-0.13998387152359434	-6.999343441798993}
{-0.1399879696274513	-6.999193576180065}
{-0.13997858097297072	-6.99939848137291}
{-0.1399692758038005	-6.99892904864888}
{-0.13995383518750495	-6.998463790190374}
{-0.13995030415670676	-6.997691759375594}
{-0.13993612001654968	-6.997515207835686}
{-0.13993181957214415	-6.99680600082783}
{-0.13994361732644492	-6.996590978607553}
{-0.13995714757246064	-6.997180866322586}
{-0.13993246648323543	-6.997857378623373}
{-0.13992710433408953	-6.996623324162112}
{-0.13989896407421343	-6.996355216704821}
{-0.13988812543939902	-6.994948203711006}
{-0.13988860907807574	-6.994406271970285}
{-0.13988988517123496	-6.9944304539041235}
{-0.13989565043616015	-6.994494258562081}
{-0.13988474597766606	-6.994782521808344}
{-0.13988656280559117	-6.994237298883639}
{-0.13987182703210524	-6.994328140279892}
{-0.1398806251032034	-6.993591351605592}
{-0.13985573847964455	-6.9940312551605}
{-0.1398660994929906	-6.992786923982556}
{-0.1398615080514198	-6.9933049746498614}
{-0.13982510814875868	-6.993075402571321}
{-0.139840456163605	-6.991255407438258}
{-0.1398418874820093	-6.992022808180573}
{-0.1398329419656468	-6.992094374100795}
{-0.13984180046395456	-6.991647098282665}
{-0.1398591889698963	-6.992090023198056}
{-0.13986108038918493	-6.9929594484951405}
{-0.13984380782230957	-6.9930540194595805}
{-0.13986594071815792	-6.992190391115804}
{-0.1398761402455136	-6.993297035908225}
{-0.1398745198825982	-6.9938070122760045}
{-0.13989951264113953	-6.993725994130235}
{-0.13989960605949456	-6.9949756320573}
{-0.13989919493003572	-6.99498030297505}
{-0.13988923075291046	-6.994959746502108}
{-0.13990636934876438	-6.994461537645847}
{-0.1399492708787992	-6.995318467438545}
{-0.13996154726351545	-6.997463543940289}
{-0.13999376461458707	-6.998077363176103}
{-0.1399886924613069	-6.999688230729682}
{-0.13996303459667198	-6.9994346230656745}
{-0.13998386469398233	-6.998151729833928}
{-0.13994431544567223	-6.999193234699443}
{-0.13992426208540212	-6.99721577228394}
{-0.1399368333358018	-6.9962131042704305}
{-0.1399035566492009	-6.996841666790404}
{-0.1398679548672915	-6.995177832460362}
{-0.13992875222136036	-6.9933977433648895}
{-0.13993789563840836	-6.996437611068336}
{-0.13988672507110775	-6.996894781920733}
{-0.13993049070982116	-6.994336253555707}
{-0.1399009937845053	-6.996524535491385}
{-0.13991333543670112	-6.99504968922559}
{-0.13988856111892367	-6.995666771835382}
{-0.13991783625673718	-6.99442805594651}
{-0.13993123115413084	-6.995891812837178}
{-0.13997155762882268	-6.9965615577068645}
{-0.13997832720042638	-6.998577881441456}
{-0.1399485750652316	-6.998916360021638}
{-0.14004705250599747	-6.997428753261892}
{-0.13995243690140874	-7.002352625300188}
{-0.1399595009239309	-6.997621845070754}
{-0.13998364270492117	-6.997975046196857}
{-0.14001019093845612	-6.999182135246372}
{-0.13999000559621538	-7.00050954692312}
{-0.13989462912079975	-6.999500279811077}
{-0.1398867608955906	-6.994731456040299}
{-0.1398555699734776	-6.994338044779839}
{-0.1399525432267547	-6.99277849867419}
{-0.13996207957435283	-6.997627161338048}
{-0.13994364981278912	-6.998103978717946}
{-0.13996033264302568	-6.997182490639765}
{-0.13996946544102984	-6.998016632151593}
{-0.13995912648564068	-6.998473272051797}
{-0.14003572162746816	-6.997956324282337}
{-0.14000971995511002	-7.001786081373718}
{-0.14003054886641383	-7.000485997755811}
{-0.14002869279426186	-7.001527443321011}
{-0.14003705474665196	-7.001434639713407}
{-0.1400736046003236	-7.0018527373329125}
{-0.1400268716757231	-7.003680230016494}
{-0.13996062439524673	-7.00134358378647}
{-0.14002255872480146	-6.998031219762652}
{-0.14003065166178064	-7.001127936240385}
{-0.13994184339705393	-7.001532583089347}
{-0.13987934898275792	-6.997092169853011}
{-0.13989701008163824	-6.993967449138208}
{-0.1398705277686786	-6.994850504082223}
{-0.1398555794278177	-6.993526388434242}
{-0.13979704169187135	-6.9927789713912025}
{-0.1397829151982512	-6.989852084593881}
{-0.13977753752754882	-6.989145759912873}
{-0.13983756285322382	-6.988876876377753}
{-0.13982382309085414	-6.991878142661499}
{-0.13987135003224543	-6.991191154543011}
{-0.13986485600749346	-6.9935675016125805}
{-0.13985546683463584	-6.993242800374983}
{-0.13989775023927536	-6.992773341732107}
{-0.13991721589395767	-6.9948875119640785}
{-0.13990898758155368	-6.995860794698198}
{-0.13984158129279703	-6.995449379077992}
{-0.13985998243338352	-6.992079064640161}
{-0.1399028255636534	-6.9929991216694845}
{-0.1399307327813471	-6.995141278182972}
{-0.13989370788781283	-6.996536639067657}
{-0.1399624973039257	-6.994685394390938}
{-0.13995587430881182	-6.998124865196583}
{-0.1399639918805451	-6.997793715440887}
{-0.1399066412467769	-6.998199594027554}
{-0.1399403117458437	-6.995332062339144}
{-0.13995818317146055	-6.997015587292482}
{-0.13986058971005186	-6.997909158573324}
{-0.13981909962101058	-6.9930294855028885}
{-0.1398321270188462	-6.990954981050828}
{-0.1397831309446393	-6.991606350942609}
{-0.1397570787326312	-6.98915654723227}
{-0.13974475659187982	-6.987853936631863}
{-0.1398308094964184	-6.987237829594294}
{-0.1398346673532616	-6.991540474821223}
{-0.1398938404013169	-6.991733367663379}
{-0.1399412895916024	-6.994692020066144}
{-0.1399384330072717	-6.997064479580415}
{-0.13994052063894538	-6.996921650363879}
{-0.13990047952264725	-6.99702603194757}
{-0.13988477176878675	-6.995023976132661}
{-0.13992766406601367	-6.994238588439634}
{-0.13990032853952025	-6.9963832033009865}
{-0.13999518166856084	-6.995016426976309}
{-0.14000648987456485	-6.999759083428337}
{-0.1399571505150204	-7.00032449372854}
{-0.14005923973295845	-6.997857525751316}
{-0.1400231533496827	-7.002961986648222}
{-0.1400333710635457	-7.0011576674844305}
{-0.14006002825217925	-7.0016685531775895}
{-0.14012096333922353	-7.003001412609266}
{-0.1401756182616761	-7.0060481669614685}
{-0.14019384096504897	-7.008780913084107}
{-0.14017591870595714	-7.009692048252745}
{-0.1401125113421184	-7.008795935298154}
{-0.1399837233654797	-7.0056255671062155}
{-0.14012227487849158	-6.999186168274282}
{-0.1401273072858508	-7.006113743924875}
{-0.14013896240595178	-7.006365364292837}
{-0.1402581990776492	-7.006948120297889}
{-0.14024977079120826	-7.01290995388276}
{-0.14030610385676592	-7.012488539560722}
{-0.1404208002334468	-7.0153051928385946}
{-0.14034564647750009	-7.021040011672633}
{-0.140395672802618	-7.017282323875296}
{-0.14036051858932166	-7.019783640131199}
{-0.14036192541534762	-7.018025929466374}
{-0.1403430564504532	-7.018096270767681}
{-0.1404720029707459	-7.017152822522954}
{-0.14042543996591028	-7.02360014853759}
{-0.14053202232359374	-7.021271998295808}
{-0.14050647867882243	-7.026601116179981}
{-0.14049177772552363	-7.025323933941413}
{-0.14040025143552312	-7.024588886276479}
{-0.1405423239922703	-7.020012571776452}
{-0.14048030318804539	-7.02711619961381}
{-0.14063806500473036	-7.02401515940257}
{-0.14050840420096392	-7.031903250236817}
{-0.14044014989563858	-7.025420210048496}
{-0.14033420364575816	-7.022007494782224}
{-0.1404436277103671	-7.016710182288202}
{-0.14051050590059835	-7.022181385518647}
{-0.14047678928709817	-7.025525295030215}
{-0.1405349730056981	-7.023839464355204}
{-0.14060294968347373	-7.0267486502852075}
{-0.14063872401953892	-7.030147484173982}
{-0.14052612008149296	-7.031936200977234}
{-0.14065575111514061	-7.026306004074939}
{-0.14055148447632157	-7.032787555757321}
{-0.14068107875856076	-7.0275742238163605}
{-0.14065281083162975	-7.034053937928323}
{-0.14071949999497121	-7.032640541581771}
{-0.14071321244037124	-7.035974999748851}
{-0.14067051604784278	-7.035660622018859}
{-0.14062196776727984	-7.0335258023924245}
{-0.1407235657646984	-7.031098388364273}
{-0.1407488482590572	-7.036178288235207}
{-0.140852010732205	-7.037442412953145}
{-0.14093960808649514	-7.042600536610531}
{-0.1409303770174694	-7.046980404325035}
{-0.14085786644847512	-7.046518850873753}
{-0.140819867163356	-7.042893322424031}
{-0.1407294005052799	-7.040993358168071}
{-0.1408990116421937	-7.0364700252642685}
{-0.14085300230354017	-7.0449505821099585}
{-0.1408385697443412	-7.04265011517729}
{-0.14078614807089634	-7.041928487217335}
{-0.14077828097438955	-7.039307403545096}
{-0.14077475100682046	-7.03891404871976}
{-0.14065933979547723	-7.038737550341307}
{-0.1406440656922567	-7.032966989774146}
{-0.14057626110440136	-7.032203284613114}
{-0.14056008758258798	-7.028813055220352}
{-0.14070361696269423	-7.02800437912968}
{-0.14065888485774877	-7.035180848134997}
{-0.14073950463800788	-7.03294424288772}
{-0.14074254406716205	-7.036975231900677}
{-0.1407637047506304	-7.037127203358392}
{-0.1407179249695013	-7.038185237531808}
{-0.14076265678790195	-7.035896248475345}
{-0.14076224182963035	-7.038132839395378}
{-0.1407525991992002	-7.038112091481799}
{-0.14077857659510115	-7.0376299599602925}
{-0.14083084212760275	-7.0389288297553305}
{-0.1407516230693976	-7.04154210638041}
{-0.14076357294905592	-7.037581153470154}
{-0.14085119022598644	-7.038178647453062}
{-0.14072960447629734	-7.0425595112995945}
{-0.14065537705540876	-7.036480223815138}
{-0.14063934386839907	-7.03276885277071}
{-0.14056620260213817	-7.0319671934202255}
{-0.14046281930467563	-7.0283101301071875}
{-0.1404404842190971	-7.023140965234055}
{-0.14042472325874245	-7.0220242109551165}
{-0.1404123858181329	-7.021236162937387}
{-0.14041856928264274	-7.020619290906908}
{-0.14044373770740193	-7.0209284641324}
{-0.14046254675081946	-7.022186885370361}
{-0.14045236762254604	-7.023127337541241}
{-0.1404718950172369	-7.0226183811275655}
{-0.1403833629537737	-7.0235947508621}
{-0.14047350088554109	-7.019168147688944}
{-0.1404176450883343	-7.023675044277305}
{-0.14048958989434926	-7.020882254416968}
{-0.14043958124091088	-7.024479494717721}
{-0.14045072897062694	-7.021979062045793}
{-0.14046267547797775	-7.0225364485315955}
{-0.14052782977958997	-7.023133773899135}
{-0.1406786907755522	-7.026391488979742}
{-0.14060016234437503	-7.033934538777854}
{-0.1406176849860183	-7.030008117219001}
{-0.1405531716575078	-7.030884249301168}
{-0.14054665340150138	-7.027658582875634}
{-0.14051226503970815	-7.027332670075316}
{-0.14042376375306045	-7.025613251985654}
{-0.1403384058475416	-7.021188187653267}
{-0.14046395764060807	-7.016920292377326}
{-0.14064733550202632	-7.023197882030656}
{-0.14064040023297533	-7.032366775101568}
{-0.14056303422881122	-7.032020011649017}
{-0.14057567809696433	-7.028151711440813}
{-0.14063642203591264	-7.0287839048484635}
{-0.1405416948172924	-7.031821101795873}
{-0.1405352579879641	-7.027084740864867}
{-0.14050904736459233	-7.026762899398443}
{-0.1403709697534114	-7.0254523682298675}
{-0.1403640784543436	-7.01854848767082}
{-0.14054132827131768	-7.018203922717427}
{-0.1403806429307157	-7.027066413566136}
{-0.1402680710420395	-7.019032146536031}
{-0.14032146408383817	-7.013403552102217}
{-0.14033424878087966	-7.016073204192149}
{-0.1403693032916217	-7.016712439044225}
{-0.14041767416753262	-7.018465164581332}
{-0.14043281114699563	-7.020883708376879}
{-0.14053809549982862	-7.021640557350026}
{-0.14034707813154024	-7.026904774991678}
{-0.1401951572941982	-7.017353906577261}
{-0.14029626267886083	-7.009757864710158}
{-0.14029932425904254	-7.01481313394329}
{-0.14018122697554056	-7.014966212952374}
{-0.14022228573584164	-7.009061348777278}
{-0.1401025537738242	-7.011114286792335}
{-0.1400424208803844	-7.005127688691461}
{-0.14010025141694762	-7.002121044019469}
{-0.14023118523153072	-7.005012570847636}
{-0.1401177078490241	-7.01155926157679}
{-0.14007977986797737	-7.005885392451462}
{-0.139969342559853	-7.003988993399123}
{-0.13983875692787193	-6.998467127992898}
{-0.1397982140499226	-6.99193784639384}
{-0.13981504868669267	-6.98991070249638}
{-0.13959348098534163	-6.990752434334887}
{-0.13961055771151096	-6.979674049267338}
{-0.13947336449183584	-6.980527885575804}
{-0.1394677089454714	-6.973668224592046}
{-0.13929997172252817	-6.97338544727382}
{-0.1393842439139733	-6.964998586126664}
{-0.13954311602769343	-6.969212195698917}
{-0.13954690359548158	-6.977155801384926}
{-0.13954638946589212	-6.97734517977433}
{-0.1394818461143341	-6.97731947329485}
{-0.13956473861277044	-6.974092305716955}
{-0.13957983435994148	-6.97823693063877}
{-0.13961325463186483	-6.9789917179973155}
{-0.13968083118023034	-6.980662731593481}
{-0.13962347769706895	-6.9840415590117555}
{-0.1395352808088713	-6.981173884853687}
{-0.13960170163352986	-6.9767640404438085}
{-0.13968863366031606	-6.980085081676742}
{-0.13971414312167924	-6.984431683016057}
{-0.13965820380260488	-6.985707156084207}
{-0.13952936951137815	-6.982910190130495}
{-0.13961751043806434	-6.976468475569155}
{-0.13964316324438517	-6.980875521903457}
{-0.13974822338540543	-6.9821581622195055}
{-0.13984567909415996	-6.987411169270512}
{-0.1398785150045814	-6.992283954708237}
{-0.13999056741995813	-6.993925750229311}
{-0.1399013305594923	-6.999528370998143}
{-0.13994196915781443	-6.995066527974847}
{-0.14001697562407756	-6.997098457890958}
{-0.13998585543084996	-7.000848781204107}
{-0.14001684721863833	-6.999292771542731}
{-0.13994122393978092	-7.000842360932149}
{-0.14004701863448857	-6.997061196989272}
{-0.14024496558694785	-7.002350931724656}
{-0.14008635443760228	-7.012248279347617}
{-0.14018278781109855	-7.004317721880338}
{-0.14023166555947533	-7.009139390555152}
{-0.14024922722943015	-7.011583277973995}
{-0.1402090420646457	-7.012461361471733}
{-0.14024461281450654	-7.010452103232517}
{-0.1403554718822444	-7.012230640725556}
{-0.14042280364972495	-7.017773594112444}
{-0.1405054469562013	-7.021140182486482}
{-0.14054722339049142	-7.0252723478102945}
{-0.14053362956829332	-7.027361169524801}
{-0.1406751436659313	-7.026681478414897}
{-0.14044249291709768	-7.033757183296791}
{-0.14036554987270441	-7.022124645855117}
{-0.1403454531919266	-7.0182774936354555}
{-0.1402936342095152	-7.017272659596569}
{-0.14043772859085007	-7.014681710476002}
{-0.14038392656920307	-7.021886429542734}
{-0.14043470181725645	-7.019196328460386}
{-0.14017587252734837	-7.021735090863048}
{-0.14018606257206193	-7.008793626367648}
{-0.14025644966496265	-7.009303128603333}
{-0.1402417981123647	-7.012822483248363}
{-0.14005707891449262	-7.012089905618472}
{-0.1402070095989428	-7.0028539457248575}
{-0.14018034877671387	-7.010350479947375}
{-0.14010443171520634	-7.009017438835926}
{-0.14016746227832727	-7.00522158576055}
{-0.14037427734132454	-7.008373113916602}
{-0.14043449199550792	-7.0187138670664595}
{-0.14042977617379307	-7.021724599775634}
{-0.14027745063729474	-7.0214888086898855}
{-0.14043072584863378	-7.013872531864973}
{-0.14043299679391663	-7.021536292431917}
{-0.140565512538178	-7.021649839696068}
{-0.140566421180191	-7.028275626909137}
{-0.1403772107408448	-7.028321059009799}
{-0.1404636059089074	-7.0188605370424755}
{-0.14045467791840155	-7.023180295445612}
{-0.1404016092496635	-7.022733895920316}
{-0.14032195252940904	-7.020080462483413}
{-0.14038390189886454	-7.016097626470679}
{-0.14039138177435984	-7.019195094943464}
{-0.1404334380905535	-7.019569088718224}
{-0.14041592459682628	-7.021671904527907}
{-0.14043240883144523	-7.020796229841551}
{-0.1404959065316279	-7.021620441572502}
{-0.14042121384965717	-7.02479532658163}
{-0.14051489596206046	-7.021060692483098}
{-0.1405746708469116	-7.025744798103256}
{-0.1405453446821309	-7.028733542345817}
{-0.1406934193241452	-7.027267234106778}
{-0.14069290275863153	-7.034670966207491}
{-0.14079811120328758	-7.034645137931801}
{-0.14082786055062607	-7.039905560164604}
{-0.1408655385336546	-7.041393027531536}
{-0.14089666426750766	-7.043276926682956}
{-0.14075753708159622	-7.044833213375615}
{-0.14081349637880383	-7.037876854080039}
{-0.14080590124794118	-7.040674818940417}
{-0.1407561402895754	-7.040295062397286}
{-0.14083574386469203	-7.037807014478998}
{-0.14067900880225553	-7.041787193234831}
{-0.1405504894423854	-7.033950440113013}
{-0.14050122776874022	-7.027524472119503}
{-0.14055766105298514	-7.025061388437235}
{-0.14048111513883335	-7.02788305264948}
{-0.140382033247785	-7.024055756941879}
{-0.14048000663991908	-7.019101662389461}
{-0.1404819545695205	-7.024000331996172}
{-0.14047637759128628	-7.024097728476246}
{-0.14051961573675986	-7.023818879564526}
{-0.14055858651052977	-7.025980786838208}
{-0.14056598027320977	-7.027929325526697}
{-0.14074175522880333	-7.028299013660695}
{-0.14083467422950746	-7.037087761440376}
{-0.14081057959345133	-7.041733711475586}
{-0.14075040395224897	-7.040528979672776}
{-0.14078467397921174	-7.037520197612651}
{-0.14088894738501673	-7.039233698960792}
{-0.14068990924650865	-7.044447369251039}
{-0.1408664736289239	-7.034495462325646}
{-0.14086228626560499	-7.043323681446405}
{-0.14085081569491037	-7.0431143132804594}
{-0.1408838480669688	-7.042540784745729}
{-0.14097283582548817	-7.044192403348651}
{-0.1408858323615777	-7.048641791274621}
{-0.1408554194909676	-7.044291618079096}
{-0.14092119587635502	-7.042770974548596}
{-0.14094942643198619	-7.046059793817966}
{-0.1410636903607845	-7.04747132159952}
{-0.14099882045076104	-7.053184518039437}
{-0.14093979029966988	-7.049941022538262}
{-0.1410621359156486	-7.046989514983705}
{-0.14093717667460068	-7.053106795782649}
{-0.14085273333896947	-7.046858833730249}
{-0.140835813448829	-7.042636666948692}
{-0.14093877389956877	-7.04179067244166}
{-0.14092105221045678	-7.046938694978653}
{-0.14092643420867465	-7.046052610523052}
{-0.14085434652085865	-7.046321710433945}
{-0.14091923469257653	-7.042717326043153}
{-0.14086106398091244	-7.045961734629047}
{-0.14095549411639557	-7.04305319904584}
{-0.14086680261146498	-7.047774705819991}
{-0.14092455382572777	-7.043340130573463}
{-0.14099184120711994	-7.0462276912866}
{-0.14099752559688009	-7.049592060356222}
{-0.14100204850177228	-7.0498762798442245}
{-0.1409611162800436	-7.050102425088831}
{-0.14085121643786708	-7.048055814002395}
{-0.1409229016386404	-7.042560821893568}
{-0.1409863052143184	-7.0461450819322335}
{-0.14100854003495025	-7.0493152607161385}
{-0.141017464613149	-7.050427001747713}
{-0.14107575476748074	-7.050873230657654}
{-0.14109732762812896	-7.05378773837424}
{-0.14106114696791094	-7.054866381406649}
{-0.14095195758609308	-7.053057348395756}
{-0.1409217511332124	-7.047597879304852}
{-0.14085441668857265	-7.046087556660809}
{-0.14082119170066498	-7.042720834428831}
{-0.14068006802488212	-7.041059585033443}
{-0.14067249044765515	-7.034003401244294}
{-0.14064222895025208	-7.033624522382951}
{-0.14056477271108592	-7.032111447512798}
{-0.1405591962153523	-7.028238635554492}
{-0.14055462435071817	-7.027959810767815}
{-0.1404899025854038	-7.0277312175361075}
{-0.14048097194119488	-7.024495129270379}
{-0.14046243336687592	-7.024048597059942}
{-0.1404467049090169	-7.023121668343984}
{-0.14049629214486334	-7.02233524545104}
{-0.14051448966075586	-7.024814607243359}
{-0.14055737008211863	-7.025724483037987}
{-0.14054658476711288	-7.027868504106122}
{-0.14040941672494717	-7.027329238355825}
{-0.14043296048694187	-7.020470836247543}
{-0.14057941746935843	-7.021648024347275}
{-0.14049272216094186	-7.028970873468115}
{-0.1404661522947581	-7.024636108047287}
{-0.14051029068176954	-7.023307614738095}
{-0.1406134610821334	-7.025514534088669}
{-0.14067501921696357	-7.030673054106853}
{-0.14066223896374058	-7.03375096084836}
{-0.14054462080162528	-7.033111948187214}
{-0.1406631442133568	-7.02723104008145}
{-0.1407556399516255	-7.033157210668023}
{-0.14073346258702066	-7.037781997581457}
{-0.1406203732201963	-7.03667312935121}
{-0.1406678539504418	-7.031018661009992}
{-0.1407269813457739	-7.033392697522266}
{-0.14086708344890814	-7.036349067288867}
{-0.1408380041896941	-7.043354172445587}
{-0.14079102754050588	-7.041900209484881}
{-0.14078097733448608	-7.039551377025467}
{-0.14075032413731417	-7.039048866724477}
{-0.14056232324505274	-7.037516206865887}
{-0.14050526903620356	-7.028116162252799}
{-0.14045454119626335	-7.025263451810339}
{-0.1403985415937054	-7.022727059813324}
{-0.1404461079247216	-7.019927079685426}
{-0.14050593300178923	-7.0223053962362325}
{-0.1405965670763884	-7.025296650089616}
{-0.14063061414145636	-7.029828353819582}
{-0.14069811282729025	-7.031530707072971}
{-0.14065322018846882	-7.034905641364671}
{-0.14073095041318945	-7.032661009423585}
{-0.14077579401509552	-7.036547520659611}
{-0.14082109421891323	-7.038789700754917}
{-0.14080734317636795	-7.041054710945802}
{-0.14078646445796472	-7.040367158818541}
{-0.1408081771068091	-7.0393232228983855}
{-0.14097566919717608	-7.0404088553405915}
{-0.1410172803170506	-7.048783459858946}
{-0.1410773135499255	-7.050864015852678}
{-0.14105581791003385	-7.053865677496417}
{-0.14103180677948324	-7.052790895501842}
{-0.14103784704199976	-7.051590338974303}
{-0.14105649746572171	-7.051892352100127}
{-0.14105185634135844	-7.052824873286229}
{-0.1410706673128764	-7.052592817068055}
{-0.14109368926402158	-7.053533365643962}
{-0.1411375101369556	-7.054684463201229}
{-0.1411252067442305	-7.056875506847931}
{-0.1411818931641896	-7.056260337211666}
{-0.14126956893223439	-7.059094658209631}
{-0.14135138164182773	-7.063478446611871}
{-0.14132678355353892	-7.067569082091538}
{-0.14125529481167284	-7.0663391776770945}
{-0.14130176403032457	-7.062764740583798}
{-0.14129566072030303	-7.065088201516393}
{-0.14126624551815745	-7.064783036015306}
{-0.14124151668106397	-7.063312275908023}
{-0.14118348565054925	-7.062075834053355}
{-0.1411490303574736	-7.05917428252762}
{-0.14125553668842095	-7.05745151787383}
{-0.14132348030811132	-7.0627768344212}
{-0.14120786715162667	-7.066174015405724}
{-0.14113071521450077	-7.060393357581485}
{-0.14109413290821363	-7.056535760725191}
{-0.14113392019309567	-7.054706645410831}
{-0.14100262723789164	-7.056696009654927}
{-0.14101826729732944	-7.05013136189473}
{-0.14100859747642672	-7.050913364866621}
{-0.1411459571029041	-7.050429873821488}
{-0.14112374973253713	-7.057297855145361}
{-0.1411840898535082	-7.0561874866270085}
{-0.14116634457487764	-7.059204492675572}
{-0.14114353393224968	-7.0583172287440314}
{-0.14116646495402735	-7.057176696612636}
{-0.14116978492213722	-7.0583232477015185}
{-0.1412095694437602	-7.058489246107011}
{-0.1413019980299576	-7.060478472188147}
{-0.14137308828046552	-7.065099901498021}
{-0.1414661123225035	-7.0686544140234115}
{-0.14145157006320128	-7.0733056161253085}
{-0.14146480962679722	-7.072578503160204}
{-0.14145520861790076	-7.073240481340005}
{-0.14142338112263625	-7.072760430895182}
{-0.1414751668641203	-7.071169056131962}
{-0.14151335922160388	-7.073758343206161}
{-0.14144563998183232	-7.075667961080336}
{-0.14143826945297022	-7.0722819990917625}
{-0.14143045894886688	-7.071913472648649}
{-0.14145390944102906	-7.071522947443479}
{-0.1414612962778576	-7.072695472051592}
{-0.14136346186331705	-7.073064813893026}
{-0.14131282570798742	-7.068173093165996}
{-0.14129925840594462	-7.0656412853995105}
{-0.14129427694510838	-7.064962920297366}
{-0.14144911600008248	-7.064713847255553}
{-0.14136928551361147	-7.072455800004256}
{-0.14139081034512127	-7.068464275680701}
{-0.14136824536295253	-7.069540517256195}
{-0.1413124362826216	-7.0684122681477595}
{-0.14118763427096628	-7.065621814131212}
{-0.14117930820915595	-7.059381713548447}
{-0.14120284485197632	-7.058965410457932}
{-0.14128006712975713	-7.060142242598946}
{-0.1412406326520984	-7.064003356487986}
{-0.14125623932964268	-7.062031632605052}
{-0.14093916157285796	-7.0628119664822675}
{-0.14094906502078194	-7.046958078643031}
{-0.14091325237001523	-7.047453251039216}
{-0.14099312985752172	-7.045662618500896}
{-0.14084807741985386	-7.049656492876215}
{-0.1408491349229601	-7.042403870992818}
{-0.14087479676727618	-7.0424567461481375}
{-0.14082645239763444	-7.04373983836393}
{-0.14084328538692456	-7.041322619881852}
{-0.14085139129226684	-7.042164269346343}
{-0.14075825623210572	-7.042569564613455}
{-0.14074325920175557	-7.037912811605409}
{-0.14080113600517807	-7.037162960087903}
{-0.14085046764991263	-7.04005680025903}
{-0.14086544527092149	-7.042523382495746}
{-0.14086399436684768	-7.043272263546188}
{-0.14088700616596633	-7.043199718342494}
{-0.14095011721867856	-7.044350308298431}
{-0.1410432430480401	-7.047505860934032}
{-0.14110532166194667	-7.052162152402115}
{-0.14087963013569527	-7.0552660830974405}
{-0.14077095726182537	-7.043981506784865}
{-0.14079287777377733	-7.038547863091362}
{-0.14074463902907242	-7.039643888688971}
{-0.14062937048711355	-7.037231951453719}
{-0.14072580714961552	-7.031468524355782}
{-0.14058485599960363	-7.036290357480873}
{-0.14065999483641087	-7.0292427999802705}
{-0.14068588643448396	-7.03299974182063}
{-0.14074930153760506	-7.034294321724289}
{-0.14070862217618252	-7.03746507688034}
{-0.14070400434459618	-7.035431108809213}
{-0.1408663773999285	-7.035200217229899}
{-0.14078384230465332	-7.04331886999651}
{-0.1406804138508187	-7.039192115232753}
{-0.14069141834012655	-7.034020692541011}
{-0.1405884425860428	-7.034570917006414}
{-0.14058519544577533	-7.029422129302214}
{-0.1404448982009432	-7.029259772288845}
{-0.14043493647621472	-7.022244910047242}
{-0.1404277775888886	-7.0217468238108225}
{-0.14044538915060767	-7.021388879444517}
{-0.14031104300668346	-7.022269457530469}
{-0.1402349262801866	-7.015552150334264}
{-0.1402823607650232	-7.011746314009416}
{-0.14033600560371243	-7.014118038251253}
{-0.14037970822159698	-7.016800280185713}
{-0.14037490240511516	-7.018985411079929}
{-0.140445520266801	-7.018745120255838}
{-0.14038862475043332	-7.022276013340122}
{-0.1403767616526145	-7.019431237521756}
{-0.14036957059238916	-7.018838082630809}
{-0.14037629180649755	-7.018478529619544}
{-0.14042374819099523	-7.018814590324962}
{-0.14037619141074736	-7.021187409549847}
{-0.14043220631785305	-7.018809570537458}
{-0.14048109724224347	-7.021610315892745}
{-0.14046512085693338	-7.024054862112265}
{-0.14046149746751857	-7.023256042846751}
{-0.1405169598959286	-7.023074873376013}
{-0.1405009376710352	-7.0258479947965125}
{-0.14054562586555025	-7.025046883551844}
{-0.14046569436474476	-7.0272812932776025}
{-0.14036451589270504	-7.023284718237324}
{-0.14036640561315372	-7.018225794635335}
{-0.14047473525865273	-7.018320280657764}
{-0.14049816329469725	-7.023736762932709}
{-0.14053761849400295	-7.024908164734939}
{-0.14056693538859572	-7.026880924700235}
{-0.14060196995009985	-7.028346769429864}
{-0.14054274746994602	-7.030098497505078}
{-0.14064974184347395	-7.027137373497394}
{-0.14055640127042857	-7.03248709217379}
{-0.14060494423259942	-7.027820063521529}
{-0.14056818110282693	-7.0302472116300665}
{-0.14056225932262056	-7.028409055141436}
{-0.14065210818216636	-7.0281129661311095}
{-0.1406703195506667	-7.032605409108394}
{-0.14060617193889538	-7.0335159775334}
{-0.1406622641992957	-7.030308596944841}
{-0.14050306160349535	-7.033113209964852}
{-0.14046642840601917	-7.025153080174842}
{-0.14040148987478274	-7.023321420301042}
{-0.1403793230834796	-7.020074493739218}
{-0.14029065469101573	-7.018966154174057}
{-0.14016587758766758	-7.014532734550869}
{-0.14010109936979845	-7.008293879383458}
{-0.14015985061226466	-7.00505496849}
{-0.14011841255569446	-7.007992530613316}
{-0.140042151784313	-7.005920627784807}
{-0.14000332146658478	-7.00210758921574}
{-0.1399633101359869	-7.000166073329342}
{-0.13998746414052737	-6.998165506799434}
{-0.14006908359590228	-6.99937320702646}
{-0.1400033614905841	-7.0034541797951935}
{-0.14015607041157413	-7.000168074529291}
{-0.14017161533212638	-7.007803520578784}
{-0.1401974637607035	-7.008580766606395}
{-0.1402205332851135	-7.00987318803525}
{-0.14017584952807818	-7.011026664255739}
{-0.14014015999500418	-7.008792476403984}
{-0.1400263289083936	-7.007007999750279}
{-0.13998407607471028	-7.001316445419746}
{-0.13997417285716512	-6.999203803735578}
{-0.13989859421076414	-6.998708642858323}
{-0.13998838414380965	-6.994929710538275}
{-0.13991451056004825	-6.999419207190547}
{-0.14002219964137194	-6.995725528002493}
{-0.14015585133099398	-7.001109982068679}
{-0.14006109833043986	-7.007792566549773}
{-0.14004835533531154	-7.003054916522061}
{-0.14007129449357364	-7.002417766765643}
{-0.14001841966755935	-7.003564724678751}
{-0.14005892323809208	-7.000920983378035}
{-0.14008663727828732	-7.002946161904666}
{-0.14004987192590915	-7.004331863914435}
{-0.13997875894239306	-7.002493596295527}
{-0.1400165421276984	-6.99893794711972}
{-0.14016147592330308	-7.000827106384983}
{-0.14006391626535455	-7.008073796165213}
{-0.1401120932771519	-7.003195813267789}
{-0.14024240475225758	-7.005604663857666}
{-0.14030939579879034	-7.012120237612947}
{-0.140329877733819	-7.015469789939578}
{-0.14024891426897415	-7.016493886691003}
{-0.14020748731475294	-7.0124457134487646}
{-0.1401350951398798	-7.010374365737696}
{-0.1401339896313312	-7.006754756994044}
{-0.14005112856433927	-7.006699481566614}
{-0.1400459981123172	-7.002556428217022}
{-0.14014323379839352	-7.002299905615921}
{-0.1401310839065605	-7.007161689919742}
{-0.1401842169061953	-7.006554195328094}
{-0.14010548118147553	-7.009210845309818}
{-0.1401083735329345	-7.005274059073847}
{-0.1401164581610466	-7.005418676646791}
{-0.14018034545937347	-7.0058229080523935}
{-0.14010556251648912	-7.009017272968737}
{-0.14013401358277763	-7.005278125824516}
{-0.14012623354139828	-7.006700679138948}
{-0.14013698744679676	-7.0063116770699745}
{-0.14008314024132035	-7.006849372339902}
{-0.14010627502623466	-7.00415701206607}
{-0.14019155772367214	-7.005313751311802}
{-0.14032191745105307	-7.009577886183669}
{-0.14022416864841947	-7.01609587255271}
{-0.14015392125226125	-7.011208432421037}
{-0.14013486403797185	-7.007696062613124}
{-0.14004774104832807	-7.006743201898664}
{-0.14003636014276136	-7.002387052416467}
{-0.13995852970919714	-7.001818007138124}
{-0.1399151247978324	-6.997926485459912}
{-0.13991118639380318	-6.995756239891683}
{-0.13982590636932582	-6.995559319690222}
{-0.1398857893711971	-6.99129531846636}
{-0.13979981868315677	-6.994289468559917}
{-0.13976131378668585	-6.9899909341579045}
{-0.13982365646381226	-6.988065689334357}
{-0.13979125243969162	-6.991182823190677}
{-0.13984503275078528	-6.98956262198465}
{-0.13994247068901206	-6.992251637539332}
{-0.140054854651958	-6.997123534450678}
{-0.14001989623401012	-7.002742732597967}
{-0.140109154764732	-7.000994811700578}
{-0.14012538134731234	-7.00545773823668}
{-0.14018063707829906	-7.006269067365689}
{-0.14025341519973689	-7.009031853915021}
{-0.14027922134832146	-7.012670759986909}
{-0.14044501788039512	-7.013961067416136}
{-0.14041587811953593	-7.022250894019823}
{-0.14037809469200477	-7.020793905976862}
{-0.14036364843673976	-7.018904734600307}
{-0.14033957114031523	-7.018182421837066}
{-0.14045343189130893	-7.016978557015841}
{-0.1405876848439783	-7.022671594565527}
{-0.14065857759031114	-7.0293842421989865}
{-0.14065804568165097	-7.032928879515629}
{-0.14059933740342892	-7.03290228408263}
{-0.1406785801293824	-7.029966870171531}
{-0.14082624922646586	-7.033929006469192}
{-0.1407863130342228	-7.041312461323378}
{-0.14068765785638687	-7.039315651711217}
{-0.1406942454483287	-7.034382892819418}
{-0.14066329337887692	-7.034712272416514}
{-0.14054514700520018	-7.033164668943927}
{-0.14058184474902868	-7.0272573502600855}
{-0.14060681636721412	-7.029092237451516}
{-0.14077806266362083	-7.030340818360787}
{-0.14084773440285217	-7.03890313318112}
{-0.14089240116120633	-7.04238672014269}
{-0.1406882963370932	-7.044620058060396}
{-0.14080124034190472	-7.034414816854744}
{-0.14080576470505043	-7.040062017095326}
{-0.14082367905975332	-7.040288235252607}
{-0.1408084428037529	-7.041183952987749}
{-0.14064649887891606	-7.04042214018772}
{-0.14055525790659507	-7.032324943945872}
{-0.1406142540710679	-7.027762895329825}
{-0.14066379161707296	-7.030712703553475}
{-0.1406973532902374	-7.033189580853721}
{-0.14069124038014053	-7.03486766451195}
{-0.14071805478314603	-7.034562019007108}
{-0.14064952869452682	-7.035902739157391}
{-0.14072511008078983	-7.032476434726431}
{-0.1407311572053652	-7.036255504039574}
{-0.14077627800154624	-7.036557860268342}
{-0.14072683528694965	-7.038813900077378}
{-0.14071394838145154	-7.036341764347549}
{-0.1407603530259819	-7.035697419072647}
{-0.1408414319784444	-7.038017651299169}
{-0.1407974174714933	-7.04207159892229}
{-0.14091375036584325	-7.039870873574728}
{-0.14108264529393486	-7.045687518292227}
{-0.1410602365274507	-7.054132264696813}
{-0.14098303057569236	-7.053011826372591}
{-0.14099120546571367	-7.049151528784682}
{-0.1410499179082972	-7.0495602732857465}
{-0.1409670695234273	-7.052495895414942}
{-0.14110321449215105	-7.048353476171443}
{-0.14117398018084243	-7.055160724607624}
{-0.14114739055224934	-7.058699009042187}
{-0.14103861422016248	-7.057369527612529}
{-0.14110978460765441	-7.051930711008191}
{-0.14108544989670335	-7.055489230382782}
{-0.14091269924096322	-7.0542724948352244}
{-0.14079544507653347	-7.045634962048221}
{-0.14086314663907754	-7.03977225382674}
{-0.1409490660361706	-7.043157331953941}
{-0.14085665547236545	-7.047453301808603}
{-0.14091261124658974	-7.042832773618339}
{-0.14086308738221026	-7.045630562329566}
{-0.14090661588372175	-7.043154369110582}
{-0.14092743311869782	-7.045330794186152}
{-0.14097544122418626	-7.046371655934957}
{-0.14100023508548062	-7.048772061209388}
{-0.14097768694567106	-7.050011754274107}
{-0.1410486920015391	-7.048884347283631}
{-0.1410113798347134	-7.052434600077036}
{-0.14095904141604534	-7.0505689917357435}
{-0.14104405041988874	-7.047952070802341}
{-0.14103742657175938	-7.05220252099452}
{-0.1410418072518672	-7.051871328588049}
{-0.14098913746898972	-7.052090362593452}
{-0.1410192019436045	-7.049456873449573}
{-0.14092169832021026	-7.050960097180307}
{-0.14097889280396422	-7.0460849160106065}
{-0.14094810538000344	-7.048944640198296}
{-0.14107612512389678	-7.047405269000255}
{-0.1411948923627897	-7.053806256194921}
{-0.14105995694896017	-7.059744618139563}
{-0.1411117681688351	-7.052997847448081}
{-0.14114049324821532	-7.055588408441832}
{-0.1409663780225416	-7.057024662410842}
{-0.14092456346318344	-7.0483189011271605}
{-0.14087373183176158	-7.046228173159246}
{-0.14088778339461233	-7.04368659158816}
{-0.1408581824009732	-7.044389169730686}
{-0.14085305256448216	-7.042909120048739}
{-0.14087590975178038	-7.042652628224186}
{-0.14085828343937587	-7.043795487589104}
{-0.14081024054104574	-7.042914171968875}
{-0.1407242597730785	-7.040512027052367}
{-0.14069074610099688	-7.0362129886539995}
{-0.14067565745270894	-7.034537305049913}
{-0.14071892491809754	-7.033782872635514}
{-0.14072257856035925	-7.035946245904942}
{-0.14066889755404063	-7.036128928018022}
{-0.14057621066742793	-7.033444877702097}
{-0.14060833823544489	-7.028810533371456}
{-0.14055922305707802	-7.030416911772305}
{-0.14053769613607042	-7.027961152853958}
{-0.1404379794540081	-7.0268848068035785}
{-0.14048331148527432	-7.021898972700457}
{-0.14052425684400413	-7.024165574263778}
{-0.1406782557614119	-7.026212842200263}
{-0.14057064777569428	-7.033912788070656}
{-0.14067195493323964	-7.028532388784768}
{-0.140723292388517	-7.033597746662043}
{-0.14088326684677882	-7.036164619425908}
{-0.14084034903046802	-7.044163342339004}
{-0.14070503709179705	-7.042017451523461}
{-0.1408429796293675	-7.0352518545899105}
{-0.14089408043939963	-7.042148981468432}
{-0.14082122971134128	-7.044704021970044}
{-0.1408333116338629	-7.041061485567125}
{-0.14078862308716347	-7.041665581693198}
{-0.1408319345352581	-7.039431154358231}
{-0.14069624815519174	-7.041596726762965}
{-0.14085089526209363	-7.034812407759647}
{-0.140874613849693	-7.042544763104736}
{-0.14094823298723452	-7.043730692484702}
{-0.14091987511028792	-7.047411649361778}
{-0.14090718719212136	-7.045993755514457}
{-0.1408962601626242	-7.0453593596061275}
{-0.14082188534811532	-7.044813008131268}
{-0.14079935620131018	-7.04109426740582}
{-0.14074150784503595	-7.039967810065565}
{-0.14073670902745133	-7.037075392251855}
{-0.1406213193262147	-7.036835451372629}
{-0.14064738459586318	-7.031065966310789}
{-0.14075483930635924	-7.032369229793205}
{-0.14060413578971945	-7.037741965318018}
{-0.14059651639780874	-7.030206789486027}
{-0.1405658335751498	-7.0298258198904975}
{-0.14065454699374275	-7.028291678757551}
{-0.14074814087297166	-7.032727349687189}
{-0.14073821805139944	-7.0374070436486456}
{-0.1407415639167635	-7.0369109025700185}
{-0.14077618317182827	-7.037078195838229}
{-0.140888969157896	-7.038809158591459}
{-0.14093438260535238	-7.0444484578948465}
{-0.14087956163287896	-7.046719130267671}
{-0.1408713935666334	-7.043978081644001}
{-0.14085956172512112	-7.043569678331716}
{-0.14085873523067016	-7.042978086256089}
{-0.1407059555314056	-7.042936761533551}
{-0.14064732801429108	-7.0352977765703315}
{-0.14075484764921195	-7.032366400714602}
{-0.14074177334869023	-7.037742382460637}
{-0.14071658607830193	-7.037088667434554}
{-0.1406920768000945	-7.035829303915147}
{-0.14082605241193988	-7.034603840004778}
{-0.14081908872861978	-7.041302620597042}
{-0.14095492482138303	-7.040954436431042}
{-0.14103319326657154	-7.047746241069205}
{-0.14104815379025354	-7.051659663328633}
{-0.14108968961365928	-7.05240768951273}
{-0.1410692287693587	-7.054484480683026}
{-0.14089994217274732	-7.053461438467998}
{-0.14088399489662395	-7.044997108637428}
{-0.14069816913348399	-7.044199744831256}
{-0.14079627188739013	-7.034908456674254}
{-0.14068538384160076	-7.03981359436957}
{-0.1407608965893945	-7.034269192080103}
{-0.14067293688404361	-7.038044829469788}
{-0.14058160930388994	-7.033646844202235}
{-0.1405548937577484	-7.029080465194553}
{-0.1405019414885804	-7.027744687887476}
{-0.14039190229826995	-7.025097074429068}
{-0.14050228095499587	-7.0195951149135425}
{-0.14069092272624625	-7.025114047749848}
{-0.14042681202002263	-7.034546136312364}
{-0.14043933080144155	-7.02134060100118}
{-0.14049939217700846	-7.021966540072124}
{-0.140462940926809	-7.024969608850476}
{-0.14042686459947487	-7.023147046340491}
{-0.14036581136067852	-7.0213432299737795}
{-0.14037222619421055	-7.018290568033951}
{-0.14036906026588747	-7.018611309710554}
{-0.1402215757107641	-7.0184530132944}
{-0.14023498140572277	-7.011078785538237}
{-0.14017492216242228	-7.011749070286177}
{-0.14037136586184235	-7.0087461081211515}
{-0.14037746837082402	-7.018568293092153}
{-0.14043210317249935	-7.018873418541241}
{-0.1404193698861894	-7.021605158625011}
{-0.1404386469206328	-7.0209684943095025}
{-0.14048359804751626	-7.02193234603168}
{-0.14048600341797055	-7.024179902375851}
{-0.14055899705656968	-7.024300170898571}
{-0.14061741541431136	-7.027949852828523}
{-0.14051423526827414	-7.030870770715603}
{-0.14057952822220895	-7.025711763413744}
{-0.140543368095833	-7.028976411110483}
{-0.14047565962393796	-7.027168404791699}
{-0.1404536125622242	-7.0237829811969466}
{-0.1404260329076527	-7.022680628111251}
{-0.14031633968781096	-7.02130164538268}
{-0.14024766999995836	-7.015816984390599}
{-0.14021244413039521	-7.012383499997977}
{-0.14028346294412378	-7.010622206519816}
{-0.14018627509558537	-7.014173147206243}
{-0.14028688582697904	-7.009313754779323}
{-0.1402182651062278	-7.01434429134901}
{-0.14019876311269597	-7.01091325531144}
{-0.14025183833469745	-7.009938155634849}
{-0.1404356960559298	-7.012591916734917}
{-0.14036215418737125	-7.021784802796541}
{-0.14018720203001453	-7.01810770936862}
{-0.14012316250542958	-7.009360101500779}
{-0.14015889910760596	-7.006158125271535}
{-0.14015791991455592	-7.00794495538034}
{-0.1402736475293033	-7.007895995727855}
{-0.14036102463498024	-7.013682376465219}
{-0.14020919789469188	-7.018051231749062}
{-0.14015537810511397	-7.010459894734647}
{-0.1401360938802406	-7.007768905255755}
{-0.14029911163853367	-7.006804694012087}
{-0.1403852299015244	-7.0149555819267295}
{-0.14057518615219713	-7.01926149507627}
{-0.14061516561272566	-7.028759307609905}
{-0.14071597800609495	-7.030758280636332}
{-0.14054317631870503	-7.035798900304789}
{-0.1406308627418238	-7.027158815935302}
{-0.14072663990976517	-7.03154313709124}
{-0.14078467684568044	-7.036331995488299}
{-0.1407530571835858	-7.039233842284059}
{-0.1406006986207871	-7.037652859179334}
{-0.1405103691324621	-7.030034931039411}
{-0.1405192567008751	-7.025518456623163}
{-0.1405230332524555	-7.025962835043802}
{-0.14052571405901673	-7.026151662622815}
{-0.14045002225126993	-7.026285702950885}
{-0.14053306846099778	-7.022501112563537}
{-0.14053157206363545	-7.026653423049927}
{-0.1404508720154395	-7.026578603181818}
{-0.140522003975499	-7.02254360077201}
{-0.1404283397426505	-7.026100198774999}
{-0.14037940718104064	-7.021416987132571}
{-0.14040080775852545	-7.018970359052081}
{-0.1402898778098598	-7.02004038792633}
{-0.1402315535348361	-7.014493890493045}
{-0.14029954302962908	-7.011577676741858}
{-0.1403487584402524	-7.014977151481507}
{-0.1403470147144593	-7.017437922012673}
{-0.14031765579434521	-7.017350735723008}
{-0.1403744551292097	-7.01588278971731}
{-0.14041239200939376	-7.018722756460529}
{-0.14033337265388454	-7.020619600469721}
{-0.1403556218885059	-7.016668632694259}
{-0.1405495182097449	-7.01778109442533}
{-0.14054054771121247	-7.027475910487288}
{-0.14061933349556296	-7.027027385560663}
{-0.14054513641697342	-7.030966674778195}
{-0.14045581960774878	-7.027256820848714}
{-0.14039464249277928	-7.022790980387495}
{-0.14023531857298663	-7.019732124639018}
{-0.1402903600654808	-7.011765928649381}
{-0.14025531354466914	-7.014518003274092}
{-0.140391105991513	-7.0127656772335}
{-0.14037167380499696	-7.019555299575698}
{-0.14045727222783788	-7.0185836902498995}
{-0.14044874860764991	-7.022863611391939}
{-0.1404831617875948	-7.022437430382534}
{-0.14032824794741924	-7.024158089379777}
{-0.14031377806920528	-7.016412397371007}
{-0.14034134122908656	-7.015688903460299}
{-0.14044522804043638	-7.0170670614543615}
{-0.14058228948492843	-7.022261402021861}
{-0.14066112892143304	-7.0291144742464615}
{-0.14061607256216044	-7.033056446071687}
{-0.14058495997773823	-7.030803628108053}
{-0.14044115166105237	-7.029247998886945}
{-0.14037800547502202	-7.022057583052665}
{-0.14036698375585913	-7.018900273751144}
{-0.14055074358015332	-7.01834918779301}
{-0.14069586534098386	-7.027537179007719}
{-0.14060107404612313	-7.034793267049252}
{-0.14048014759904018	-7.030053702306211}
{-0.14044447974968016	-7.024007379952069}
{-0.140441847893925	-7.022223987484061}
{-0.1403761612738973	-7.022092394696304}
{-0.14042711268673325	-7.018808063694921}
{-0.1402647744488566	-7.021355634336716}
{-0.1403005487465972	-7.013238722442883}
{-0.1404484007568686	-7.015027437329905}
{-0.14052980690071903	-7.0224200378434745}
{-0.1404626843472702	-7.026490345035991}
{-0.14049358450859623	-7.02313421736354}
{-0.14043305488633842	-7.024679225429845}
{-0.14051831338800666	-7.021652744316962}
{-0.1405940686529026	-7.025915669400371}
{-0.14067903361149098	-7.029703432645172}
{-0.14081649590977868	-7.033951680574593}
{-0.14089892653230385	-7.040824795488966}
{-0.14078745890233182	-7.04494632661523}
{-0.14079718241210912	-7.039372945116623}
{-0.14089976840266813	-7.03985912060548}
{-0.14075351794901034	-7.04498842013344}
{-0.1407136982028424	-7.03767589745055}
{-0.1405698316832317	-7.03568491014216}
{-0.14059351942709294	-7.02849158416162}
{-0.14051321275338405	-7.029675971354687}
{-0.14061472304932926	-7.025660637669241}
{-0.140610032557038	-7.030736152466504}
{-0.14046642265876041	-7.030501627851928}
{-0.14055665850950314	-7.023321132938047}
{-0.14030239813487472	-7.027832925475179}
{-0.14034510457176902	-7.015119906743762}
{-0.14033801915727917	-7.017255228588477}
{-0.1403633484478517	-7.016900957863987}
{-0.14055400215896233	-7.018167422392608}
{-0.14056722953031414	-7.02770010794814}
{-0.14051243636911193	-7.028361476515731}
{-0.14061382745558101	-7.025621818455622}
{-0.14063481432833663	-7.030691372779081}
{-0.14073387319161623	-7.031740716416856}
{-0.14079800193998218	-7.036693659580845}
{-0.1406104102566267	-7.039900096999141}
{-0.1407195614723542	-7.030520512831361}
{-0.14069950849007468	-7.035978073617744}
{-0.14050583459519486	-7.034975424503761}
{-0.14047996983581607	-7.025291729759772}
{-0.14046638914034928	-7.023998491790832}
{-0.14051368889138818	-7.023319457017503}
{-0.1403104630441892	-7.025684444569438}
{-0.14042738237673238	-7.015523152209496}
{-0.1403512824948963	-7.0213691188366525}
{-0.1402105551903926	-7.017564124744847}
{-0.14021303257365342	-7.010527759519658}
{-0.1401834659254662	-7.01065162868271}
{-0.1403857662865096	-7.009173296273346}
{-0.1405648603404559	-7.019288314325508}
{-0.140677339266659	-7.028243017022825}
{-0.1406237515620436	-7.033866963332971}
{-0.1404187143940148	-7.031187578102204}
{-0.14037730200394283	-7.020935719700761}
{-0.14023299931417374	-7.01886510019716}
{-0.14025823930923006	-7.0116499657087195}
{-0.14018192900145152	-7.012911965461522}
{-0.14010720521760664	-7.00909645007259}
{-0.14014783471469744	-7.005360260880352}
{-0.1402960699184956	-7.007391735734886}
{-0.140220457370108	-7.0148034959248}
{-0.14011287613023524	-7.01102286850542}
{-0.13999353070432696	-7.005643806511783}
{-0.1398179529161626	-6.999676535216369}
{-0.13953308916666632	-6.990897645808145}
{-0.13955346888106232	-6.976654458333333}
{-0.1395331142011268	-6.977673444053145}
{-0.1394192522041444	-6.97665571005636}
{-0.1394450254896299	-6.970962610207252}
{-0.13951448891438825	-6.972251274481526}
{-0.13959560590217424	-6.975724445719433}
{-0.13950939816287247	-6.979780295108741}
{-0.13951683424186836	-6.975469908143647}
{-0.13954844163484675	-6.9758417120934375}
{-0.13941569120536595	-6.977422081742359}
{-0.13932497954369608	-6.9707845602683225}
{-0.13932152210319448	-6.966248977184826}
{-0.13940074141694322	-6.966076105159742}
{-0.1393150476744568	-6.970037070847182}
{-0.13930379248594274	-6.965752383722856}
{-0.13923964963115584	-6.96518962429715}
{-0.1393586946103366	-6.961982481557804}
{-0.13919570651445762	-6.96793473051684}
{-0.13914643064330776	-6.959785325722895}
{-0.1389825766986844	-6.957321532165399}
{-0.1389062439849057	-6.949128834934234}
{-0.13912691942231817	-6.945312199245294}
{-0.13916217495550218	-6.956345971115922}
{-0.13903671586362085	-6.958108747775122}
{-0.1389104595240841	-6.951835793181066}
{-0.13890617002528535	-6.945522976204229}
{-0.13887635333523987	-6.945308501264286}
{-0.1387925029338718	-6.943817666762011}
{-0.13892533571586718	-6.939625146693602}
{-0.13882166619283695	-6.946266785793372}
{-0.13857438128137495	-6.941083309641868}
{-0.13831743469365876	-6.928719064068773}
{-0.13833294280449104	-6.915871734682968}
{-0.13844008422003007	-6.916647140224574}
{-0.13831777314547494	-6.922004211001516}
{-0.13834060703421552	-6.915888657273757}
{-0.1383820390597366	-6.917030351710782}
{-0.1382951663782734	-6.919101952986837}
{-0.13824337751362847	-6.914758318913668}
{-0.138283421586552	-6.912168875681421}
{-0.13830324124469495	-6.914171079327598}
{-0.13829277571997	-6.915162062234748}
{-0.13822473156368859	-6.914638785998506}
{-0.13808964513478666	-6.911236578184433}
{-0.13817134892060673	-6.904482256739327}
{-0.13827009354318442	-6.908567446030323}
{-0.13828545940318748	-6.9135046771592075}
{-0.13839060890671726	-6.914272970159368}
{-0.13826264237723562	-6.919530445335857}
{-0.13833969667816984	-6.913132118861773}
{-0.1384346877869002	-6.916984833908491}
{-0.13855977481593826	-6.9217343893450085}
{-0.13876397784021116	-6.9279887407969145}
{-0.13878110037943236	-6.938198892010561}
{-0.13880660173801548	-6.939055018971626}
{-0.1386991171065768	-6.940330086900779}
{-0.13859870874477612	-6.934955855328843}
{-0.13873706740632805	-6.9299354372388065}
{-0.13883244430920916	-6.9368533703164}
{-0.13865251159093583	-6.941622215460465}
{-0.1386918738734492	-6.932625579546795}
{-0.13859636527574792	-6.9345936936724755}
{-0.1385273885456021	-6.929818263787405}
{-0.13847259505735773	-6.926369427280111}
{-0.13856382541779153	-6.923629752867892}
{-0.13849415695706488	-6.928191270889583}
{-0.1385283694021623	-6.924707847853243}
{-0.13841064620788088	-6.926418470108123}
{-0.13841921626270717	-6.920532310394059}
{-0.13834859803824776	-6.920960813135364}
{-0.1383484546721952	-6.917429901912388}
{-0.13832825549950362	-6.9174227336097704}
{-0.13827766245314047	-6.916412774975186}
{-0.13828075979508778	-6.913883122657034}
{-0.1381962658547537	-6.9140379897544}
{-0.13816751334567098	-6.909813292737692}
{-0.13813034526441265	-6.908375667283552}
{-0.13807958750191632	-6.906517263220643}
{-0.13801711847265177	-6.903979375095831}
{-0.1381817633894549	-6.900855923632604}
{-0.13820613396477724	-6.909088169472759}
{-0.13839492813979992	-6.9103066982388714}
{-0.13859639605857602	-6.9197464069899945}
{-0.13854701106452072	-6.929819802928809}
{-0.13863677674243166	-6.927350553226046}
{-0.13863575252009788	-6.931838837121587}
{-0.13856898968514525	-6.9317876260049065}
{-0.13853173430849025	-6.9284494842572615}
{-0.13850985629250062	-6.92658671542451}
{-0.1386819557525472	-6.925492814625025}
{-0.13874788687574577	-6.934097787627348}
{-0.13876992390225956	-6.937394343787284}
{-0.13895991435096597	-6.93849619511298}
{-0.13904618921117512	-6.947995717548299}
{-0.13907243873909023	-6.95230946055876}
{-0.13916779164458096	-6.953621936954518}
{-0.13930600965561463	-6.95838958222905}
{-0.13928858456415036	-6.965300482780727}
{-0.13919557826132978	-6.96442922820751}
{-0.13921144624942902	-6.959778913066479}
{-0.139307782216237	-6.960572312471444}
{-0.13911326383166187	-6.965389110811835}
{-0.13922496554968952	-6.955663191583083}
{-0.13924524769135332	-6.9612482774844615}
{-0.13917376349285546	-6.962262384567655}
{-0.13886760605785708	-6.958688174642759}
{-0.1387648181017499	-6.943380302892845}
{-0.13875036513115008	-6.9382409050874845}
{-0.1387385054260476	-6.937518256557501}
{-0.13888034553089906	-6.936925271302375}
{-0.13894329980833284	-6.944017276544945}
{-0.13887193421426175	-6.947164990416644}
{-0.13884868745432216	-6.943596710713081}
{-0.13875196300077014	-6.942434372716091}
{-0.13871134485589354	-6.9375981500384905}
{-0.13876263889550589	-6.935567242794646}
{-0.13880383821174563	-6.938131944775271}
{-0.13876180470755595	-6.940191910587271}
{-0.13875564183692898	-6.938090235377787}
{-0.13882343992445448	-6.9377820918464295}
{-0.13872879378695263	-6.9411719962227085}
{-0.13855098455459444	-6.936439689347614}
{-0.13875980906265187	-6.927549227729699}
{-0.13870295602518948	-6.937990453132571}
{-0.1384654038469471	-6.9351478012594585}
{-0.13839092333542294	-6.9232701923473385}
{-0.1383045488780102	-6.919546166771127}
{-0.1384592599999435	-6.915227443900485}
{-0.13822622914850238	-6.922962999997154}
{-0.13832586563179033	-6.911311457425096}
{-0.1383530935144454	-6.916293281589494}
{-0.13825075906161438	-6.917654675722241}
{-0.13823949995018414	-6.9125379530806965}
{-0.13810693607002508	-6.911974997509189}
{-0.1380066766232646	-6.905346803501233}
{-0.13784956755940342	-6.900333831163204}
{-0.1379173657138558	-6.892478377970143}
{-0.13797520109410236	-6.895868285692757}
{-0.13777673431854143	-6.898760054705094}
{-0.1378630606859059	-6.888836715927059}
{-0.13787390127299654	-6.8931530342952785}
{-0.13788301467491448	-6.893695063649804}
{-0.13781777246374471	-6.8941507337456995}
{-0.13780677165742694	-6.890888623187216}
{-0.13772005222222405	-6.8903385828713315}
{-0.13780541208844593	-6.886002611111174}
{-0.13773597065257734	-6.890270604422273}
{-0.13780685204392354	-6.886798532628842}
{-0.1378713878579248	-6.890342602196168}
{-0.13795195471619384	-6.893569392896229}
{-0.1380921720106739	-6.897597735809679}
{-0.13806255212189317	-6.904608600533689}
{-0.1381194465414876	-6.903127606094638}
{-0.13811395118800204	-6.905972327074357}
{-0.1380852283101568	-6.905697559400077}
{-0.1383120572224222	-6.904261415507813}
{-0.13813748319115865	-6.915602861121087}
{-0.13801210175377554	-6.906874159557904}
{-0.13805428761819008	-6.900605087688751}
{-0.13805303936203814	-6.90271438090948}
{-0.1380087127124393	-6.902651968101888}
{-0.1379124664122718	-6.900435635621949}
{-0.1379690258061068	-6.895623320613579}
{-0.1380975223065817	-6.898451290305314}
{-0.1378960089298646	-6.904876115329059}
{-0.1379102656479486	-6.894800446493202}
{-0.13775572681200926	-6.895513282397396}
{-0.13783400758709252	-6.8877863406004405}
{-0.13803022271696183	-6.891700379354612}
{-0.1381035910255654	-6.901511135848073}
{-0.13821179386573165	-6.905179551278252}
{-0.1382696642330729	-6.9105896932865605}
{-0.13834880170291397	-6.913483211653619}
{-0.13819391423174307	-6.91744008514567}
{-0.13818500485595744	-6.909695711587126}
{-0.13822369563022194	-6.909250242797849}
{-0.1381704867179083	-6.911184781511074}
{-0.13813255572426383	-6.908524335895396}
{-0.13812577640362	-6.906627786213172}
{-0.13810387772355615	-6.906288820180975}
{-0.13789693897006788	-6.905193886177786}
{-0.13784798946601465	-6.8948469485033765}
{-0.13775747746225273	-6.892399473300717}
{-0.13792170176409385	-6.887873873112631}
{-0.1378224365496186	-6.896085088204674}
{-0.13787023729460854	-6.891121827480911}
{-0.13788189858301633	-6.893511864730402}
{-0.13790012596874063	-6.894094929150803}
{-0.1380165720237135	-6.895006298437013}
{-0.13807144667448623	-6.900828601185659}
{-0.13820770430744567	-6.903572333724289}
{-0.13824454906252576	-6.910385215372267}
{-0.13842972432627332	-6.912227453126279}
{-0.13838791522261665	-6.921486216313649}
{-0.1383701536549615	-6.919395761130812}
{-0.1384632147251521	-6.918507682748056}
{-0.13833375492608857	-6.923160736257586}
{-0.13824777547231482	-6.916687746304415}
{-0.13817921700891544	-6.912388773615713}
{-0.13819672288813864	-6.90896085044575}
{-0.1381726822057517	-6.90983614440691}
{-0.13813010498290385	-6.9086341102875695}
{-0.13814831618632914	-6.906505249145173}
{-0.13826775141310255	-6.90741580931644}
{-0.138383777339357	-6.913387570655109}
{-0.13844258020722097	-6.919188866967833}
{-0.13873667687714952	-6.922129010361031}
{-0.13877339651396017	-6.9368338438574595}
{-0.1387860087173356	-6.938669825697992}
{-0.13884629865463674	-6.939300435866756}
{-0.13891491749464407	-6.942314932731818}
{-0.13860855259665744	-6.945745874732187}
{-0.13850993382304613	-6.930427629832844}
{-0.13852477780602657	-6.9254966911522855}
{-0.138616283867535	-6.926238890301304}
{-0.13867269877869107	-6.930814193376727}
{-0.13855125171229832	-6.933634938934527}
{-0.13879365846839026	-6.9275625856148935}
{-0.13871858870731288	-6.93968292341949}
{-0.13870725219473792	-6.9359294353656145}
{-0.1386975824669703	-6.9353626097368615}
{-0.13873489375541848	-6.934879123348483}
{-0.13857104286591032	-6.9367446877709025}
{-0.13868586564282306	-6.92855214329549}
{-0.13877470237071124	-6.934293282141121}
{-0.13882019889276342	-6.938735118535533}
{-0.13878337695724963	-6.941009944638143}
{-0.13878755854949737	-6.93916884786245}
{-0.13866248280676763	-6.939377927474842}
{-0.13873555156862455	-6.933124140338343}
{-0.13860211347419713	-6.936777578431189}
{-0.13855612307233342	-6.930105673709829}
{-0.13854898035124016	-6.9278061536166415}
{-0.1386181222435201	-6.927449017561974}
{-0.13860306340671277	-6.930906112175974}
{-0.13849267490255035	-6.930153170335611}
{-0.13832558493732625	-6.924633745127497}
{-0.13831069044265043	-6.916279246866279}
{-0.1383530640121724	-6.915534522132486}
{-0.13825995532448013	-6.917653200608582}
{-0.13820532792873846	-6.912997766223973}
{-0.13842042378867817	-6.910266396436897}
{-0.13839402980353618	-6.9210211894338824}
{-0.1382492795393526	-6.919701490176786}
{-0.13812355271779325	-6.912463976967608}
{-0.1380284014256029	-6.906177635889646}
{-0.13814695921463613	-6.901420071280121}
{-0.13818379328956032	-6.907347960731796}
{-0.13829549274405906	-6.909189664478}
{-0.13838716701306003	-6.9147746372029415}
{-0.138397159247812	-6.919358350652982}
{-0.13829488509050816	-6.919857962390577}
{-0.13837970876726835	-6.914744254525379}
{-0.13824646708858748	-6.918985438363379}
{-0.13844240085833803	-6.912323354429342}
{-0.13848162776113782	-6.922120042916867}
{-0.1386505236805921	-6.924081388056859}
{-0.13876468630339633	-6.9325261840295775}
{-0.1386782764081582	-6.938234315169791}
{-0.13864357875125496	-6.933913820407891}
{-0.13876752896100383	-6.932178937562723}
{-0.13886208473743253	-6.93837644805016}
{-0.13914964158223814	-6.943104236871584}
{-0.1392681939216586	-6.957482079111865}
{-0.13942013610133194	-6.963409696082886}
{-0.13948856276633292	-6.971006805066548}
{-0.1394091062636583	-6.9744281383166}
{-0.1394134148222899	-6.970455313182868}
{-0.1392040444675203	-6.970670741114452}
{-0.13943872900084736	-6.9602022233759655}
{-0.1393916489093979	-6.971936450042323}
{-0.13934137715784387	-6.969582445469847}
{-0.13945535643951648	-6.967068857892149}
{-0.13923108664308956	-6.97276782197578}
{-0.1391619541333965	-6.961554332154427}
{-0.13905473486648087	-6.958097706669778}
{-0.13897083289936785	-6.952736743323997}
{-0.13893874058122355	-6.948541644968352}
{-0.13924020254461772	-6.946937029061144}
{-0.1392467949937308	-6.962010127230843}
{-0.13918471543521596	-6.9623397496865085}
{-0.13909945961582826	-6.959235771760763}
{-0.13916959413866792	-6.954972980791379}
{-0.13930154402075812	-6.958479706933361}
{-0.13918968497222042	-6.96507720103787}
{-0.1392942864405672	-6.959484248610977}
{-0.1392319305470983	-6.964714322028322}
{-0.13928743087142959	-6.961596527354876}
{-0.139280862918165	-6.964371543571434}
{-0.13953534725204367	-6.964043145908209}
{-0.13977798707246847	-6.976767362602142}
{-0.1399048326924376	-6.988899353623376}
{-0.13999908707579137	-6.99524163462184}
{-0.14010181343575148	-6.99995435378952}
{-0.14007520610822508	-7.0050906717875385}
{-0.14008299187714388	-7.003760305411219}
{-0.1401747870914138	-7.004149593857154}
{-0.14003028540387158	-7.008739354570653}
{-0.13993927733972575	-7.001514270193537}
{-0.1398517168010686	-6.996963866986241}
{-0.1398799775385554	-6.992585840053392}
{-0.1396305968065118	-6.993998876927727}
{-0.13951268232766417	-6.981529840325552}
{-0.13958415233626265	-6.975634116383186}
{-0.13958657197709046	-6.979207616813106}
{-0.13950727072835406	-6.979328598854497}
{-0.13966676265682287	-6.975363536417673}
{-0.13968092587716413	-6.983338132841117}
{-0.1398012902111351	-6.984046293858175}
{-0.13966647332548124	-6.990064510556723}
{-0.13947675604844867	-6.983323666274039}
{-0.13954122573307073	-6.9738378024224}
{-0.13965995394366135	-6.977061286653492}
{-0.1397421604927036	-6.9829976971830225}
{-0.13960281080647194	-6.987108024635142}
{-0.13958739291454475	-6.980140540323556}
{-0.13981992540732013	-6.979369645727199}
{-0.13982684524307942	-6.990996270365961}
{-0.13994134498347083	-6.991342262153923}
{-0.13975473505317654	-6.9970672491734955}
{-0.1397317871231828	-6.987736752658785}
{-0.13963735229046945	-6.986589356159103}
{-0.13997741076628223	-6.981867614523438}
{-0.14011617433940549	-6.998870538314081}
{-0.13998581939778104	-7.005808716970235}
{-0.14003341908109987	-6.999290969889012}
{-0.13997512536776682	-7.0016709540549495}
{-0.14004591940930944	-6.998756268388306}
{-0.14021228190337306	-7.00229597046544}
{-0.140157751542102	-7.010614095168622}
{-0.14007487502772623	-7.007887577105064}
{-0.13998988603490425	-7.003743751386272}
{-0.14026009445524457	-6.999494301745193}
{-0.14020497296670986	-7.013004722762203}
{-0.14013236582760866	-7.0102486483354784}
{-0.14033940375045026	-7.006618291380417}
{-0.14026239797345905	-7.016970187522492}
{-0.14024306261994052	-7.013119898672935}
{-0.13989840680139248	-7.0121531309970155}
{-0.1401320748396036	-6.994920340069604}
{-0.14017053336750954	-7.006603741980151}
{-0.14017504090706223	-7.008526668375443}
{-0.14023816760638347	-7.00875204535308}
{-0.14035237127773384	-7.01190838031914}
{-0.14010070703507557	-7.017618563886659}
{-0.14011189559306925	-7.0050353517537385}
{-0.13996344285113224	-7.0055947796534355}
{-0.14019806200076756	-6.998172142556581}
{-0.14018530067561213	-7.009903100038349}
{-0.14029257523484567	-7.009265033780573}
{-0.14037693998749784	-7.0146287617422605}
{-0.1404037643450761	-7.0188469993748575}
{-0.14049533128578653	-7.020188217253766}
{-0.14058581217636265	-7.024766564289298}
{-0.14067760906476176	-7.029290608818097}
{-0.1408090395779664	-7.033880453238051}
{-0.140831240858227	-7.040451978898281}
{-0.14078192963647057	-7.041562042911322}
{-0.1407633055808217	-7.039096481823504}
{-0.14090390253621332	-7.038165279041059}
{-0.14069466010987586	-7.045195126810644}
{-0.14055324175837824	-7.034733005493773}
{-0.14054414034309204	-7.027662087918893}
{-0.14051746733512846	-7.027207017154581}
{-0.14063834630362115	-7.025873366756412}
{-0.14059177859870994	-7.0319173151810475}
{-0.14050769495287552	-7.029588929935485}
{-0.1403541008260801	-7.025384747643749}
{-0.1403686669263391	-7.0177050413039765}
{-0.14041847885396752	-7.0184333463169315}
{-0.14033625229950975	-7.020923942698351}
{-0.14035794507865104	-7.016812614975466}
{-0.1403639856754146	-7.0178972539325315}
{-0.14039507270225232	-7.018199283770721}
{-0.14028693122342129	-7.019753635112607}
{-0.14024925551966652	-7.014346561171053}
{-0.14013772689986334	-7.012462775983308}
{-0.14002712937353454	-7.00688634499315}
{-0.13998518401668378	-7.001356468676712}
{-0.13986626274492964	-6.999259200834185}
{-0.13979597638185176	-6.993313137246465}
{-0.13999454489641946	-6.989798819092566}
{-0.13975173020920892	-6.999727244820944}
{-0.14005649757771696	-6.98758651046042}
{-0.14003981463696163	-7.002824878885814}
{-0.139783297330922	-7.001990731848061}
{-0.13961448408630456	-6.989164866546077}
{-0.13983065626666225	-6.9807242043151945}
{-0.1398089710302084	-6.9915328133330785}
{-0.13990262489055486	-6.990448551510391}
{-0.13971255484280803	-6.995131244527723}
{-0.13980092988014406	-6.985627742140383}
{-0.1397649114769687	-6.990046494007179}
{-0.13985492329050767	-6.98824557384841}
{-0.13970848691450652	-6.992746164525356}
{-0.13974210541399765	-6.985424345725302}
{-0.1397595030695553	-6.9871052706998515}
{-0.13965698740684515	-6.987975153477752}
{-0.13975551039852277	-6.9828493703422385}
{-0.13987727507641634	-6.987775519926123}
{-0.14010547909354737	-6.993863753820799}
{-0.1399561252462439	-7.005273954677349}
{-0.13999764595514133	-6.9978062623121815}
{-0.14005103203242444	-6.999882297757045}
{-0.14005692581429569	-7.002551601621211}
{-0.14018503948151972	-7.002846290714774}
{-0.1402482136831209	-7.009251974075977}
{-0.14024795804469742	-7.012410684156031}
{-0.14041790281432356	-7.012397902234857}
{-0.1404008990674392	-7.020895140716168}
{-0.140375091177606	-7.020044953371953}
{-0.14042163523104528	-7.018754558880286}
{-0.14037480005872674	-7.0210817615522565}
{-0.14045965293431614	-7.018740002936325}
{-0.14072993610969775	-7.022982646715794}
{-0.14091611474193483	-7.036496805484868}
{-0.1409428264938132	-7.045805737096734}
{-0.14066599141651795	-7.0471413246906485}
{-0.1406962685209351	-7.033299570825885}
{-0.14065979968626233	-7.034813426046749}
{-0.1406148822716481	-7.032989984313111}
{-0.14064800175427272	-7.030744113582402}
{-0.14087550369622528	-7.032400087713625}
{-0.14114484123630178	-7.043775184811265}
{-0.1411471130111392	-7.0572420618150815}
{-0.14103204812788864	-7.057355650556966}
{-0.14103459237104807	-7.051602406394439}
{-0.14102964025463308	-7.0517296185524065}
{-0.14104815524034756	-7.05148201273166}
{-0.14095817825310744	-7.052407762017375}
{-0.14093784886728433	-7.047908912655364}
{-0.14089384089757698	-7.046892443364217}
{-0.14119307342597576	-7.0446920448788415}
{-0.14130666595566574	-7.059653671298789}
{-0.14125959665104768	-7.065333297783283}
{-0.1412319593300689	-7.062979832552386}
{-0.14096381996394455	-7.061597966503448}
{-0.14089979176917589	-7.048190998197234}
{-0.14090688254066241	-7.044989588458792}
{-0.1411039705836131	-7.04534412703312}
{-0.14112906585887453	-7.0551985291806565}
{-0.14116294784578465	-7.056453292943726}
{-0.14105489372261668	-7.058147392289228}
{-0.1410048474538098	-7.052744686130828}
{-0.14117589158584645	-7.050242372690491}
{-0.14095882106938212	-7.0587945792923215}
{-0.14084155725707218	-7.0479410534690965}
{-0.1409493751472531	-7.042077862853598}
{-0.1409462553095241	-7.047468757362663}
{-0.14092021033018465	-7.047312765476217}
{-0.14115098320721936	-7.046010516509244}
{-0.14105020562237142	-7.057549160360976}
{-0.14115079204001554	-7.052510281118581}
{-0.1411270667907715	-7.0575396020007926}
{-0.14119412734167522	-7.056353339538589}
{-0.14129988613109545	-7.059706367083773}
{-0.14144810586071335	-7.06499430655478}
{-0.14120879396789585	-7.072405293035672}
{-0.14120607948606945	-7.060439698394802}
{-0.14125481445976912	-7.060303974303485}
{-0.14140414339134177	-7.06274072298845}
{-0.1414710505447921	-7.070207169567082}
{-0.14134181800707588	-7.073552527239592}
{-0.14078831207751027	-7.067090900353791}
{-0.1408278230209522	-7.039415603875503}
{-0.14110317600026193	-7.041391151047605}
{-0.1412787983295331	-7.0551588000130865}
{-0.14123748739330005	-7.06393991647665}
{-0.14098724142854013	-7.061874369664999}
{-0.14103333738656773	-7.049362071427}
{-0.14097435140416384	-7.051666869328374}
{-0.14080545258035787	-7.048717570208181}
{-0.1406845796565895	-7.040272629017882}
{-0.14043244068074903	-7.0342289828294655}
{-0.14055962551581458	-7.021622034037446}
{-0.14067615903028674	-7.0279812757907285}
{-0.14069437231949034	-7.0338079515143255}
{-0.1406276565799517	-7.034718615974502}
{-0.1406370125714575	-7.031382828997572}
{-0.14077013098951824	-7.031850628572872}
{-0.14082150266499147	-7.038506549475915}
{-0.14096662170992277	-7.041075133249565}
{-0.14099216309706272	-7.048331085496126}
{-0.141001611395531	-7.049608154853124}
{-0.14113664210937824	-7.05008056977653}
{-0.1409005514229676	-7.056832105468899}
{-0.14065102070261432	-7.045027571148367}
{-0.1406444521654602	-7.032551035130693}
{-0.14075549528540998	-7.032222608272992}
{-0.1408208067321085	-7.037774764270481}
{-0.14083319105007594	-7.041040336605413}
{-0.1409124469459523	-7.041659552503787}
{-0.1410422160379994	-7.0456223472976}
{-0.1407937826865008	-7.052110801899955}
{-0.1406810170755525	-7.0396891343250285}
{-0.14050918989301264	-7.034050853777609}
{-0.14054203611724606	-7.025459494650607}
{-0.14055022571326187	-7.02710180586228}
{-0.14051964951592213	-7.027511285663067}
{-0.14044144101506276	-7.025982475796085}
{-0.14043452120133568	-7.022072050753113}
{-0.14049237755297952	-7.021726060066767}
{-0.140538808637716	-7.024618877648961}
{-0.14063381434335342	-7.026940431885777}
{-0.1405334015387192	-7.031690717167655}
{-0.1402205779560677	-7.026670076935943}
{-0.14025307063810424	-7.011028897803371}
{-0.14020655529185433	-7.012653531905192}
{-0.14018106953374215	-7.010327764592687}
{-0.14023804844174412	-7.009053476687082}
{-0.1401569773089346	-7.0119024220871875}
{-0.13997503993589233	-7.007848865446706}
{-0.1401407574304528	-6.998751996794592}
{-0.1400523852202496	-7.007037871522611}
{-0.14001019363580167	-7.002619261012451}
{-0.13997782550360716	-7.000509681790059}
{-0.1399876305047005	-6.998891275180336}
{-0.13981483132474443	-6.999381525235001}
{-0.139786114166633	-6.990741566237197}
{-0.13985913305938763	-6.989305708331624}
{-0.1400532128259074	-6.992956652969354}
{-0.14011102346539828	-7.0026606412953525}
{-0.14035024339471897	-7.0055511732699}
{-0.14025761708688356	-7.017512169735937}
{-0.14002428776200734	-7.012880854344175}
{-0.1397791428918492	-7.00121438810035}
{-0.13969998861637362	-6.988957144592439}
{-0.13978307839534349	-6.984999430818663}
{-0.13981497213975513	-6.989153919767155}
{-0.13971121481342666	-6.9907486069877365}
{-0.13968074359553026	-6.9855607406713185}
{-0.13954444406908104	-6.9840371797764975}
{-0.1392482442523692	-6.9772222034540325}
{-0.13922929210649787	-6.96241221261844}
{-0.13906901058025228	-6.961464605324877}
{-0.13891740411770784	-6.953450529012597}
{-0.13890795205287407	-6.945870205885367}
{-0.1389839364264018	-6.9453976026436814}
{-0.1389238445093614	-6.949196821320055}
{-0.13893434201860042	-6.946192225468043}
{-0.13889786027094025	-6.946717100929996}
{-0.13891488008251898	-6.94489301354699}
{-0.13891268387197328	-6.94574400412593}
{-0.13896914607867303	-6.945634193598641}
{-0.13867088876122752	-6.948457303933634}
{-0.13866648338089466	-6.933544438061357}
{-0.13873448000632538	-6.933324169044716}
{-0.13874447085070984	-6.93672400031625}
{-0.13867567818144932	-6.937223542535476}
{-0.13869374965794784	-6.933783909072446}
{-0.13867786019583678	-6.934687482897367}
{-0.1387856161536426	-6.9338930097918166}
{-0.13877287205535033	-6.939280807682104}
{-0.13880836460500737	-6.9386436027675025}
{-0.13909470200796914	-6.9404182302503585}
{-0.13898774886327217	-6.954735100398443}
{-0.1388959344250948	-6.949387443163597}
{-0.13911394456832463	-6.944796721254719}
{-0.13938637161186967	-6.9556972284162075}
{-0.13948501414480172	-6.969318580593457}
{-0.13959008234679815	-6.974250707240065}
{-0.13966382206526068	-6.97950411733988}
{-0.13962162032963307	-6.983191103263009}
{-0.13946122804160707	-6.9810810164816255}
{-0.13949681995011395	-6.973061402080341}
{-0.1395404580573212	-6.974840997505682}
{-0.13965698441822263	-6.97702290286604}
{-0.13965274414472154	-6.982849220911104}
{-0.13951194061964287	-6.982637207236054}
{-0.13951277702376988	-6.975597030982109}
{-0.13956718363199164	-6.975638851188465}
{-0.13971195060702735	-6.978359181599545}
{-0.1397922394800697	-6.985597530351336}
{-0.1399420924896309	-6.989611974003467}
{-0.14000927184851072	-6.9971046244815245}
{-0.139973881674554	-7.00046359242551}
{-0.1398972106686708	-6.998694083727687}
{-0.13999705992320896	-6.994860533433523}
{-0.1402136009407234	-6.99985299616043}
{-0.14022880627398412	-7.010680047036144}
{-0.14038060146155842	-7.011440313699198}
{-0.14039305038935987	-7.019030073077907}
{-0.14033932298520918	-7.019652519467977}
{-0.14039955057993514	-7.016966149260446}
{-0.14079558018344276	-7.019977528996737}
{-0.14065538878766098	-7.039779009172121}
{-0.14045175765496118	-7.032769439383024}
{-0.14055544465221992	-7.02258788274804}
{-0.14046360703498753	-7.027772232610976}
{-0.14059425659487543	-7.023180351749358}
{-0.14057280255339918	-7.029712829743753}
{-0.14063032772836392	-7.028640127669938}
{-0.1404948449240505	-7.031516386418169}
{-0.14041371313659923	-7.024742246202493}
{-0.14056976220020034	-7.0206856568299365}
{-0.14055881499252762	-7.028488110009994}
{-0.14032308555574782	-7.027940749626343}
{-0.14036934870916767	-7.016154277787358}
{-0.14042083070065528	-7.018467435458346}
{-0.14060370586004858	-7.021041535032718}
{-0.1405662544445969	-7.030185293002399}
{-0.140427497616502	-7.028312722229816}
{-0.14053269043227307	-7.021374880825073}
{-0.14060834469591363	-7.026634521613617}
{-0.1404916421579396	-7.030417234795652}
{-0.1405914165087962	-7.024582107896957}
{-0.1404703222183462	-7.029570825439792}
{-0.14055886974150586	-7.023516110917281}
{-0.14043191577482758	-7.02794348707527}
{-0.14020877433130596	-7.021595788741354}
{-0.1403500545160178	-7.010438716565274}
{-0.14014025518949158	-7.017502725800866}
{-0.14005586507534765	-7.0070127594745575}
{-0.1401198869028226	-7.002793253767365}
{-0.1398539952939117	-7.005994345141113}
{-0.13990383608999396	-6.992699764695568}
{-0.14011509527101346	-6.995191804499667}
{-0.14015146444762402	-7.005754763550638}
{-0.14023396343631833	-7.0075732223811675}
{-0.14028063579478525	-7.011698171815888}
{-0.14025332083080777	-7.014031789739232}
{-0.14040396033111058	-7.012666041540355}
{-0.1406671552429701	-7.020198016555498}
{-0.14060096347993217	-7.033357762148468}
{-0.14083771310833396	-7.030048173996574}
{-0.14100443013037234	-7.041885655416661}
{-0.14095625499692824	-7.050221506518585}
{-0.1410681671924728	-7.047812749846372}
{-0.14086822309579194	-7.053408359623596}
{-0.14082133236809063	-7.043411154789549}
{-0.1410058982043742	-7.041066618404484}
{-0.14116776650437765	-7.050294910218667}
{-0.1411825226928902	-7.058388325218842}
{-0.14129699267538037	-7.059126134644477}
{-0.14123680475469494	-7.064849633768983}
{-0.14109143354618983	-7.061840237734703}
{-0.1413256749451797	-7.054571677309445}
{-0.14110350401004226	-7.0662837472589395}
{-0.14115278529234423	-7.055175200502073}
{-0.14089856369412426	-7.0576392646171735}
{-0.14075035110825496	-7.044928184706175}
{-0.1407573681740674	-7.037517555412707}
{-0.14072633424255046	-7.037868408703323}
{-0.14062188412313378	-7.036316712127481}
{-0.14024697302271916	-7.031094206156643}
{-0.14020322377982872	-7.01234865113591}
{-0.1399633160929839	-7.010161188991387}
{-0.1397609123249893	-6.99816580464914}
{-0.13949674063989562	-6.988045616249413}
{-0.13964705990826035	-6.97483703199473}
{-0.1397421920071435	-6.98235299541297}
{-0.13972529422396712	-6.9871096003571305}
{-0.13968164483720058	-6.986264711198316}
{-0.139743241252442	-6.984082241859991}
{-0.13979909151729977	-6.987162062622064}
{-0.13967922898169052	-6.989954575864951}
{-0.13984405481114912	-6.983961449084487}
{-0.13998351468651696	-6.992202740557418}
{-0.13977076851638331	-6.999175734325805}
{-0.13970466545753332	-6.98853842581911}
{-0.13971522554681395	-6.9852332728766084}
{-0.13972209894007784	-6.985761277340646}
{-0.13964324587760954	-6.986104947003839}
{-0.1399394045643882	-6.982162293880424}
{-0.14002201700842742	-6.996970228219357}
{-0.14007558609880855	-7.00110085042132}
{-0.1401172979507715	-7.003779304940375}
{-0.14013310700514023	-7.005864897538531}
{-0.13997691919864622	-7.006655350256971}
{-0.1401322999822548	-6.998845959932273}
{-0.13992885565361957	-7.006614999112695}
{-0.1398738940443273	-6.996442782680931}
{-0.14005572743952438	-6.993694702216322}
{-0.1402741318060342	-7.002786371976163}
{-0.14025174677033977	-7.013706590301663}
{-0.1402463657573387	-7.012587338516935}
{-0.1400417337544414	-7.012318287866886}
{-0.13993989253571287	-7.002086687722014}
{-0.14014539134488996	-6.996994626785591}
{-0.14017431448034273	-7.00726956724445}
{-0.14010508719476084	-7.0087157240170885}
{-0.14003142434575924	-7.005254359737994}
{-0.14023387584348013	-7.001571217287909}
{-0.14035678760321643	-7.011693792173955}
{-0.14023147617342416	-7.017839380160762}
{-0.14027718431175762	-7.011573808671152}
{-0.14017156146888418	-7.013859215587829}
{-0.14038474023167752	-7.008578073444162}
{-0.14023838032265712	-7.0192370115838205}
{-0.14018060555558057	-7.011919016132795}
{-0.14018297820696243	-7.009030277778971}
{-0.14007235862232723	-7.009148910348062}
{-0.1399807911971144	-7.003617931116305}
{-0.1401904470399924	-6.9990395598556665}
{-0.14013684536514365	-7.009522351999564}
{-0.14018444499887373	-7.006842268257135}
{-0.14042165339705054	-7.009222249943642}
{-0.14044595640756632	-7.021082669852481}
{-0.1402470862664184	-7.022297820378261}
{-0.14031941875931328	-7.012354313320871}
{-0.1402654540557274	-7.015970937965616}
{-0.14027862944195255	-7.01327270278632}
{-0.14021643698399108	-7.013931472097579}
{-0.14015338252824783	-7.010821849199495}
{-0.14046373251354943	-7.007669126412334}
{-0.14026210000706174	-7.023186625677415}
{-0.14008763207240785	-7.013105000353029}
{-0.13990841521100755	-7.004381603620347}
{-0.13997806351939418	-6.995420760550326}
{-0.13974879415192076	-6.99890317596966}
{-0.14001380582529835	-6.987439707595991}
{-0.14002128009436285	-7.000690291264859}
{-0.14006819583172433	-7.0010640047180885}
{-0.14020365320867578	-7.003409791586158}
{-0.14001989612611143	-7.010182660433743}
{-0.13978969016790502	-7.0009948063055285}
{-0.13966556618690298	-6.989484508395203}
{-0.1394821265628774	-6.983278309345104}
{-0.1393942734061548	-6.974106328143827}
{-0.13932182006865595	-6.969713670307701}
{-0.13907664053045135	-6.966091003432758}
{-0.13908883787853016	-6.953832026522526}
{-0.13909064029683135	-6.954441893926468}
{-0.13926847973360604	-6.954532014841524}
{-0.13946284388314373	-6.963423986680262}
{-0.1393203672645119	-6.9731421941571465}
{-0.13945399475709958	-6.9660183632255634}
{-0.13944794019137516	-6.9726997378549465}
{-0.139524134032407	-6.972397009568711}
{-0.13951567051043026	-6.976206701620309}
{-0.1396701122788494	-6.9757835255214635}
{-0.1397027125083146	-6.983505613942416}
{-0.1398667690979145	-6.98513562541568}
{-0.13990203848086002	-6.993338454895672}
{-0.14008505003629643	-6.995101924042948}
{-0.14017758462013236	-7.0042525018147686}
{-0.14003904477468274	-7.008879231006565}
{-0.13991132019707098	-7.001952238734094}
{-0.13987031700240518	-6.995566009853512}
{-0.13994552237777413	-6.993515850120209}
{-0.13997032925447303	-6.997276118888663}
{-0.14005582774853573	-6.998516462723605}
{-0.14010518419423645	-7.00279138742675}
{-0.14040634286800305	-7.005259209711783}
{-0.14047082169273525	-7.020317143400112}
{-0.14029524288524145	-7.023541084636724}
{-0.14009527474788983	-7.01476214426204}
{-0.14010269076132495	-7.004763737394449}
{-0.14007191626377583	-7.0051345380662084}
{-0.1399421410028186	-7.003595813188746}
{-0.14004001743603903	-6.99710705014088}
{-0.13967071347065582	-7.002000871801899}
{-0.13941467691284354	-6.983535673532749}
{-0.1394948694094709	-6.9707338456421315}
{-0.1395980977879509	-6.9747434704735}
{-0.13962176979636898	-6.979904889397499}
{-0.13973788371188453	-6.981088489818394}
{-0.13981224241594892	-6.986894185594183}
{-0.14005233457407162	-6.990612120797386}
{-0.14003716314284423	-7.002616728703526}
{-0.14027131347368527	-7.001858157142156}
{-0.14016930883923984	-7.013565673684219}
{-0.14032081731379198	-7.008465441961953}
{-0.14036090174791566	-7.01604086568956}
{-0.1401624882024455	-7.01804508739574}
{-0.1402222833476588	-7.008124410122237}
{-0.1404606774327273	-7.011114167382904}
{-0.14055780810000343	-7.023033871636327}
{-0.14068172092413753	-7.027890405000136}
{-0.1404311436971885	-7.034086046206843}
{-0.14031459088678971	-7.021557184859396}
{-0.14018163824792804	-7.015729544339458}
{-0.13998377441371268	-7.00908191239637}
{-0.14004001806888164	-6.999188720685598}
{-0.1402707257618271	-7.002000903444046}
{-0.14040940477060376	-7.013536288091305}
{-0.14023942460464847	-7.0204702385301445}
{-0.14001100290194157	-7.011971230232369}
{-0.14019885727039869	-7.000550145097024}
{-0.1401929573752943	-7.009942863519879}
{-0.14034004291221616	-7.009647868764665}
{-0.14034110868335636	-7.0170021456107605}
{-0.14055943082088304	-7.017055434167772}
{-0.14040942765554387	-7.0279715410441}
{-0.14045303939934856	-7.020471382777142}
{-0.1406682181739737	-7.022651969967377}
{-0.14038832472971322	-7.033410908698635}
{-0.14061597258216757	-7.019416236485616}
{-0.14053623935291054	-7.030798629108325}
{-0.14074601207680015	-7.026811967645479}
{-0.14062039270669885	-7.03730060383996}
{-0.14050473372176947	-7.031019635334904}
{-0.14053854391419168	-7.025236686088438}
{-0.14058969859618584	-7.026927195709543}
{-0.140496875789135	-7.029484929809252}
{-0.14037314730438588	-7.024843789456713}
{-0.1403267068539829	-7.018657365219261}
{-0.1402097874882116	-7.01633534269912}
{-0.14026575996319005	-7.010489374410551}
{-0.14035968351130745	-7.0132879981594805}
{-0.14059665524409126	-7.017984175565344}
{-0.14040431558777558	-7.029832762204535}
{-0.140433350962876	-7.020215779388762}
{-0.14049814698923838	-7.021667548143781}
{-0.14045779971567743	-7.024907349461903}
{-0.14035469403039277	-7.022889985783846}
{-0.14053681024755638	-7.017734701519613}
{-0.14043628401718328	-7.026840512377782}
{-0.14034482389016556	-7.02181420085913}
{-0.1403407546924701	-7.0172411945082445}
{-0.14012103655507482	-7.017037734623469}
{-0.140166241166912	-7.0060518277537085}
{-0.14008569978181845	-7.008312058345567}
{-0.14027948197595552	-7.004284989090888}
{-0.1403672834142484	-7.013974098797739}
{-0.14033620042088688	-7.018364170712392}
{-0.1403303467072175	-7.016810021044319}
{-0.14030214711368055	-7.016517335360841}
{-0.1403759357741861	-7.015107355683989}
{-0.1403714738052819	-7.018796788709267}
{-0.14053780784030223	-7.018573690264059}
{-0.1404801385252378	-7.0268903920150745}
{-0.14060637517634844	-7.0240069262618565}
{-0.1406791425850158	-7.030318758817385}
{-0.14054665619447784	-7.033957129250756}
{-0.14057151484281055	-7.027332809723852}
{-0.140638711784393	-7.028575742140501}
{-0.14063993388925564	-7.031935589219623}
{-0.1408976193256189	-7.031996694462755}
{-0.1408259943139224	-7.044880966280922}
{-0.1410219603275463	-7.0412997156960895}
{-0.14084312600248342	-7.051098016377287}
{-0.1405787812017026	-7.042156300124141}
{-0.14057014306839283	-7.028939060085106}
{-0.14065452750362997	-7.028507153419622}
{-0.1405099425064535	-7.03272637518147}
{-0.14054321396398015	-7.025497125322639}
{-0.14046180021353577	-7.027160698198975}
{-0.14064411357718878	-7.023090010676751}
{-0.14070151914301368	-7.032205678859398}
{-0.14094020696396614	-7.035075957150646}
{-0.1410463594611418	-7.047010348198272}
{-0.14096607078933612	-7.052317973057057}
{-0.14100005260403306	-7.048303539466768}
{-0.14112194754767354	-7.050002630201615}
{-0.14110002216884474	-7.056097377383631}
{-0.14102258419398742	-7.0550011084422}
{-0.14081245628116731	-7.051129209699336}
{-0.14082513010337772	-7.040622814058329}
{-0.14083029329133478	-7.041256505168852}
{-0.14081508011299876	-7.041514664566701}
{-0.14070512164333102	-7.040754005649898}
{-0.14055577873808467	-7.035256082166519}
{-0.14034545870560877	-7.027788936904195}
{-0.14002002940076305	-7.017272935280406}
{-0.13990216363041932	-7.001001470038125}
{-0.1395692884935748	-6.99510818152093}
{-0.1395407833987609	-6.978464424678705}
{-0.1398972115156007	-6.977039169938005}
{-0.1400464006195847	-6.994860575779995}
{-0.14005526426460924	-7.002320030979195}
{-0.14023096257667306	-7.002763213230412}
{-0.14020562838773112	-7.011548128833615}
{-0.14037589122296112	-7.010281419386509}
{-0.14034216016474346	-7.018794561147999}
{-0.14047224409266568	-7.017108008237111}
{-0.1405028408236846	-7.023612204633231}
{-0.14037685759972018	-7.02514204118418}
{-0.14026524506559543	-7.018842879985958}
{-0.1402821427507921	-7.0132622532797235}
{-0.14020634623566391	-7.014107137539548}
{-0.1400167658048974	-7.010317311783143}
{-0.14012586701796906	-7.0008382902448165}
{-0.13997193077987788	-7.006293350898389}
{-0.14006247289737372	-6.998596538993834}
{-0.13998703018420353	-7.003123644868637}
{-0.1400061781055878	-6.999351509210127}
{-0.1403442791483189	-7.000308905279334}
{-0.14038535075521294	-7.017213957415899}
{-0.1404791755959326	-7.019267537760591}
{-0.14046935105582203	-7.023958779796576}
{-0.14079044087181042	-7.02346755279105}
{-0.1406073527741331	-7.039522043590466}
{-0.140350544784882	-7.030367638706606}
{-0.14026585790490245	-7.017527239244046}
{-0.1402243761544784	-7.013292895245058}
{-0.1401998357157794	-7.011218807723857}
{-0.14023330596774236	-7.009991785788906}
{-0.1402938166080245	-7.01166529838705}
{-0.14031734039561428	-7.0146908304011655}
{-0.14026113015249875	-7.015867019780648}
{-0.14013920277779796	-7.013056507624874}
{-0.14020342856041126	-7.006960138889832}
{-0.14024596209915738	-7.010171428020494}
{-0.14040911242705786	-7.012298104957797}
{-0.14039302250618094	-7.020455621352818}
{-0.1406387014168548	-7.019651125308976}
{-0.14048633303159086	-7.031935070842669}
{-0.14053499842376393	-7.024316651579471}
{-0.14072872671397163	-7.026749921188124}
{-0.14086259259067088	-7.0364363356985145}
{-0.14069369369064713	-7.0431296295334676}
{-0.14062180804611235	-7.034684684532292}
{-0.14072576266817038	-7.031090402305553}
{-0.14071919159070392	-7.036288133408457}
{-0.14080757344712683	-7.035959579535132}
{-0.14083985930443957	-7.040378672356283}
{-0.14083003144893544	-7.041992965221912}
{-0.14110667879074254	-7.041501572446701}
{-0.14100856577786858	-7.055333939537058}
{-0.14090443162179414	-7.050428288893351}
{-0.14048321626520827	-7.045221581089634}
{-0.1405828467052038	-7.024160813260347}
{-0.1406562453023895	-7.029142335260125}
{-0.14063082656499298	-7.032812265119412}
{-0.1406333790391254	-7.031541328249589}
{-0.1404773073268724	-7.031668951956206}
{-0.14086232812163324	-7.023865366343556}
{-0.14087976658147516	-7.043116406081595}
[truncated: 18,000 more rows]
