# Supplementary material for: The evolution of environmentally mediated social interactions and posthumous spite under isolation by distance
Source: PLoS Comput Biol. 2024 May 30;20(5):e1012071. doi: 10.1371/journal.pcbi.1012071 (PMC11139344; doi:10.1371/journal.pcbi.1012071)
Supplement: S2 Data — (ZIP) [file pcbi.1012071.s003.zip › data_Fig6B/Plot.nb]

(* Content-type: application/vnd.wolfram.mathematica *)

(*** Wolfram Notebook File ***)
(* http://www.wolfram.com/nb *)

(* CreatedBy='Mathematica 13.2' *)

(*CacheID: 234*)
(* Internal cache information:
NotebookFileLineBreakTest
NotebookFileLineBreakTest
NotebookDataPosition[       158,          7]
NotebookDataLength[     21147,        531]
NotebookOptionsPosition[     19948,        503]
NotebookOutlinePosition[     20343,        519]
CellTagsIndexPosition[     20300,        516]
WindowFrame->Normal*)

(* Beginning of Notebook Content *)
Notebook[{
Cell["\<\
This Notebook reads the data obtained from individual based simulations to \
produce Fig 6 B.  \
\>", "Text",
 CellChangeTimes->{{3.9183776423392467`*^9, 3.918377662456431*^9}, {
  3.918377734844061*^9, 3.918377816723448*^9}, {3.918377987327086*^9, 
  3.9183779894659777`*^9}},ExpressionUUID->"52e5255e-3b1d-4415-8b6d-\
b1e0f85f3a82"],

Cell[CellGroupData[{

Cell[BoxData[
 RowBox[{"FileNameJoin", "[", 
  RowBox[{"{", 
   RowBox[{
    RowBox[{"NotebookDirectory", "[", "]"}], ",", 
    RowBox[{"\"\<Means_Lambdae\>\"", "<>", 
     RowBox[{"ToString", "[", "\[Lambda]e", "]"}], "<>", "\"\<2.csv\>\""}]}], 
   " ", "}"}], "]"}]], "Input",
 CellChangeTimes->{{3.9183796714161577`*^9, 3.918379713265995*^9}},
 CellLabel->
  "In[835]:=",ExpressionUUID->"6c743ffc-b036-4758-ab80-1eb8ccf33f32"],

Cell[BoxData["\<\"/Users/cmullon/Dropbox/Projects/Eco-Evo-Lattice/Third_\
submission/data_Fig6B/Means_Lambdae\[Lambda]e2.csv\"\>"], "Output",
 CellChangeTimes->{{3.918379695762685*^9, 3.918379713982211*^9}, 
   3.918379747995954*^9},
 CellLabel->
  "Out[835]=",ExpressionUUID->"5f957948-4355-43c3-9155-75f0f10002d6"]
}, Open  ]],

Cell[BoxData[
 RowBox[{
  RowBox[{"SampleForAnimation0", "=", "\[IndentingNewLine]", 
   RowBox[{"Table", "[", 
    RowBox[{
     RowBox[{"ReadList", "[", 
      RowBox[{
       RowBox[{"FileNameJoin", "[", 
        RowBox[{"{", 
         RowBox[{
          RowBox[{"NotebookDirectory", "[", "]"}], ",", 
          RowBox[{"\"\<Means_Lambdae\>\"", "<>", 
           RowBox[{"ToString", "[", "\[Lambda]e", "]"}], "<>", 
           "\"\<2.csv\>\""}]}], " ", "}"}], "]"}], ",", "Expression"}], "]"}],
      ",", 
     RowBox[{"{", 
      RowBox[{"\[Lambda]e", ",", 
       RowBox[{"{", 
        RowBox[{
        "1", ",", "2", ",", "3", ",", "3.5", ",", "4", ",", "6", ",", "10"}], 
        "}"}]}], " ", "}"}]}], "]"}]}], " ", ";"}]], "Input",
 CellChangeTimes->{
  3.8490188342975187`*^9, {3.8944593420700197`*^9, 3.894459342543799*^9}, {
   3.894942632141428*^9, 3.894942634787837*^9}, {3.8949512026197653`*^9, 
   3.894951205217774*^9}, {3.8956241672574778`*^9, 3.8956241969623404`*^9}, 
   3.895624278096416*^9, {3.895680958467613*^9, 3.895680985620595*^9}, {
   3.918377628696596*^9, 3.91837762996058*^9}, {3.918377846705556*^9, 
   3.9183778911121693`*^9}, {3.918378344713047*^9, 3.91837836095851*^9}, {
   3.918379700707862*^9, 3.9183797186472*^9}},
 CellLabel->
  "In[836]:=",ExpressionUUID->"3471c1d7-2f38-47c5-882b-d37c40bfeb38"],

Cell[BoxData[
 RowBox[{
  RowBox[{"ObsData", "  ", "=", 
   RowBox[{"{", " ", 
    RowBox[{
     RowBox[{"{", 
      RowBox[{"1", ",", 
       RowBox[{"Around", "[", 
        RowBox[{"SampleForAnimation0", "[", 
         RowBox[{"[", 
          RowBox[{"1", ",", 
           RowBox[{"5000", ";;", "20000"}], ",", "1"}], "]"}], "]"}], "]"}]}],
       "}"}], ",", 
     RowBox[{"{", 
      RowBox[{"2", ",", 
       RowBox[{"Around", "[", 
        RowBox[{"SampleForAnimation0", "[", 
         RowBox[{"[", 
          RowBox[{"2", ",", 
           RowBox[{"5000", ";;", "20000"}], ",", "1"}], "]"}], "]"}], "]"}]}],
       "}"}], ",", 
     RowBox[{"{", 
      RowBox[{"3", ",", 
       RowBox[{"Around", "[", 
        RowBox[{"SampleForAnimation0", "[", 
         RowBox[{"[", 
          RowBox[{"3", ",", 
           RowBox[{"5000", ";;", "20000"}], ",", "1"}], "]"}], "]"}], "]"}]}],
       " ", "}"}], ",", 
     RowBox[{"{", 
      RowBox[{"3.5", ",", 
       RowBox[{"Around", "[", 
        RowBox[{"SampleForAnimation0", "[", 
         RowBox[{"[", 
          RowBox[{"4", ",", 
           RowBox[{"5000", ";;", "20000"}], ",", "1"}], "]"}], "]"}], "]"}]}],
       " ", "}"}], ",", 
     RowBox[{"{", 
      RowBox[{"4", ",", 
       RowBox[{"Around", "[", 
        RowBox[{"SampleForAnimation0", "[", 
         RowBox[{"[", 
          RowBox[{"5", ",", 
           RowBox[{"5000", ";;", "20000"}], ",", "1"}], "]"}], "]"}], "]"}]}],
       " ", "}"}], "  ", ",", " ", 
     RowBox[{"{", 
      RowBox[{"6", ",", 
       RowBox[{"Around", "[", 
        RowBox[{"SampleForAnimation0", "[", 
         RowBox[{"[", 
          RowBox[{"6", ",", 
           RowBox[{"5000", ";;", "20000"}], ",", "1"}], "]"}], "]"}], "]"}]}],
       " ", "}"}], ",", " ", 
     RowBox[{"{", 
      RowBox[{"10", ",", 
       RowBox[{"Around", "[", 
        RowBox[{"SampleForAnimation0", "[", 
         RowBox[{"[", 
          RowBox[{"7", ",", 
           RowBox[{"5000", ";;", "20000"}], ",", "1"}], "]"}], "]"}], "]"}]}],
       " ", "}"}]}], "  ", "}"}]}], "  ", ";"}]], "Input",
 CellChangeTimes->{{3.896939810809807*^9, 3.896939831725387*^9}},
 CellLabel->
  "In[837]:=",ExpressionUUID->"4a842cf0-a3a7-4bc2-89da-9d9e4ae947ec"],

Cell[CellGroupData[{

Cell[BoxData[
 RowBox[{"ObsData", " ", "=", 
  RowBox[{"Table", "[", 
   RowBox[{
    RowBox[{"{", 
     RowBox[{
      RowBox[{"N", "@", 
       RowBox[{"(", 
        RowBox[{
         RowBox[{
          FractionBox["\[Lambda]", 
           RowBox[{"1", "-", 
            SuperscriptBox[
             RowBox[{"(", 
              RowBox[{"1", "-", 
               FractionBox["\[Lambda]", 
                RowBox[{"nd", "-", "1"}]]}], ")"}], 
             RowBox[{"nd", "-", "1"}]]}]], "/.", " ", 
          RowBox[{"\[Lambda]", " ", "->", " ", 
           RowBox[{"ObsData", "[", 
            RowBox[{"[", 
             RowBox[{"i", ",", "1"}], "]"}], "]"}]}]}], "/.", " ", 
         RowBox[{"nd", "->", " ", "13"}]}], " ", ")"}]}], "  ", ",", 
      RowBox[{"ObsData", "[", 
       RowBox[{"[", 
        RowBox[{"i", ",", "2"}], "]"}], "]"}]}], "}"}], " ", ",", 
    RowBox[{"{", 
     RowBox[{"i", ",", "1", " ", ",", 
      RowBox[{"Length", "[", "ObsData", "]"}]}], " ", "}"}]}], 
   "]"}]}]], "Input",
 CellChangeTimes->{{3.8969398385980988`*^9, 3.89693988685366*^9}, 
   3.896976109350718*^9},
 CellLabel->
  "In[838]:=",ExpressionUUID->"37d77f85-29e3-466b-bf16-0b55945194c4"],

Cell[BoxData[
 RowBox[{"{", 
  RowBox[{
   RowBox[{"{", 
    RowBox[{"1.5431994647434515`", ",", 
     InterpretationBox[
      TemplateBox[{"0.228", "0.006"},
       "Around"],
      Around[0.227669436435768, 0.0058994231783624385`]]}], "}"}], ",", 
   RowBox[{"{", 
    RowBox[{"2.252649649037819`", ",", 
     InterpretationBox[
      TemplateBox[{"0.189", "0.007"},
       "Around"],
      Around[0.18930497983421435`, 0.00667313492375149]]}], "}"}], ",", 
   RowBox[{"{", 
    RowBox[{"3.0981377004174933`", ",", 
     InterpretationBox[
      TemplateBox[{"0.102", "0.006"},
       "Around"],
      Around[0.1024757555017151, 0.0056445415120202035`]]}], "}"}], ",", 
   RowBox[{"{", 
    RowBox[{"3.5567419840577648`", ",", 
     InterpretationBox[
      TemplateBox[{"0.054", "0.013"},
       "Around"],
      Around[0.054035382764937204`, 0.012875585791668424`]]}], "}"}], ",", 
   RowBox[{"{", 
    RowBox[{"4.031068844873849`", ",", 
     InterpretationBox[
      TemplateBox[{"-0.104", "0.014"},
       "Around"],
      Around[-0.10393809744605616`, 0.014231691179922209`]]}], "}"}], ",", 
   RowBox[{"{", 
    RowBox[{"6.0014652014652015`", ",", 
     InterpretationBox[
      TemplateBox[{"-0.121", "0.010"},
       "Around"],
      Around[-0.12089900763709772`, 0.01004110700540553]]}], "}"}], ",", 
   RowBox[{"{", 
    RowBox[{"10.000000004593936`", ",", 
     InterpretationBox[
      TemplateBox[{"-0.123", "0.008"},
       "Around"],
      Around[-0.12269214441836439`, 0.007747447627598835]]}], "}"}]}], 
  "}"}]], "Output",
 CellChangeTimes->{
  3.896976111130001*^9, {3.918379723841346*^9, 3.918379748620681*^9}},
 CellLabel->
  "Out[838]=",ExpressionUUID->"a4b1604b-d27b-4ff5-81e7-a560208c9564"]
}, Open  ]],

Cell[CellGroupData[{

Cell[BoxData[
 RowBox[{"ListPlot", "[", 
  RowBox[{"ObsData", " ", ",", 
   RowBox[{"PlotStyle", "->", "Black"}]}], "]"}]], "Input",
 CellLabel->
  "In[839]:=",ExpressionUUID->"7cc078a6-5996-4e19-9616-6827092ab759"],

Cell[BoxData[
 GraphicsBox[{{{
     {GrayLevel[0], 
      StyleBox[{{}, {
         LineBox[{{1.5431994647434515`, 0.22177001325740556`}, {
          1.5431994647434515`, 0.227669436435768}}], 
         LineBox[{{1.5431994647434515`, 0.227669436435768}, {
          1.5431994647434515`, 0.23356885961413046`}}]}},
       Antialiasing->False]}, 
     {GrayLevel[0], 
      StyleBox[{{}, {
         LineBox[{{2.252649649037819, 0.18263184491046286`}, {
          2.252649649037819, 0.18930497983421435`}}], 
         LineBox[{{2.252649649037819, 0.18930497983421435`}, {
          2.252649649037819, 0.19597811475796584`}}]}},
       Antialiasing->False]}, 
     {GrayLevel[0], 
      StyleBox[{{}, {
         LineBox[{{3.0981377004174933`, 0.0968312139896949}, {
          3.0981377004174933`, 0.1024757555017151}}], 
         LineBox[{{3.0981377004174933`, 0.1024757555017151}, {
          3.0981377004174933`, 0.10812029701373531`}}]}},
       Antialiasing->False]}, 
     {GrayLevel[0], 
      StyleBox[{{}, {
         LineBox[{{3.5567419840577648`, 0.041159796973268784`}, {
          3.5567419840577648`, 0.054035382764937204`}}], 
         LineBox[{{3.5567419840577648`, 0.054035382764937204`}, {
          3.5567419840577648`, 0.06691096855660562}}]}},
       Antialiasing->False]}, 
     {GrayLevel[0], 
      StyleBox[{{}, {
         LineBox[{{4.031068844873849, -0.11816978862597836`}, {
          4.031068844873849, -0.10393809744605616`}}], 
         LineBox[{{4.031068844873849, -0.10393809744605616`}, {
          4.031068844873849, -0.08970640626613395}}]}},
       Antialiasing->False]}, 
     {GrayLevel[0], 
      StyleBox[{{}, {
         LineBox[{{6.0014652014652015`, -0.13094011464250327`}, {
          6.0014652014652015`, -0.12089900763709772`}}], 
         LineBox[{{6.0014652014652015`, -0.12089900763709772`}, {
          6.0014652014652015`, -0.1108579006316922}}]}},
       Antialiasing->False]}, 
     {GrayLevel[0], 
      StyleBox[{{}, {
         LineBox[{{10.000000004593936`, -0.13043959204596323`}, {
          10.000000004593936`, -0.12269214441836439`}}], 
         LineBox[{{10.000000004593936`, -0.12269214441836439`}, {
          10.000000004593936`, -0.11494469679076555`}}]}},
       Antialiasing->False]}}, {
     {GrayLevel[0], 
      StyleBox[{
        GeometricTransformationBox[
         LineBox[{}], {{{1., 0.}, {0., 1.}}, {0., 0.}}], 
        GeometricTransformationBox[
         LineBox[{{{1.5431994647434515`, 0.23356885961413046`}, 
            Offset[{3, 0}, {1.5431994647434515`, 0.23356885961413046`}]}, {{
            1.5431994647434515`, 0.23356885961413046`}, 
            Offset[{-3, 0}, {1.5431994647434515`, 0.23356885961413046`}]}, {{
            1.5431994647434515`, 0.22177001325740556`}, 
            Offset[{3, 0}, {1.5431994647434515`, 0.22177001325740556`}]}, {{
            1.5431994647434515`, 0.22177001325740556`}, 
            Offset[{-3, 0}, {1.5431994647434515`, 
             0.22177001325740556`}]}}], {{{1., 0.}, {0., 1.}}, {0., 0.}}]},
       Antialiasing->False]}, 
     {GrayLevel[0], 
      StyleBox[{
        GeometricTransformationBox[
         LineBox[{}], {{{1., 0.}, {0., 1.}}, {0., 0.}}], 
        GeometricTransformationBox[
         LineBox[{{{2.252649649037819, 0.19597811475796584`}, 
            Offset[{3, 0}, {2.252649649037819, 0.19597811475796584`}]}, {{
            2.252649649037819, 0.19597811475796584`}, 
            Offset[{-3, 0}, {2.252649649037819, 0.19597811475796584`}]}, {{
            2.252649649037819, 0.18263184491046286`}, 
            Offset[{3, 0}, {2.252649649037819, 0.18263184491046286`}]}, {{
            2.252649649037819, 0.18263184491046286`}, 
            Offset[{-3, 0}, {2.252649649037819, 0.18263184491046286`}]}}], {{{
          1., 0.}, {0., 1.}}, {0., 0.}}]},
       Antialiasing->False]}, 
     {GrayLevel[0], 
      StyleBox[{
        GeometricTransformationBox[
         LineBox[{}], {{{1., 0.}, {0., 1.}}, {0., 0.}}], 
        GeometricTransformationBox[
         LineBox[{{{3.0981377004174933`, 0.10812029701373531`}, 
            Offset[{3, 0}, {3.0981377004174933`, 0.10812029701373531`}]}, {{
            3.0981377004174933`, 0.10812029701373531`}, 
            Offset[{-3, 0}, {3.0981377004174933`, 0.10812029701373531`}]}, {{
            3.0981377004174933`, 0.0968312139896949}, 
            Offset[{3, 0}, {3.0981377004174933`, 0.0968312139896949}]}, {{
            3.0981377004174933`, 0.0968312139896949}, 
            Offset[{-3, 0}, {3.0981377004174933`, 0.0968312139896949}]}}], {{{
          1., 0.}, {0., 1.}}, {0., 0.}}]},
       Antialiasing->False]}, 
     {GrayLevel[0], 
      StyleBox[{
        GeometricTransformationBox[
         LineBox[{}], {{{1., 0.}, {0., 1.}}, {0., 0.}}], 
        GeometricTransformationBox[
         LineBox[{{{3.5567419840577648`, 0.06691096855660562}, 
            Offset[{3, 0}, {3.5567419840577648`, 0.06691096855660562}]}, {{
            3.5567419840577648`, 0.06691096855660562}, 
            Offset[{-3, 0}, {3.5567419840577648`, 0.06691096855660562}]}, {{
            3.5567419840577648`, 0.041159796973268784`}, 
            Offset[{3, 0}, {3.5567419840577648`, 0.041159796973268784`}]}, {{
            3.5567419840577648`, 0.041159796973268784`}, 
            Offset[{-3, 0}, {3.5567419840577648`, 
             0.041159796973268784`}]}}], {{{1., 0.}, {0., 1.}}, {0., 0.}}]},
       Antialiasing->False]}, 
     {GrayLevel[0], 
      StyleBox[{
        GeometricTransformationBox[
         LineBox[{}], {{{1., 0.}, {0., 1.}}, {0., 0.}}], 
        GeometricTransformationBox[
         LineBox[{{{4.031068844873849, -0.08970640626613395}, 
            Offset[{3, 0}, {4.031068844873849, -0.08970640626613395}]}, {{
            4.031068844873849, -0.08970640626613395}, 
            Offset[{-3, 0}, {4.031068844873849, -0.08970640626613395}]}, {{
            4.031068844873849, -0.11816978862597836`}, 
            Offset[{3, 0}, {4.031068844873849, -0.11816978862597836`}]}, {{
            4.031068844873849, -0.11816978862597836`}, 
            Offset[{-3, 0}, {
             4.031068844873849, -0.11816978862597836`}]}}], {{{1., 0.}, {0., 
          1.}}, {0., 0.}}]},
       Antialiasing->False]}, 
     {GrayLevel[0], 
      StyleBox[{
        GeometricTransformationBox[
         LineBox[{}], {{{1., 0.}, {0., 1.}}, {0., 0.}}], 
        GeometricTransformationBox[
         LineBox[{{{6.0014652014652015`, -0.1108579006316922}, 
            Offset[{3, 0}, {6.0014652014652015`, -0.1108579006316922}]}, {{
            6.0014652014652015`, -0.1108579006316922}, 
            Offset[{-3, 0}, {6.0014652014652015`, -0.1108579006316922}]}, {{
            6.0014652014652015`, -0.13094011464250327`}, 
            Offset[{3, 0}, {6.0014652014652015`, -0.13094011464250327`}]}, {{
            6.0014652014652015`, -0.13094011464250327`}, 
            Offset[{-3, 0}, {
             6.0014652014652015`, -0.13094011464250327`}]}}], {{{1., 0.}, {0.,
           1.}}, {0., 0.}}]},
       Antialiasing->False]}, 
     {GrayLevel[0], 
      StyleBox[{
        GeometricTransformationBox[
         LineBox[{}], {{{1., 0.}, {0., 1.}}, {0., 0.}}], 
        GeometricTransformationBox[
         LineBox[{{{10.000000004593936`, -0.11494469679076555`}, 
            Offset[{3, 0}, {10.000000004593936`, -0.11494469679076555`}]}, {{
            10.000000004593936`, -0.11494469679076555`}, 
            Offset[{-3, 0}, {10.000000004593936`, -0.11494469679076555`}]}, {{
            10.000000004593936`, -0.13043959204596323`}, 
            Offset[{3, 0}, {10.000000004593936`, -0.13043959204596323`}]}, {{
            10.000000004593936`, -0.13043959204596323`}, 
            Offset[{-3, 0}, {
             10.000000004593936`, -0.13043959204596323`}]}}], {{{1., 0.}, {0.,
           1.}}, {0., 0.}}]},
       Antialiasing->False]}}}, 
   {GrayLevel[0], PointSize[0.012833333333333334`], AbsoluteThickness[1.6], 
    PointBox[{{1.5431994647434515`, 0.227669436435768}, {2.252649649037819, 
     0.18930497983421435`}, {3.0981377004174933`, 0.1024757555017151}, {
     3.5567419840577648`, 0.054035382764937204`}, {
     4.031068844873849, -0.10393809744605616`}, {
     6.0014652014652015`, -0.12089900763709772`}, {
     10.000000004593936`, -0.12269214441836439`}}]}, {{}, {}}},
  AspectRatio->NCache[GoldenRatio^(-1), 0.6180339887498948],
  Axes->{True, True},
  AxesLabel->{None, None},
  AxesOrigin->{0, 0},
  DisplayFunction->Identity,
  Frame->{{False, False}, {False, False}},
  FrameLabel->{{None, None}, {None, None}},
  FrameTicks->{{Automatic, Automatic}, {Automatic, Automatic}},
  GridLines->{None, None},
  GridLinesStyle->Directive[
    GrayLevel[0.5, 0.4]],
  Method->{
   "AxisPadding" -> Scaled[0.02], "DefaultBoundaryStyle" -> Automatic, 
    "DefaultGraphicsInteraction" -> {
     "Version" -> 1.2, "TrackMousePosition" -> {True, False}, 
      "Effects" -> {
       "Highlight" -> {"ratio" -> 2}, "HighlightPoint" -> {"ratio" -> 2}, 
        "Droplines" -> {
         "freeformCursorMode" -> True, 
          "placement" -> {"x" -> "All", "y" -> "None"}}}}, "DefaultMeshStyle" -> 
    AbsolutePointSize[6], "DefaultPlotStyle" -> {
      Directive[
       RGBColor[0.368417, 0.506779, 0.709798], 
       AbsoluteThickness[1.6]], 
      Directive[
       RGBColor[0.880722, 0.611041, 0.142051], 
       AbsoluteThickness[1.6]], 
      Directive[
       RGBColor[0.560181, 0.691569, 0.194885], 
       AbsoluteThickness[1.6]], 
      Directive[
       RGBColor[0.922526, 0.385626, 0.209179], 
       AbsoluteThickness[1.6]], 
      Directive[
       RGBColor[0.528488, 0.470624, 0.701351], 
       AbsoluteThickness[1.6]], 
      Directive[
       RGBColor[0.772079, 0.431554, 0.102387], 
       AbsoluteThickness[1.6]], 
      Directive[
       RGBColor[0.363898, 0.618501, 0.782349], 
       AbsoluteThickness[1.6]], 
      Directive[
       RGBColor[1, 0.75, 0], 
       AbsoluteThickness[1.6]], 
      Directive[
       RGBColor[0.647624, 0.37816, 0.614037], 
       AbsoluteThickness[1.6]], 
      Directive[
       RGBColor[0.571589, 0.586483, 0.], 
       AbsoluteThickness[1.6]], 
      Directive[
       RGBColor[0.915, 0.3325, 0.2125], 
       AbsoluteThickness[1.6]], 
      Directive[
       RGBColor[0.40082222609352647`, 0.5220066643438841, 0.85], 
       AbsoluteThickness[1.6]], 
      Directive[
       RGBColor[0.9728288904374106, 0.621644452187053, 0.07336199581899142], 
       AbsoluteThickness[1.6]], 
      Directive[
       RGBColor[0.736782672705901, 0.358, 0.5030266573755369], 
       AbsoluteThickness[1.6]], 
      Directive[
       RGBColor[0.28026441037696703`, 0.715, 0.4292089322474965], 
       AbsoluteThickness[1.6]]}, "DomainPadding" -> Scaled[0.02], 
    "PointSizeFunction" -> "SmallPointSize", "RangePadding" -> Scaled[0.05], 
    "OptimizePlotMarkers" -> True, "OptimizePlotMarkers" -> True, 
    "CoordinatesToolOptions" -> {"DisplayFunction" -> ({
        Identity[
         Part[#, 1]], 
        Identity[
         Part[#, 2]]}& ), "CopiedValueFunction" -> ({
        Identity[
         Part[#, 1]], 
        Identity[
         Part[#, 2]]}& )}},
  PlotRange->{{0, 10.000000004593936`}, {-0.13094011464250327`, 
    0.23356885961413046`}},
  PlotRangeClipping->True,
  PlotRangePadding->{{
     Scaled[0.02], 
     Scaled[0.02]}, {
     Scaled[0.05], 
     Scaled[0.05]}},
  Ticks->{Automatic, Automatic}]], "Output",
 CellChangeTimes->{{3.918379724820883*^9, 3.9183797486505337`*^9}},
 CellLabel->
  "Out[839]=",ExpressionUUID->"028015ad-1371-43ce-8467-a617ca530f0b"]
}, Open  ]]
},
WindowSize->{1512, 852},
WindowMargins->{{0, Automatic}, {Automatic, 0}},
FrontEndVersion->"13.2 for Mac OS X ARM (64-bit) (January 30, 2023)",
StyleDefinitions->"Default.nb",
ExpressionUUID->"af90fa14-7273-475f-9a78-4cda7d9943c5"
]
(* End of Notebook Content *)

(* Internal cache information *)
(*CellTagsOutline
CellTagsIndex->{}
*)
(*CellTagsIndex
CellTagsIndex->{}
*)
(*NotebookFileOutline
Notebook[{
Cell[558, 20, 344, 7, 35, "Text",ExpressionUUID->"52e5255e-3b1d-4415-8b6d-b1e0f85f3a82"],
Cell[CellGroupData[{
Cell[927, 31, 429, 10, 30, "Input",ExpressionUUID->"6c743ffc-b036-4758-ab80-1eb8ccf33f32"],
Cell[1359, 43, 316, 5, 34, "Output",ExpressionUUID->"5f957948-4355-43c3-9155-75f0f10002d6"]
}, Open  ]],
Cell[1690, 51, 1337, 30, 52, "Input",ExpressionUUID->"3471c1d7-2f38-47c5-882b-d37c40bfeb38"],
Cell[3030, 83, 2215, 63, 73, "Input",ExpressionUUID->"4a842cf0-a3a7-4bc2-89da-9d9e4ae947ec"],
Cell[CellGroupData[{
Cell[5270, 150, 1183, 33, 72, "Input",ExpressionUUID->"37d77f85-29e3-466b-bf16-0b55945194c4"],
Cell[6456, 185, 1718, 49, 34, "Output",ExpressionUUID->"a4b1604b-d27b-4ff5-81e7-a560208c9564"]
}, Open  ]],
Cell[CellGroupData[{
Cell[8211, 239, 215, 5, 30, "Input",ExpressionUUID->"7cc078a6-5996-4e19-9616-6827092ab759"],
Cell[8429, 246, 11503, 254, 231, "Output",ExpressionUUID->"028015ad-1371-43ce-8467-a617ca530f0b"]
}, Open  ]]
}
]
*)
