# Supplementary material for: The evolution of environmentally mediated social interactions and posthumous spite under isolation by distance
Source: PLoS Comput Biol. 2024 May 30;20(5):e1012071. doi: 10.1371/journal.pcbi.1012071 (PMC11139344; doi:10.1371/journal.pcbi.1012071)
Supplement: S2 Data — (ZIP) [file pcbi.1012071.s003.zip › data_Fig6B/Means_Lambdae42.csv]

{-0.09	0.}
{-0.08999777520616366	-4.5}
{-0.08999963442164734	-4.499888760308043}
{-0.09000033702628148	-4.499981721082227}
{-0.09000406503250293	-4.500016851313939}
{-0.09000203835059747	-4.500203251625011}
{-0.09000572783842735	-4.500101917529736}
{-0.09000465144001442	-4.500286391921232}
{-0.0899984872632416	-4.500232572000582}
{-0.08999266840383661	-4.499924363161941}
{-0.08999197683182646	-4.499633420191694}
{-0.0899958292555923	-4.499598841591187}
{-0.08999750244047747	-4.499791462779475}
{-0.08999968106535744	-4.499875122023735}
{-0.09000445739144047	-4.499984053267735}
{-0.09003815837656322	-4.500222869571886}
{-0.09003765286937788	-4.501907918828023}
{-0.09005448233433529	-4.5018826434687575}
{-0.09003671324147516	-4.502724116716629}
{-0.09001845848052734	-4.5018356620736215}
{-0.09003180417950014	-4.500922924026231}
{-0.0900169058913435	-4.50159020897487}
{-0.0899994058449423	-4.500845294567041}
{-0.09000883709062449	-4.499970292246981}
{-0.08998806360326157	-4.500441854531089}
{-0.09001015543859837	-4.499403180162946}
{-0.09002837742829706	-4.500507771929782}
{-0.08998314235098981	-4.501418871414717}
{-0.08997851685711628	-4.499157117549356}
{-0.0899660971827597	-4.498925842855676}
{-0.09000022057910309	-4.498304859137849}
{-0.08999558681271284	-4.500011028955018}
{-0.08998962572929257	-4.499779340635507}
{-0.0900166097500839	-4.499481286464495}
{-0.0900701578954523	-4.500830487504058}
{-0.09007705314062389	-4.503507894772479}
{-0.09007726604668773	-4.50385265703106}
{-0.0900900719329894	-4.503863302334253}
{-0.09009073998745912	-4.5045035966493385}
{-0.09012911237143313	-4.504536999372823}
{-0.09015100838924602	-4.506455618571524}
{-0.09015295425252667	-4.507550419462167}
{-0.09016096806980371	-4.507647712626204}
{-0.09012856489778569	-4.50804840349005}
{-0.09009189412006158	-4.506428244889152}
{-0.0901080702089707	-4.504594706002947}
{-0.09011443960821944	-4.5054035104484065}
{-0.09010359571213387	-4.505721980410841}
{-0.0900856409201992	-4.50517978560656}
{-0.09009933184030777	-4.5042820460098305}
{-0.09006242506274915	-4.5049665920152595}
{-0.09007781840783459	-4.503121253137327}
{-0.09006782012862874	-4.503890920391601}
{-0.09008317614194826	-4.503391006431309}
{-0.09005240628866269	-4.5041588070972844}
{-0.09005447295178595	-4.5026203144330035}
{-0.09008568671358598	-4.502723647589161}
{-0.09009978769038596	-4.504284335679168}
{-0.09010920591739906	-4.50498938451917}
{-0.09013994201615204	-4.505460295869822}
{-0.09015250831862921	-4.506997100807471}
{-0.09009776802673305	-4.507625415931333}
{-0.09007432551897984	-4.5048884013365225}
{-0.09008024494960147	-4.503716275948861}
{-0.0901260923512119	-4.504012247479943}
{-0.09009693293842169	-4.5063046175604615}
{-0.09015405165468342	-4.504846646920953}
{-0.09015935218354659	-4.5077025827340425}
{-0.09014174883343981	-4.507967609177201}
{-0.0901832580131534	-4.507087441671862}
{-0.09019214401124295	-4.509162900657545}
{-0.09016427943322976	-4.509607200562021}
{-0.09015416040388925	-4.508213971661361}
{-0.09014506494125248	-4.507708020194333}
{-0.09020516019647208	-4.507253247062497}
{-0.09018113564630971	-4.510258009823474}
{-0.09022835026212514	-4.509056782315357}
{-0.09023333474544261	-4.511417513106128}
{-0.0902265909521277	-4.511666737272001}
{-0.0901931375573213	-4.511329547606257}
{-0.09025677270310681	-4.509656877865935}
{-0.09029485212187073	-4.512838635155212}
{-0.09029015037781014	-4.51474260609341}
{-0.09028535906447714	-4.514507518890377}
{-0.09027497603006354	-4.5142679532237295}
{-0.09030336744396478	-4.513748801503049}
{-0.0903159901683115	-4.5151683721981115}
{-0.0903732030547298	-4.515799508415447}
{-0.0903841258731217	-4.518660152736364}
{-0.09046746914406116	-4.519206293655958}
{-0.09044207597483636	-4.5233734572029345}
{-0.09046344479432895	-4.52210379874169}
{-0.09044044772938654	-4.523172239716322}
{-0.09041173856586794	-4.522022386469201}
{-0.09043902270534016	-4.520586928293272}
{-0.09049920386921474	-4.521951135266881}
{-0.09054208536563284	-4.5249601934606165}
{-0.09059458846031625	-4.527104268281518}
{-0.09051528779731179	-4.529729423015691}
{-0.09053806030434686	-4.525764389865467}
{-0.09054809675553416	-4.526903015217219}
{-0.09055149186338056	-4.527404837776582}
{-0.09050321627568018	-4.527574593168903}
{-0.09047028228322049	-4.525160813783883}
{-0.09038689256910609	-4.523514114160899}
{-0.09041075373424552	-4.5193446284551815}
{-0.09040512248444722	-4.520537686712148}
{-0.09039758935920789	-4.520256124222238}
{-0.09034013098186361	-4.519879467960271}
{-0.09031277283884426	-4.517006549093054}
{-0.09035359541575845	-4.515638641942086}
{-0.09031227959445597	-4.517679770787796}
{-0.0903335434391304	-4.51561397972267}
{-0.09035074815523325	-4.516677171956395}
{-0.09034490027020993	-4.517537407761538}
{-0.09036952826842706	-4.517245013510371}
{-0.09038141971179678	-4.518476413421226}
{-0.09037988077153979	-4.51907098558971}
{-0.09038736745898845	-4.518994038576863}
{-0.09030513691543908	-4.519368372949296}
{-0.09034166310271445	-4.515256845771826}
{-0.09037503029283626	-4.5170831551355946}
{-0.09043353674863473	-4.518751514641684}
{-0.09042108703414845	-4.521676837431608}
{-0.09043267710536707	-4.521054351707294}
{-0.09048802397061147	-4.521633855268227}
{-0.09050253523436662	-4.524401198530451}
{-0.09049191941122373	-4.525126761718208}
{-0.09045137539240321	-4.524595970561057}
{-0.09048739611600809	-4.522568769620032}
{-0.09052329040561707	-4.5243698058002755}
{-0.09053015843325515	-4.526164520280724}
{-0.09051282131788858	-4.526507921662632}
{-0.09054655251829725	-4.525641065894302}
{-0.09054316568355694	-4.527327625914737}
{-0.0905743901575872	-4.527158284177721}
{-0.09056203749194952	-4.528719507879235}
{-0.09057969406352585	-4.528101874597351}
{-0.09062960218537677	-4.528984703176172}
{-0.09067187830741812	-4.531480109268714}
{-0.09063383989735874	-4.533593915370783}
{-0.09060687031162551	-4.531691994867816}
{-0.09057039253319898	-4.530343515581151}
{-0.09056255776756679	-4.528519626659825}
{-0.09053984368542824	-4.5281278883782194}
{-0.09055165846607162	-4.52699218427129}
{-0.09054053437001253	-4.527582923303461}
{-0.09049951186087488	-4.5270267185005055}
{-0.09052944758919285	-4.524975593043621}
{-0.09058844886845487	-4.526472379459521}
{-0.0906385510593175	-4.529422443422624}
{-0.09066991180177945	-4.531927552965753}
{-0.09068251823487808	-4.5334955900888545}
{-0.0906500955499538	-4.534125911743781}
{-0.09056900100104003	-4.532504777497569}
{-0.09061257108819516	-4.528450050051878}
{-0.09059063973736564	-4.530628554409641}
{-0.09060208220680237	-4.529531986868163}
{-0.0906301812231041	-4.5301041103400035}
{-0.09072715942996175	-4.53150906115509}
{-0.0906972735932989	-4.536357971497968}
{-0.0906466748197258	-4.534863679664821}
{-0.0906165516291256	-4.53233374098617}
{-0.09060961939999983	-4.530827581456161}
{-0.09060692235527197	-4.530480969999873}
{-0.09057610609129046	-4.530346117763483}
{-0.09056341027200356	-4.528805304564408}
{-0.09067134823420578	-4.528170513600065}
{-0.09065825344145712	-4.533567411710172}
{-0.09071211809059533	-4.532912672072743}
{-0.09076627712595928	-4.535605904529656}
{-0.09077236091455042	-4.538313856297852}
{-0.09080214937673539	-4.538618045727408}
{-0.09087411270120871	-4.540107468836658}
{-0.09096263947900006	-4.543705635060323}
{-0.09098714545137897	-4.548131973949892}
{-0.09103639947500702	-4.549357272568835}
{-0.09104257312707849	-4.551819973750239}
{-0.0910751153673945	-4.552128656353814}
{-0.09108007721623458	-4.553755768369613}
{-0.09113669724848476	-4.5540038608116165}
{-0.09117540589021443	-4.556834862424132}
{-0.0911531465804745	-4.558770294510618}
{-0.09114865105846533	-4.557657329023615}
{-0.09117027338938181	-4.557432552923158}
{-0.09117874966774468	-4.558513669468984}
{-0.09121861096572285	-4.558937483387129}
{-0.0911093723813763	-4.560930548286037}
{-0.09108157839413428	-4.5554686190687095}
{-0.09110343090515581	-4.554078919706606}
{-0.09110646486010272	-4.555171545257684}
{-0.0910778485131054	-4.55532324300503}
{-0.09105303746941842	-4.553892425655165}
{-0.09108930167435626	-4.552651873470818}
{-0.09103880663105568	-4.554465083717706}
{-0.09114362403740178	-4.551940331552676}
{-0.09105425001824925	-4.557181201869986}
{-0.09107685755639232	-4.552712500912354}
{-0.09107787874366913	-4.553842877819508}
{-0.09110069678131683	-4.553893937183346}
{-0.09106209420614751	-4.555034839065735}
{-0.09105287116650863	-4.55310471030727}
{-0.09101714767632642	-4.552643558325327}
{-0.09102270689369972	-4.550857383816209}
{-0.09101908444384399	-4.551135344684877}
{-0.09100818193486437	-4.550954222192088}
{-0.09094534068828977	-4.5504090967431114}
{-0.09093879122113156	-4.547267034414375}
{-0.09088911944771774	-4.546939561056466}
{-0.09085031644210878	-4.54445597238577}
{-0.09083723862422777	-4.54251582210533}
{-0.09094361912774707	-4.541861931211277}
{-0.09093506625359346	-4.547180956387242}
{-0.09092656572718957	-4.546753312679566}
{-0.0909172178385114	-4.546328286359371}
{-0.09093707747612405	-4.545860891925461}
{-0.09104571134153748	-4.546853873806097}
{-0.09112414708836948	-4.552285567076771}
{-0.09103852069666873	-4.556207354418367}
{-0.09098905497483387	-4.55192603483333}
{-0.0909475986778675	-4.549452748741586}
{-0.09087757185410662	-4.547379933893266}
{-0.09084408765268895	-4.543878592705226}
{-0.09080305694264157	-4.542204382634341}
{-0.09083573103309044	-4.54015284713197}
{-0.09077221795884581	-4.541786551654412}
{-0.09076291938021473	-4.538610897942184}
{-0.0907538154211669	-4.53814596901063}
{-0.090823234598562	-4.537690771058239}
{-0.09083753145788864	-4.5411617299279925}
{-0.09092869344609172	-4.541876572894324}
{-0.09096815055443844	-4.54643467230448}
{-0.09098635950987898	-4.548407527721817}
{-0.09099746557312545	-4.549317975493841}
{-0.0909039989595738	-4.54987327865617}
{-0.0909117917980722	-4.545199947978585}
{-0.0909017551815405	-4.545589589903504}
{-0.09092082396826115	-4.545087759076918}
{-0.09086954269134387	-4.546041198412951}
{-0.09086831612219476	-4.5434771345670875}
{-0.09086515005426712	-4.543415806109633}
{-0.09093731110214535	-4.54325750271325}
{-0.09101128734148714	-4.546865555107165}
{-0.09089747631803556	-4.550564367074254}
{-0.09096451434730132	-4.544873815901669}
{-0.09093338783056872	-4.54822571736496}
{-0.09094627754686115	-4.546669391528331}
{-0.09094067220307264	-4.547313877342954}
{-0.09101163161682474	-4.547033610153527}
{-0.09093355777094046	-4.550581580841131}
{-0.09091297902449078	-4.5466778885469195}
{-0.09091374538766867	-4.545648951224431}
{-0.09088287513817062	-4.5456872693833255}
{-0.09082930288730277	-4.544143756908422}
{-0.09080539145454954	-4.54146514436503}
{-0.09079458035614428	-4.540269572727366}
{-0.09073490282133641	-4.5397290178071055}
{-0.09078821186195234	-4.536745141066709}
{-0.09075118321497001	-4.539410593097506}
{-0.09072272243480177	-4.537559160748389}
{-0.09077374768511508	-4.536136121739981}
{-0.09081549846248654	-4.538687384255645}
{-0.09074814813171692	-4.54077492312422}
{-0.09068896673530927	-4.537407406585737}
{-0.09073516290440432	-4.534448336765351}
{-0.09086721481527958	-4.536758145220103}
{-0.09085028255889176	-4.543360740763863}
{-0.09084620410500847	-4.54251412794447}
{-0.09087075766033964	-4.542310205250309}
{-0.09087835205615971	-4.543537883016869}
{-0.0908678350487126	-4.5439176028078725}
{-0.09088210392157785	-4.54339175243552}
{-0.09089066120408563	-4.544105196078781}
{-0.0908597622223312	-4.544533060204167}
{-0.0908589645977447	-4.542988111116453}
{-0.09086603023628863	-4.542948229887125}
{-0.09086822987890238	-4.543301511814321}
{-0.09079920620193746	-4.543411493945008}
{-0.09074900550146499	-4.53996031009676}
{-0.0907119727747104	-4.53745027507314}
{-0.09066275482208082	-4.535598638735411}
{-0.09062088402159342	-4.53313774110393}
{-0.09063363687202126	-4.531044201079561}
{-0.09065167060318222	-4.531681843600948}
{-0.09066733833059694	-4.5325835301589965}
{-0.09066979859722078	-4.533366916529733}
{-0.09067392108472191	-4.533489929860926}
{-0.09066419531834734	-4.533696054235987}
{-0.09066676355982042	-4.5332097659172526}
{-0.09063331097902731	-4.53333817799091}
{-0.0907243256940406	-4.531665548951253}
{-0.09063688363288451	-4.536216284701918}
{-0.09063603225968464	-4.531844181644109}
{-0.09067798969373302	-4.531801612984114}
{-0.09066344303041513	-4.533899484686534}
{-0.0907509383521791	-4.533172151520641}
{-0.09079384800411247	-4.5375469176088385}
{-0.09082751875732069	-4.53969240020551}
{-0.09086195403643757	-4.541375937865921}
{-0.09086060450175097	-4.543097701821765}
{-0.09078724254103088	-4.54303022508743}
{-0.09082305877612355	-4.539362127051428}
{-0.09079761091160458	-4.541152938806062}
{-0.09072916866034321	-4.539880545580114}
{-0.09080269641319094	-4.536458433017046}
{-0.09072056672428713	-4.540134820659429}
{-0.09066437015998277	-4.536028336214243}
{-0.09059204226221018	-4.533218507999024}
{-0.09058008644418533	-4.5296021131103945}
{-0.09064035846147728	-4.529004322209153}
{-0.09066985519950818	-4.532017923073752}
{-0.09076765825404326	-4.533492759975294}
{-0.09068856329031394	-4.538382912702048}
{-0.09065562640780234	-4.534428164515587}
{-0.090662437765401	-4.5327813203900025}
{-0.09067629105307054	-4.5331218882699345}
{-0.0906670823516289	-4.533814552653414}
{-0.09065095122082868	-4.533354117581332}
{-0.09062700918809141	-4.532547561041321}
{-0.09067561441452987	-4.5313504594044565}
{-0.09062027074532082	-4.533780720726379}
{-0.09065453888743769	-4.531013537265926}
{-0.09067798944409675	-4.532726944371768}
{-0.09065862530271364	-4.533899472204721}
{-0.09061246943770876	-4.5329312651355655}
{-0.09062652325396862	-4.5306234718853196}
{-0.09059220460822519	-4.531326162698313}
{-0.09067477612691996	-4.529610230411141}
{-0.09059788521498927	-4.533738806345881}
{-0.0906067532378943	-4.529894260749346}
{-0.09064933594589857	-4.530337661894595}
{-0.09065691199406856	-4.532466797294811}
{-0.09071452715703457	-4.532845599703313}
{-0.09070012335230082	-4.535726357851617}
{-0.09072422434685577	-4.535006167614928}
{-0.09069452040973494	-4.536211217342678}
{-0.09066804158230551	-4.534726020486628}
{-0.09068173052117703	-4.533402079115164}
{-0.09067352269027716	-4.534086526058737}
{-0.09063652016489362	-4.533676134513748}
{-0.09072129497933544	-4.531826008244574}
{-0.09077514301478122	-4.53606474896666}
{-0.09079563008966221	-4.538757150738951}
{-0.09076306363581693	-4.539781504483}
{-0.09081625671630118	-4.538153181790738}
{-0.09077542501642365	-4.54081283581495}
{-0.09086878578404108	-4.538771250821072}
{-0.09093744372951258	-4.543439289201942}
{-0.09097182462731253	-4.546872186475518}
{-0.09090660824734971	-4.5485912313655135}
{-0.09091189824941054	-4.545330412367371}
{-0.09095561008557596	-4.54559491247041}
{-0.09099181663257813	-4.547780504278685}
{-0.0909935197702305	-4.549590831628795}
{-0.09104095813828735	-4.549675988511413}
{-0.09099433023848214	-4.55204790691425}
{-0.09097757456298322	-4.549716511923988}
{-0.09106471568995135	-4.5488787281490435}
{-0.09113076634713234	-4.553235784497453}
{-0.0912013155114556	-4.556538317356503}
{-0.09119424793043078	-4.560065775572666}
{-0.09124038882844614	-4.559712396521423}
{-0.09124783045993226	-4.562019441422196}
{-0.0911741195594451	-4.562391522996501}
{-0.0912237795631885	-4.558705977972141}
{-0.09117889773925694	-4.561188978159311}
{-0.09122773941237587	-4.558944886962738}
{-0.09119412638345137	-4.5613869706186865}
{-0.09117812359123328	-4.559706319172459}
{-0.09119620850567173	-4.558906179561551}
{-0.0912606520589753	-4.559810425283471}
{-0.09124736727179372	-4.563032602948653}
{-0.09106272213481298	-4.562368363589575}
{-0.09105994943317934	-4.55313610674054}
{-0.09115610841036322	-4.552997471658856}
{-0.09117672682976606	-4.557805420518056}
{-0.09118502378366032	-4.558836341488196}
{-0.09114899866693761	-4.5592511891829055}
{-0.0911077074731083	-4.557449933346773}
{-0.09111431628313943	-4.555385373655306}
{-0.09109521090157188	-4.555715814156866}
{-0.0911288720302186	-4.554760545078488}
{-0.09105543786085968	-4.556443601510819}
{-0.09110530783159679	-4.5527718930428716}
{-0.09116860048773577	-4.555265391579731}
{-0.0912232490177727	-4.558430024386679}
{-0.09122096334301473	-4.561162450888526}
{-0.09119922930651593	-4.561048167150629}
{-0.09126118406955146	-4.559961465325688}
{-0.09141958873374251	-4.563059203477465}
{-0.09137054688521282	-4.570979436687017}
{-0.09127853222395316	-4.568527344260533}
{-0.09125959971837551	-4.563926611197551}
{-0.09122832990224249	-4.562979985918671}
{-0.09125600972562467	-4.561416495112022}
{-0.09132094912958927	-4.562800486281128}
{-0.09139575926179995	-4.566047456479357}
{-0.09138703878591063	-4.569787963089891}
{-0.09138502514735616	-4.569351939295427}
{-0.09146002228401107	-4.569251257367703}
{-0.09149379186198843	-4.573001114200445}
{-0.09160676203702729	-4.574689593099313}
{-0.09155247356368244	-4.580338101851261}
{-0.09148074468097743	-4.577623678184016}
{-0.09148627997790822	-4.574037234048765}
{-0.09149637011311249	-4.574313998895309}
{-0.09142190837370653	-4.574818505655522}
{-0.09143848347976445	-4.571095418685224}
{-0.09142985239080985	-4.571924173988119}
{-0.09143582348840507	-4.571492619540389}
{-0.09132668978749457	-4.571791174420145}
{-0.09136752677335624	-4.566334489374624}
{-0.09130561219401795	-4.568376338667708}
{-0.09126779512117346	-4.565280609700791}
{-0.09117999570835152	-4.563389756058565}
{-0.09116143946479013	-4.558999785417473}
{-0.09120016919580791	-4.5580719732394}
{-0.09125007337320115	-4.560008459790287}
{-0.09120181699816891	-4.562503668659954}
{-0.09122579789486951	-4.5600908499083435}
{-0.09127068942416394	-4.561289894743377}
{-0.09123605612081047	-4.5635344712080945}
{-0.09123207200953526	-4.56180280604042}
{-0.0913233711746623	-4.561603600476655}
{-0.0913572039795712	-4.566168558733012}
{-0.09138876375876151	-4.567860198978456}
{-0.09141009773135302	-4.569438187937975}
{-0.09150307875219713	-4.570504886567546}
{-0.09159655812340857	-4.575153937609757}
{-0.0916245544548081	-4.579827906170329}
{-0.09155112185671915	-4.581227722740309}
{-0.09156913824231801	-4.5775560928358585}
{-0.09146044615464315	-4.5784569121158025}
{-0.09145815960102004	-4.573022307732061}
{-0.09139606059275666	-4.57290798005091}
{-0.0913938461716648	-4.5698030296377405}
{-0.09137662159235664	-4.569692308583139}
{-0.0914132580016833	-4.568831079617731}
{-0.09136710912536553	-4.570662900084064}
{-0.0913983266928282	-4.568355456268178}
{-0.09143627156670818	-4.569916334641314}
{-0.09149165811902957	-4.571813578335308}
{-0.09148719976815624	-4.574582905951375}
{-0.09153580826695606	-4.574359988407711}
{-0.09159499457477613	-4.576790413347697}
{-0.09161006249820802	-4.579749728738706}
{-0.0916038471398043	-4.580503124910301}
{-0.09158718745972146	-4.580192356990114}
{-0.091653560971935	-4.579359372985973}
{-0.09159995568802666	-4.5826780485966525}
{-0.09167471315327319	-4.579997784401231}
{-0.09163938713335852	-4.583735657663558}
{-0.09157798958891597	-4.5819693566678215}
{-0.09161958838598103	-4.578899479445697}
{-0.0916349627829782	-4.580979419298953}
{-0.09159915704020109	-4.5817481391488055}
{-0.09160280740716936	-4.579957852009949}
{-0.09153095372832915	-4.580140370358368}
{-0.09152582835753784	-4.576547686416359}
{-0.09145437179029577	-4.576291417876795}
{-0.09136716475720842	-4.572718589514691}
{-0.09131092507321638	-4.568358237860327}
{-0.0913016104571983	-4.56554625366072}
{-0.09133132082818844	-4.565080522859815}
{-0.09137497784349226	-4.566566041409325}
{-0.09140074797117852	-4.56874889217452}
{-0.09129558625726661	-4.570037398558832}
{-0.09131036331217687	-4.564779312863231}
{-0.09131330739360613	-4.565518165608746}
{-0.09137500110017344	-4.565665369680212}
{-0.0913786236266249	-4.568750055008576}
{-0.09141920006569636	-4.568931181331152}
{-0.09148152260338928	-4.5709600032847195}
{-0.09154383453747324	-4.574076130169365}
{-0.091641755943582	-4.577191726873567}
{-0.09160866558386395	-4.582087797179005}
{-0.09166243153405867	-4.5804332791931}
{-0.09165423127527575	-4.5831215767028395}
{-0.09167252082944101	-4.582711563763689}
{-0.09161026525291366	-4.583626041471953}
{-0.09152402922312189	-4.580513262645584}
{-0.0915319989945357	-4.576201461155999}
{-0.09146229004142557	-4.5765999497266865}
{-0.09141230420251098	-4.573114502071181}
{-0.09147008625681312	-4.57061521012545}
{-0.09151760556440526	-4.573504312840562}
{-0.09144536376614211	-4.575880278220169}
{-0.09140589825822504	-4.572268188307008}
{-0.0912984332440778	-4.570294912911161}
{-0.09130377116145735	-4.564921662203799}
{-0.09135159880437235	-4.5651885580727765}
{-0.09133894252015218	-4.567579940218529}
{-0.09133287993344916	-4.56694712600752}
{-0.09130933766711818	-4.566643996672362}
{-0.09127177389351801	-4.5654668833558185}
{-0.09128539372825285	-4.563588694675808}
{-0.09137933122042859	-4.564269686412549}
{-0.09145619645587662	-4.568966561021333}
{-0.09142493984823918	-4.572809822793732}
{-0.09145938448207211	-4.571246992411859}
{-0.09133351238222488	-4.572969224103504}
{-0.09137440540052284	-4.566675619111142}
{-0.09144899181685202	-4.568720270026046}
{-0.09145883851224887	-4.572449590842503}
{-0.09147855479308384	-4.572941925612346}
{-0.09144214991188107	-4.573927739654091}
{-0.09145800844968664	-4.572107495593955}
{-0.09153396411524164	-4.5729004224842384}
{-0.09147701060464444	-4.576698205761986}
{-0.09140301895460531	-4.573850530232122}
{-0.09127726773336793	-4.570150947730164}
{-0.09133713178180458	-4.563863386668298}
{-0.09133233267105051	-4.566856589090123}
{-0.09128674894006651	-4.56661663355242}
{-0.09129028463828114	-4.5643374470032265}
{-0.09124550371738901	-4.564514231913953}
{-0.09124997508100215	-4.562275185869354}
{-0.0912419905130469	-4.562498754050008}
{-0.0911672075819803	-4.562099525652249}
{-0.09114667308624104	-4.558360379098919}
{-0.09119773947201844	-4.557333654311953}
{-0.09126520360431109	-4.559886973600819}
{-0.0913140114179698	-4.563260180215455}
{-0.09138245712722676	-4.565700570898391}
{-0.09143630044729434	-4.56912285636124}
{-0.0913749516956036	-4.571815022364621}
{-0.09132366660293381	-4.5687475847800885}
{-0.09130760720451411	-4.566183330146596}
{-0.09125926123456489	-4.565380360225614}
{-0.09126484130016625	-4.562963061728154}
{-0.09124982320991869	-4.56324206500822}
{-0.09123244069331722	-4.562491160495842}
{-0.09115807940952009	-4.561622034665766}
{-0.09120570384176035	-4.5579039704759055}
{-0.09117805173598814	-4.560285192087919}
{-0.09114523500263404	-4.558902586799309}
{-0.09114122455980965	-4.5572617501316035}
{-0.09111285105890232	-4.557061227990382}
{-0.09111455868411893	-4.555642552945019}
{-0.09108987526624666	-4.555727934205851}
{-0.09110855179594986	-4.554493763312234}
{-0.09108415209992395	-4.5554275897973975}
{-0.09102967836650999	-4.554207604996097}
{-0.09107415457731403	-4.551483918325398}
{-0.09110859899133386	-4.553707728865597}
{-0.09114801267529815	-4.5554299495665855}
{-0.0911611404044608	-4.55740063376481}
{-0.09116901632993879	-4.558057020222939}
{-0.09118165673869758	-4.558450816496835}
{-0.09123358512765725	-4.559082836934777}
{-0.0912538613802232	-4.561679256382765}
{-0.0912337159800995	-4.562693069011061}
{-0.09122638916744569	-4.561685799004875}
{-0.09115641794021642	-4.561319458372182}
{-0.0911832040589099	-4.5578208970107195}
{-0.09124227079898098	-4.5591602029453915}
{-0.09127085769998157	-4.562113539948945}
{-0.09120933525675391	-4.563542884998975}
{-0.09122185046238317	-4.560466762837591}
{-0.09117246070595271	-4.561092523119054}
{-0.09118734112447623	-4.558623035297534}
{-0.09114665466094271	-4.559367056223706}
{-0.09118536374346953	-4.5573327330470335}
{-0.09119642119342831	-4.559268187173375}
{-0.09115147063756648	-4.559821059671312}
{-0.09113404736512154	-4.557573531878224}
{-0.09114797436334397	-4.556702368255976}
{-0.09109029193757746	-4.557398718167099}
{-0.09106919116711559	-4.554514596878778}
{-0.09111484477964393	-4.553459558355682}
{-0.09103176131295351	-4.555742238982096}
{-0.09094825349092849	-4.5515880656475725}
{-0.09101504248413017	-4.547412674546322}
{-0.0909764593491639	-4.550752124206404}
{-0.09091505329386067	-4.5488229674580944}
{-0.09086494497480624	-4.545752664692927}
{-0.0908565406697313	-4.543247248740205}
{-0.09085711230446064	-4.54282703348646}
{-0.09090458379224312	-4.542855615222935}
{-0.09092399453810815	-4.545229189612057}
{-0.09090224033297593	-4.546199726905314}
{-0.09091291066538983	-4.5451120166487}
{-0.09085156721247555	-4.545645533269397}
{-0.09088465534116102	-4.5425783606236845}
{-0.09089025857938092	-4.5442327670579585}
{-0.09091438919319259	-4.5445129289689605}
{-0.09092384829870509	-4.54571945965954}
{-0.09091081781461743	-4.546192414935164}
{-0.09090180606824773	-4.545540890730778}
{-0.09089442061424173	-4.54509030341229}
{-0.09086715504785287	-4.544721030711991}
{-0.09083459341282189	-4.543357752392549}
{-0.09087813056687925	-4.541729670640998}
{-0.09094667356283685	-4.543906528343866}
{-0.09095869153388955	-4.5473336781417455}
{-0.09099245931232273	-4.547934576694383}
{-0.09097114290882236	-4.549622965616038}
{-0.09098967119869217	-4.548557145441022}
{-0.09098762008678153	-4.5494835599345125}
{-0.09101517820041997	-4.549381004338982}
{-0.09101754898665808	-4.550758910020906}
{-0.09102244723907485	-4.550877449332809}
{-0.09106388100484468	-4.551122361953653}
{-0.09106255445592983	-4.55319405024214}
{-0.09105213613795254	-4.553127722796394}
{-0.09105092066114222	-4.552606806897534}
{-0.09107362863482754	-4.552546033057015}
{-0.09104846185351884	-4.553681431741278}
{-0.09101809189071416	-4.552423092675845}
{-0.09101365966502038	-4.5509045945356155}
{-0.0909812358354804	-4.550682983250926}
{-0.0910051361849326	-4.549061791773926}
{-0.09103588140359757	-4.550256809246533}
{-0.09104412525811231	-4.551794070179786}
{-0.09107791196930227	-4.552206262905526}
{-0.0910158670677966	-4.55389559846502}
{-0.09099384772630342	-4.550793353389734}
{-0.09109684394966508	-4.549692386315077}
{-0.09115929578926481	-4.554842197483159}
{-0.09116090077537192	-4.557964789463147}
{-0.09114731826325236	-4.558045038768507}
{-0.09114388132189773	-4.557365913162528}
{-0.09119436364696239	-4.557194066094797}
{-0.09115124680316514	-4.55971818234803}
{-0.09117273309987672	-4.557562340158172}
{-0.09121913047331232	-4.5586366549937445}
{-0.0912372245683565	-4.560956523665529}
{-0.09123128607806365	-4.561861228417735}
{-0.09120737793328774	-4.561564303903092}
{-0.09120158616174828	-4.560368896664301}
{-0.09131650240102268	-4.560079308087327}
{-0.09122829248723173	-4.565825120051045}
{-0.0912435845418635	-4.561414624361498}
{-0.09128021866198625	-4.56217922709309}
{-0.09133056856793001	-4.564010933099225}
{-0.09133598493392053	-4.566528428396413}
{-0.09130482543846462	-4.566799246695941}
{-0.09134439944447385	-4.565241271923144}
{-0.09132151035085427	-4.567219972223609}
{-0.09125244548666049	-4.566075517542634}
{-0.09128630346696323	-4.562622274332946}
{-0.09131072223476777	-4.564315173348083}
{-0.09130282992914057	-4.565536111738309}
{-0.09127780929078194	-4.56514149645695}
{-0.0913080423473034	-4.563890464539017}
{-0.09131428479517376	-4.565402117365094}
{-0.09126400421829003	-4.565714239758609}
{-0.0912953327248159	-4.563200210914426}
{-0.09123074065575852	-4.564766636240723}
{-0.09121219740587007	-4.561537032787851}
{-0.09128935320937832	-4.560609870293434}
{-0.09126852882916932	-4.564467660468845}
{-0.09117583547827379	-4.563426441458396}
{-0.09115188162808077	-4.55879177391362}
{-0.09110249412721673	-4.557594081403971}
{-0.09100321818675047	-4.555124706360764}
{-0.09105916603742005	-4.550160909337453}
{-0.09103127550207601	-4.552958301870928}
{-0.09108015192228518	-4.551563775103727}
{-0.09103378908688275	-4.554007596114183}
{-0.09108005435548674	-4.551689454344065}
{-0.0911332791673103	-4.55400271777427}
{-0.09119311203607777	-4.556663958365443}
{-0.09121618994182788	-4.559655601803815}
{-0.09128277980343076	-4.560809497091326}
{-0.09126123765339673	-4.56413899017147}
{-0.09128831106169151	-4.563061882669768}
{-0.09121938479438217	-4.564415553084507}
{-0.09121482049063084	-4.560969239719041}
{-0.09133183410316502	-4.560741024531473}
{-0.0912781847613393	-4.566591705158192}
{-0.09130987896194301	-4.56390923806691}
{-0.09135318777060605	-4.5654939480970915}
{-0.09136508423634818	-4.567659388530244}
{-0.09134385202248632	-4.568254211817346}
{-0.0913360211430202	-4.567192601124251}
{-0.09127341145652802	-4.5668010571509425}
{-0.09130915988637647	-4.5636705728263305}
{-0.09129322922324536	-4.5654579943187565}
{-0.09131334302741348	-4.564661461162194}
{-0.09134534876614456	-4.565667151370607}
{-0.09130979140981091	-4.567267438307161}
{-0.09118446159525607	-4.565489570490477}
{-0.09108010090027062	-4.559223079762739}
{-0.09116401746060905	-4.5540050450134695}
{-0.09120853588788268	-4.558200873030391}
{-0.09132105022581831	-4.560426794394075}
{-0.09133913597571693	-4.566052511290854}
{-0.09135198149022718	-4.566956798785786}
{-0.09133627004256285	-4.567599074511303}
{-0.0913131896377008	-4.566813502128091}
{-0.09129617520368105	-4.5656594818849845}
{-0.09137204597507927	-4.564808760183994}
{-0.09128467302434361	-4.568602298753907}
{-0.09129746519508254	-4.564233651217127}
{-0.09127299645025258	-4.564873259754066}
{-0.09122306768206755	-4.563649822512565}
{-0.09129787023674577	-4.561153384103314}
{-0.09123816329271414	-4.56489351183723}
{-0.09128736859506736	-4.561908164635645}
{-0.09129790318027563	-4.5643684297533085}
{-0.0912869150307701	-4.56489515901372}
{-0.09133322581335027	-4.564345751538446}
{-0.0913845745416898	-4.566661290667452}
{-0.09147282747983702	-4.569228727084428}
{-0.09139822306440391	-4.573641373991794}
{-0.09144063166376032	-4.569911153220139}
{-0.09157227265821273	-4.572031583187957}
{-0.09158914755769051	-4.5786136329105735}
{-0.09161413243326635	-4.57945737788446}
{-0.09169183013096682	-4.58070662166326}
{-0.09163727462739533	-4.584591506548281}
{-0.09157858271011848	-4.581863731369713}
{-0.09153294486632581	-4.578929135505867}
{-0.09144234335361677	-4.576647243316236}
{-0.09149312061990018	-4.572117167680781}
{-0.09137591049230437	-4.574656030994957}
{-0.09127200415261973	-4.568795524615161}
{-0.09137641924963527	-4.563600207630929}
{-0.09147350586934655	-4.56882096248171}
{-0.09152062308280734	-4.573675293467278}
{-0.09146865236694594	-4.576031154140307}
{-0.09150537825741364	-4.573432618347243}
{-0.09148913812409439	-4.575268912870627}
{-0.09161682927898944	-4.574456906204669}
{-0.09161071476391186	-4.580841463949416}
{-0.0916209026581644	-4.580535738195537}
{-0.09163506406732141	-4.58104513290817}
{-0.09158570921691504	-4.581753203366014}
{-0.09159649141974699	-4.579285460845695}
{-0.09165969538242974	-4.579824570987291}
{-0.09182466455819566	-4.582984769121431}
{-0.09184796420645194	-4.591233227909724}
{-0.09182768233853339	-4.592398210322534}
{-0.09182668209115073	-4.591384116926609}
{-0.09178375819193145	-4.591334104557478}
{-0.09174520436084231	-4.589187909596512}
{-0.09172631081847911	-4.587260218042058}
{-0.09167976231145593	-4.586315540923901}
{-0.09156797859269741	-4.583988115572741}
{-0.0915209786346098	-4.578398929634808}
{-0.09149585897625093	-4.5760489317304325}
{-0.09142714012409422	-4.574792948812492}
{-0.09140745323386912	-4.571357006204661}
{-0.09141181615178963	-4.5703726616934}
{-0.09132871714640184	-4.570590807589426}
{-0.09139432307805273	-4.566435857320043}
{-0.09138804028747716	-4.569716153902586}
{-0.09145108955718124	-4.569402014373804}
{-0.09140727620598739	-4.572554477859008}
{-0.09132424443193439	-4.570363810299323}
{-0.09130211088682443	-4.56621222159667}
{-0.09135939549613491	-4.565105544341173}
{-0.0913405938582079	-4.567969774806691}
{-0.09129881207901903	-4.567029692910342}
{-0.09136450928364062	-4.564940603950897}
{-0.09147640328442064	-4.56822546418198}
{-0.09144475077849967	-4.573820164220982}
{-0.09154531081594756	-4.5722375389249335}
{-0.09148917968310917	-4.577265540797323}
{-0.09146151021950806	-4.574458984155404}
{-0.0914766247564285	-4.573075510975353}
{-0.09152843855219857	-4.573831237821371}
{-0.09147255591201406	-4.576421927609876}
{-0.09157254637305295	-4.573627795600654}
{-0.0916009570237571	-4.5786273186526}
{-0.09151289227423683	-4.58004785118781}
{-0.09142500657875878	-4.575644613711791}
{-0.09147887626974899	-4.571250328937889}
{-0.09148001475588476	-4.573943813487394}
{-0.09153607993177242	-4.574000737794182}
{-0.09146899144654502	-4.5768039965885645}
{-0.09153637578370781	-4.5734495723271955}
{-0.09147481699040273	-4.576818789185337}
{-0.09145535836821897	-4.573740849520082}
{-0.09138295692446648	-4.572767918410893}
{-0.09136455394993602	-4.5691478462232755}
{-0.09144015055655977	-4.568227697496754}
{-0.09136549546812672	-4.572007527827939}
{-0.09145892851761847	-4.568274773406287}
{-0.09133382773518621	-4.572946425880881}
{-0.09130533348643312	-4.566691386759266}
{-0.09127408265048904	-4.565266674321608}
{-0.09142597884145376	-4.5637041325244025}
{-0.09139861132705597	-4.571298942072636}
{-0.09135816257134607	-4.569930566352746}
{-0.09139132488074117	-4.56790812856725}
{-0.09148246607148858	-4.569566244037004}
{-0.09143078680664016	-4.5741233035743765}
{-0.09154724680991809	-4.5715393403319515}
{-0.09158852787855105	-4.577362340495847}
{-0.0915741073196928	-4.579426393927496}
{-0.09158256929109947	-4.578705365984582}
{-0.09159004974410531	-4.5791284645549135}
{-0.09139642488333362	-4.579502487205209}
{-0.0914113222132879	-4.56982124416662}
{-0.09154263163718526	-4.570566110664331}
{-0.09155621486698844	-4.577131581859202}
{-0.091429713825469	-4.577810743349359}
{-0.09145120368433146	-4.571485691273384}
{-0.09140951421689042	-4.572560184216508}
{-0.09151836726277511	-4.570475710844458}
{-0.09153964482000657	-4.575918363138696}
{-0.0915361426928021	-4.5769822410002705}
{-0.0915594764229371	-4.576807134640047}
{-0.09139379809455735	-4.5779738211467915}
{-0.09135953041887027	-4.569689904727801}
{-0.09140738310869846	-4.567976520943453}
{-0.09138725725991972	-4.570369155434867}
{-0.09148680486180774	-4.569362862995924}
{-0.09150582529199501	-4.574340243090331}
{-0.09148267387616475	-4.575291264599687}
{-0.09159883654444662	-4.574133693808181}
{-0.0916168564464781	-4.579941827222271}
{-0.09167977042705847	-4.580842822323849}
{-0.091583939500768	-4.583988521352862}
{-0.09163277067964476	-4.579196975038341}
{-0.09170177543466622	-4.581638533982171}
{-0.09172567362354096	-4.585088771733246}
{-0.09175158264003803	-4.5862836811769885}
{-0.09175789805836529	-4.587579132001844}
{-0.09184646419801903	-4.587894902918208}
{-0.09190235845824508	-4.592323209900894}
{-0.09192731114132069	-4.595117922912195}
{-0.09194593124233506	-4.5963655570659725}
{-0.09195741776021873	-4.597296562116694}
{-0.09197701130703571	-4.597870888010879}
{-0.09201269909965491	-4.598850565351727}
{-0.09207214381322915	-4.600634954982684}
{-0.09197097310691625	-4.603607190661404}
{-0.09211362256701854	-4.59854865534576}
{-0.09217881575754341	-4.6056811283508665}
{-0.09219764068325358	-4.60894078787711}
{-0.0923391413815303	-4.609882034162617}
{-0.09230820542073435	-4.616957069076451}
{-0.09243103681536627	-4.615410271036655}
{-0.09231900223553176	-4.621551840768254}
{-0.0924430721764471	-4.61595011177653}
{-0.09243810813326972	-4.622153608822296}
{-0.09242061053798693	-4.62190540666343}
{-0.09250713409386192	-4.621030526899288}
{-0.09256836788901239	-4.6253567046930355}
{-0.0925778784487213	-4.62841839445056}
{-0.09258044525071354	-4.628893922436}
{-0.09249237473654802	-4.629022262535618}
{-0.09242531123806917	-4.6246187368273315}
{-0.09255766011973834	-4.621265561903392}
{-0.09242776084562437	-4.627883005986849}
{-0.09240437707586967	-4.621388042281156}
{-0.09246973279445796	-4.6202188537934195}
{-0.09247438152092119	-4.6234866397228345}
{-0.09247447324847476	-4.623719076045999}
{-0.09237331196685217	-4.623723662423676}
{-0.09235036815176588	-4.61866559834255}
{-0.09228650493714485	-4.617518407588237}
{-0.09228050120305989	-4.614325246857181}
{-0.09241207810209058	-4.614025060152933}
{-0.0922970632362647	-4.620603905104466}
{-0.0924093907478782	-4.614853161813174}
{-0.09232681342376779	-4.62046953739385}
{-0.09233375289542023	-4.616340671188327}
{-0.09241898751765594	-4.61668764477095}
{-0.09239762997516578	-4.62094937588274}
{-0.09229172998927578	-4.619881498758227}
{-0.09228976108338792	-4.614586499463727}
{-0.09221474463131166	-4.614488054169332}
{-0.09222768456055325	-4.610737231565521}
{-0.09222609534590614	-4.611384228027595}
{-0.09208454366532016	-4.611304767295242}
{-0.09214263048802912	-4.604227183265945}
{-0.09210254603360053	-4.607131524401393}
{-0.09214807113360424	-4.6051273016799605}
{-0.09220728919600855	-4.607403556680148}
{-0.0921170279950283	-4.610364459800364}
{-0.09207436859103503	-4.605851399751355}
{-0.09209753644370264	-4.603718429551691}
{-0.09214194677441853	-4.604876822185071}
{-0.09208649958411794	-4.6070973387208705}
{-0.09206832563172244	-4.604324979205834}
{-0.09210176703656471	-4.6034162815860675}
{-0.0920794121000649	-4.605088351828178}
{-0.09212290458155034	-4.603970605003187}
{-0.09221580139037389	-4.606145229077461}
{-0.09226579352508107	-4.610790069518633}
{-0.09230511068779064	-4.613289676253994}
{-0.09228821741217029	-4.6152555343894734}
{-0.09227370299004135	-4.614410870608451}
{-0.0924343855201743	-4.613685149502004}
{-0.09232216349738617	-4.621719276008649}
{-0.09232878137548396	-4.616108174869246}
{-0.09225392441219017	-4.616439068774135}
{-0.0922748839032755	-4.612696220609443}
{-0.09230370992761351	-4.613744195163708}
{-0.09220816715192101	-4.615185496380607}
{-0.0920369217085766	-4.610408357595987}
{-0.0920717031816625	-4.601846085428766}
{-0.09211107133387605	-4.60358515908306}
{-0.09227358389100766	-4.605553566693732}
{-0.0922800775863643	-4.613679194550321}
{-0.09225696606127995	-4.614003879318152}
{-0.0922603065222555	-4.612848303063935}
{-0.09241276964069813	-4.613015326112707}
{-0.09239619132625612	-4.620638482034837}
{-0.09245801524946134	-4.61980956631274}
{-0.09240698766283222	-4.6229007624730025}
{-0.0924981845339102	-4.620349383141544}
{-0.0924961821954266	-4.624909226695442}
{-0.0924774105279152	-4.624809109771261}
{-0.09244312175517785	-4.62387052639569}
{-0.09235148094662074	-4.622156087758824}
{-0.0924365246601562	-4.6175740473309705}
{-0.09240941486978677	-4.621826233007737}
{-0.092464581969672	-4.62047074348927}
{-0.09247220530428715	-4.623229098483528}
{-0.09250037865927463	-4.623610265214283}
{-0.09257312030920267	-4.625018932963658}
{-0.09267747273301105	-4.628656015460062}
{-0.09263899911525825	-4.633873636650477}
{-0.09251616008810391	-4.631949955762841}
{-0.09249970741289829	-4.625808004405123}
{-0.09241228684177834	-4.624985370644841}
{-0.09241428948823736	-4.620614342088844}
{-0.09244984824527631	-4.620714474411794}
{-0.09243815250942757	-4.622492412263747}
{-0.09247323578317218	-4.621907625471304}
{-0.09257767480684838	-4.623661789158542}
{-0.09248893299480594	-4.628883740342345}
{-0.09252109401170557	-4.624446649740223}
{-0.09259940814601587	-4.626054700585201}
{-0.09260546601919133	-4.629970407300717}
{-0.09262263363773376	-4.630273300959492}
{-0.09258593398500306	-4.631131681886621}
{-0.09261987852712344	-4.629296699250082}
{-0.0925096355820027	-4.630993926356104}
{-0.09251627784592256	-4.625481779100068}
{-0.09255532483748401	-4.625813892296065}
{-0.09251377839780968	-4.627766241874138}
{-0.09260447070270007	-4.625688919890416}
{-0.09255498175300506	-4.630223535134935}
{-0.09260509498280832	-4.627749087650181}
{-0.09267406376915578	-4.630254749140342}
{-0.09261037531437692	-4.633703188457718}
{-0.09264160159511224	-4.630518765718779}
{-0.09267817492385994	-4.632080079755546}
{-0.0926917353634169	-4.6339087461929225}
{-0.09279460116986499	-4.634586768170772}
{-0.09281577470645472	-4.639730058493183}
{-0.09272273146227974	-4.640788735322669}
{-0.09268455291475246	-4.636136573113924}
{-0.09268959248502591	-4.634227645737559}
{-0.09270290838688512	-4.634479624251231}
{-0.09264118569321661	-4.635145419344189}
{-0.09260061428954197	-4.6320592846607616}
{-0.09274080798452655	-4.630030714477032}
{-0.0928756858078699	-4.637040399226259}
{-0.09275915588752895	-4.643784290393423}
{-0.09275300030421772	-4.637957794376377}
{-0.09278253553899694	-4.637650015210818}
{-0.09283830392904036	-4.639126776949772}
{-0.09275502737240689	-4.641915196451945}
{-0.09275191295593745	-4.6377513686202745}
{-0.09267924653059718	-4.637595647796799}
{-0.0927396910863841	-4.633962326529791}
{-0.09275574206621955	-4.6369845543191355}
{-0.0928621793843191	-4.637787103310909}
{-0.09296119500682132	-4.643108969215886}
{-0.09298743175724689	-4.648059750341001}
{-0.09290617551261143	-4.649371587862284}
{-0.0928502225934415	-4.6453087756305065}
{-0.09290406515849788	-4.642511129672005}
{-0.09292706780130705	-4.645203257924827}
{-0.09292594982139862	-4.646353390065283}
{-0.09296382227019778	-4.646297491069867}
{-0.09300778484485665	-4.64819111350982}
{-0.09302317734240334	-4.650389242242766}
{-0.09298896766287308	-4.651158867120094}
{-0.09295419542605911	-4.649448383143582}
{-0.09297746842098825	-4.647709771302883}
{-0.0930100908430623	-4.648873421049342}
{-0.09289472492612343	-4.650504542153038}
{-0.09293886150565384	-4.644736246306093}
{-0.09294008435952573	-4.646943075282615}
{-0.09295615484729972	-4.647004217976211}
{-0.0928289065375334	-4.647807742364906}
{-0.09291964690884714	-4.641445326876591}
{-0.092883662876937	-4.645982345442277}
{-0.09289157873058465	-4.644183143846775}
{-0.09294671718509921	-4.644578936529155}
{-0.09287084331595397	-4.647335859254879}
{-0.09283659241533783	-4.643542165797625}
{-0.09270575977854847	-4.641829620766813}
{-0.09267945380187799	-4.635287988927345}
{-0.0926786579932449	-4.633972690093821}
{-0.09264703303948453	-4.633932899662165}
{-0.09271077666241247	-4.632351651974152}
{-0.0925256240056555	-4.635538833120542}
{-0.09244666756245734	-4.6262812002826985}
{-0.09255713651435422	-4.622333378122791}
{-0.09259964745266354	-4.62785682571764}
{-0.09257597370124185	-4.629982372633105}
{-0.09243273387999504	-4.628798685062019}
{-0.09233967657915935	-4.621636693999685}
{-0.09236613388592363	-4.616983828957898}
{-0.0923160845426922	-4.618306694296107}
{-0.09230106355545825	-4.61580422713454}
{-0.09237976605374996	-4.615053177772847}
{-0.09255194745889692	-4.618988302687433}
{-0.09252189841619478	-4.627597372944778}
{-0.09249011041673035	-4.626094920809668}
{-0.09247455851035347	-4.624505520836444}
{-0.09244569086954374	-4.623727925517602}
{-0.09244681458257785	-4.622284543477118}
{-0.09252650624183661	-4.622340729128823}
{-0.09245018381874144	-4.626325312091762}
{-0.0923478076003771	-4.622509190937006}
{-0.09235580262818219	-4.617390380018793}
{-0.09239574622763676	-4.617790131409046}
{-0.09233756124624282	-4.619787311381777}
{-0.09230351891389874	-4.616878062312077}
{-0.09235852467376465	-4.61517594569487}
{-0.09241909796203002	-4.617926233688164}
{-0.09241746649588646	-4.620954898101434}
{-0.09230991061014324	-4.620873324794261}
{-0.09232758261971392	-4.615495530507102}
{-0.09248350715292285	-4.616379130985634}
{-0.09240840248485732	-4.624175357646076}
{-0.09246466687379859	-4.620420124242802}
{-0.09261119758439705	-4.623233343689869}
{-0.09271204042767102	-4.630559879219794}
{-0.09276890778056564	-4.63560202138349}
{-0.09271863960208888	-4.638445389028221}
{-0.09258017789121951	-4.635931980104385}
{-0.09257896011047496	-4.6290088945609105}
{-0.09260550607686334	-4.628948005523681}
{-0.09264709784329178	-4.630275303843104}
{-0.09266673841434961	-4.632354892164524}
{-0.09272042665563691	-4.633336920717419}
{-0.09277659020562128	-4.636021332781776}
{-0.09284925147460917	-4.638829510280994}
{-0.09276870350528096	-4.642462573730385}
{-0.0928607789729876	-4.6384351752639805}
{-0.09296877715580194	-4.643038948649308}
{-0.09297557212902553	-4.64843885779003}
{-0.09301199757129079	-4.648778606451206}
{-0.09299173698307864	-4.650599878564469}
{-0.09282066974186502	-4.649586849153855}
{-0.09287664898176977	-4.6410334870931775}
{-0.09300064494497598	-4.643832449088418}
{-0.09303264093799413	-4.650032247248732}
{-0.09314551789177489	-4.651632046899636}
{-0.09329127302668157	-4.657275894588677}
{-0.093489114027197	-4.66456365133401}
{-0.09332591625339186	-4.674455701359781}
{-0.0934475385602041	-4.666295812669525}
{-0.09345639605638961	-4.672376928010136}
{-0.09334904651873296	-4.672819802819415}
{-0.09347574854077803	-4.667452325936575}
{-0.09344907072930385	-4.673787427038828}
{-0.09332630002561731	-4.672453536465121}
{-0.09325015982789264	-4.666315001280797}
{-0.09317736144266714	-4.662507991394566}
{-0.0931803606414904	-4.658868072133286}
{-0.09327219393439282	-4.659018032074451}
{-0.09332621496982997	-4.663609696719574}
{-0.09323368657598202	-4.666310748491428}
{-0.09327980974992975	-4.661684328799034}
{-0.09318802254942626	-4.663990487496421}
{-0.09314617136723093	-4.659401127471248}
{-0.0931274016669069	-4.657308568361485}
{-0.09305156598754413	-4.656370083345279}
{-0.0930042239410379	-4.652578299377144}
{-0.09295880886049497	-4.650211197051828}
{-0.09302801760859199	-4.6479404430246865}
{-0.09283302103522574	-4.651400880429539}
{-0.09275741707146556	-4.64165105176123}
{-0.09267784280416617	-4.637870853573221}
{-0.09278446016894498	-4.63389214020825}
{-0.09267971592345484	-4.639223008447195}
{-0.0926678575498027	-4.633985796172689}
{-0.09271962226425534	-4.633392877490081}
{-0.09282843504465356	-4.635981113212711}
{-0.09287183059419617	-4.641421752232624}
{-0.09283297726798335	-4.6435915297097585}
{-0.0928586271968427	-4.641648863399114}
{-0.09282322284332231	-4.642931359842081}
{-0.09277381894629949	-4.6411611421660695}
{-0.09287732950049062	-4.638690947314933}
{-0.09286309143208786	-4.6438664750244865}
{-0.09295793730630836	-4.643154571604341}
{-0.0929136790731704	-4.647896865315366}
{-0.09314130764202994	-4.645683953658465}
{-0.09329719099121309	-4.657065382101439}
{-0.09330230937170461	-4.6648595495605925}
{-0.09319150461826374	-4.665115468585174}
{-0.093227008569105	-4.659575230913125}
{-0.09316703284056087	-4.661350428455182}
{-0.09334692737381621	-4.658351642027975}
{-0.09339007573178693	-4.667346368690744}
{-0.09336986131291637	-4.669503786589282}
{-0.09340413554547496	-4.668493065645758}
{-0.09342089761918072	-4.6702067772736875}
{-0.0933720630735218	-4.67104488095898}
{-0.0934090109775726	-4.668603153676022}
{-0.09336694613206874	-4.670450548878562}
{-0.09338465040765023	-4.668347306603366}
{-0.09345852037216554	-4.669232520382443}
{-0.09335963223895968	-4.672926018608205}
{-0.09332799820344204	-4.667981611947916}
{-0.0932896989132023	-4.66639991017203}
{-0.09326555612305912	-4.664484945660046}
{-0.09323224979685539	-4.6632778061528875}
{-0.0931154910422681	-4.661612489842696}
{-0.09306112096465001	-4.655774552113325}
{-0.09303081748516069	-4.65305604823243}
{-0.09306040995144783	-4.651540874257958}
{-0.0930681688535727	-4.653020497572319}
{-0.0931273098099994	-4.653408442678566}
{-0.09308915626634981	-4.656365490499898}
{-0.09305798046576003	-4.654457813317423}
{-0.09293792477635014	-4.652899023287937}
{-0.09296748172124572	-4.6468962388174395}
{-0.09303129661154333	-4.648374086062217}
{-0.09305959103398254	-4.651564830577098}
{-0.09301085454358671	-4.6529795516990555}
{-0.09304798459164719	-4.650542727179262}
{-0.09301013981737127	-4.6523992295822945}
{-0.0929818440310447	-4.650506990868497}
{-0.09296838412070756	-4.649092201552167}
{-0.0930418573665351	-4.648419206035313}
{-0.09297888891912372	-4.652092868326685}
{-0.09292438424798245	-4.648944445956115}
{-0.09303232764790738	-4.646219212399051}
{-0.0931489827976568	-4.651616382395296}
{-0.09311881677292357	-4.657449139882768}
{-0.09325035459987321	-4.655940838646102}
{-0.09337103391284553	-4.662517729993584}
{-0.09325408951289461	-4.668551695642199}
{-0.09313223383650418	-4.662704475644654}
{-0.09307579258634763	-4.656611691825131}
{-0.0931221926469744	-4.653789629317309}
{-0.09316585894015943	-4.656109632348641}
{-0.09318134051267761	-4.658292947007894}
{-0.0931863790278743	-4.659067025633801}
{-0.09309700042125854	-4.659318951393639}
{-0.09325989441155873	-4.654850021062856}
{-0.0932085589276361	-4.662994720577867}
{-0.09319499753507843	-4.660427946381728}
{-0.09323846634645855	-4.659749876753843}
{-0.09328558432124048	-4.661923317322851}
{-0.09321137262947503	-4.664279216061947}
{-0.09326706604714535	-4.6605686314736765}
{-0.09333100808330995	-4.663353302357188}
{-0.09338545863102933	-4.6665504041654176}
{-0.09338690009313341	-4.669272931551385}
{-0.09319581388345458	-4.669345004656592}
{-0.09302932024888608	-4.659790694172655}
{-0.09304628965456786	-4.6514660124442235}
{-0.09292440483893617	-4.652314482728317}
{-0.09290753449770098	-4.646220241946737}
{-0.09296741040753839	-4.645376724884979}
{-0.09280840938075847	-4.64837052037685}
{-0.09273908880990302	-4.640420469037856}
{-0.09280826142456088	-4.636954440495085}
{-0.09281718766174836	-4.640413071227974}
{-0.09295478201797179	-4.640859383087347}
{-0.09272398772272564	-4.6477391008985185}
{-0.09285636046775046	-4.636199386136208}
{-0.09288832696781453	-4.642818023387453}
{-0.09286114556749529	-4.644416348390654}
{-0.09294082268670571	-4.6430572783747}
{-0.09297065341159051	-4.647041134335212}
{-0.0929117833314203	-4.648532670579455}
{-0.09310393108342879	-4.645589166570948}
{-0.0929475137143581	-4.655196554171371}
{-0.093006287315679	-4.647375685717832}
{-0.09305091902009513	-4.650314365783886}
{-0.09304520149860011	-4.652545951004692}
{-0.09300101038509373	-4.652260074929936}
{-0.09300536309786456	-4.6500505192546235}
{-0.09319211955995155	-4.6502681548931655}
{-0.09327937636394425	-4.659605977997512}
{-0.09327013856335346	-4.663968818197148}
{-0.09332506779590742	-4.663506928167611}
{-0.0933674520242773	-4.666253389795312}
{-0.093259211041426	-4.668372601213806}
{-0.09306795856947829	-4.662960552071232}
{-0.09313310397573206	-4.653397928473852}
{-0.09309656315318555	-4.656655198786541}
{-0.09302625141167929	-4.654828157659216}
{-0.09302256021139642	-4.651312570583904}
{-0.09308937810532779	-4.651128010569757}
{-0.0929117138052502	-4.654468905266325}
{-0.09278358036667007	-4.645585690262442}
{-0.09282156791142028	-4.639179018333431}
{-0.09254132372964013	-4.641078395570941}
{-0.09266521497734882	-4.6270661864819305}
{-0.09259520650428243	-4.633260748867373}
{-0.09259630932838632	-4.629760325214054}
{-0.09270749510082778	-4.629815466419251}
{-0.09269973616334354	-4.635374755041326}
{-0.09279812258743264	-4.634986808167118}
{-0.09294177571033456	-4.639906129371574}
{-0.09285872284119956	-4.647088785516673}
{-0.09282023704010546	-4.642936142059917}
{-0.09278539922185755	-4.64101185200521}
{-0.09275454722907155	-4.6392699610928085}
{-0.09273778342923154	-4.637727361453509}
{-0.09257278317825633	-4.636889171461518}
{-0.09253940468299623	-4.628639158912752}
{-0.09246338404259971	-4.626970234149739}
{-0.09257137355443545	-4.623169202129912}
{-0.09258953900358653	-4.6285686777217}
{-0.09259959653969367	-4.629476950179258}
{-0.09266724406745563	-4.629979826984622}
{-0.09272644276170443	-4.633362203372711}
{-0.09272651724383009	-4.636322138085155}
{-0.0926273376281449	-4.636325862191442}
{-0.09256658358420337	-4.631366881407186}
{-0.09261845927642212	-4.6283291792101116}
{-0.09263330269257267	-4.630922963821046}
{-0.09257756091375519	-4.631665134628574}
{-0.09253834616757706	-4.628878045687705}
{-0.09249920303650601	-4.626917308378794}
{-0.09249889459522379	-4.624960151825244}
{-0.09249060833479891	-4.624944729761131}
{-0.09264150003845431	-4.624530416739886}
{-0.0926498473249238	-4.632075001922662}
{-0.09256794973770896	-4.632492366246133}
{-0.09257480556975668	-4.628397486885392}
{-0.09262000190116931	-4.62874027848778}
{-0.09267415255323255	-4.631000095058411}
{-0.0925614126560229	-4.633707627661575}
{-0.0924950040044612	-4.628070632801087}
{-0.09236051697296055	-4.624750200223006}
{-0.09225671895054036	-4.618025848647971}
{-0.09216916445785199	-4.6128359475269525}
{-0.09221428436777257	-4.608458222892537}
{-0.0921813505530773	-4.610714218388562}
{-0.09208714871673129	-4.6090675276537985}
{-0.09217434528162864	-4.604357435836503}
{-0.09212979001304548	-4.608717264081366}
{-0.09220236088286975	-4.606489500652214}
{-0.09213839303402978	-4.610118044143425}
{-0.09190795844603625	-4.606919651701426}
{-0.09191393166570579	-4.59539792230175}
{-0.09185122811266523	-4.595696583285232}
{-0.09186778605194038	-4.592561405633197}
{-0.09179177520640341	-4.5933893025969565}
{-0.09184583274947432	-4.58958876032011}
{-0.09189907955697954	-4.592291637473654}
{-0.09198194422616247	-4.5949539778489115}
{-0.09207169558873622	-4.59909721130806}
{-0.09194176483182429	-4.603584779436747}
{-0.0918850585475048	-4.597088241591155}
{-0.09173736481002749	-4.594252927375179}
{-0.09178117256276837	-4.586868240501309}
{-0.09170529645473462	-4.589058628138353}
{-0.0916190116622829	-4.585264822736665}
{-0.09156851460056252	-4.580950583114074}
{-0.09162518422036797	-4.578425730028056}
{-0.09165626989547397	-4.5812592110183274}
{-0.09156212729081055	-4.58281349477363}
{-0.09151495573935886	-4.578106364540461}
{-0.09155379821393513	-4.575747786967876}
{-0.09144483826446848	-4.577689910696692}
{-0.09137436516103192	-4.57224191322336}
{-0.091407946077329	-4.568718258051527}
{-0.09144850887896816	-4.570397303866382}
{-0.09153663778834581	-4.572425443948344}
{-0.09150069774025446	-4.576831889417227}
{-0.09145057749396986	-4.575034887012655}
{-0.09130180582506564	-4.572528874698429}
{-0.09137367184043714	-4.56509029125322}
{-0.09123296259782349	-4.568683592021792}
{-0.09131882016304889	-4.561648129891107}
{-0.09121032584575345	-4.5659410081523735}
{-0.0911825710503555	-4.560516292287601}
{-0.0912095740401593	-4.559128552517707}
{-0.09105381104181837	-4.560478702007894}
{-0.09103135868122006	-4.55269055209085}
{-0.0910131363969614	-4.5515679340609365}
{-0.09103803663136868	-4.550656819848}
{-0.09099523519700836	-4.551901831568361}
{-0.09111113468693013	-4.549761759850347}
{-0.09122336092008229	-4.555556734346436}
{-0.09109356592217528	-4.561168046004043}
{-0.09101960400033567	-4.554678296108695}
{-0.09099556247720979	-4.5509802000167126}
{-0.09102463192189496	-4.549778123860415}
{-0.0912301253124336	-4.551231596094675}
{-0.09132511765090508	-4.561506265621607}
{-0.09138611683307274	-4.566255882545175}
{-0.09141331744300508	-4.569305841653555}
{-0.09136662980943859	-4.570665872150175}
{-0.091310494949051	-4.568331490471847}
{-0.09139110112795701	-4.565524747452472}
{-0.09151611301758064	-4.569555056397774}
{-0.09136275050951732	-4.575805650878957}
{-0.09131666545684763	-4.568137525475787}
{-0.09114918491859096	-4.565833272842301}
{-0.09107435280368595	-4.557459245929468}
{-0.09112098710536845	-4.553717640184221}
{-0.09115748752450377	-4.556049355268341}
{-0.09110693111449181	-4.557874376225108}
{-0.09098105008383567	-4.555346555724507}
{-0.09088137830353539	-4.549052504191702}
{-0.09091705901803077	-4.544068915176685}
{-0.09106518671577025	-4.545852950901458}
{-0.09100522012908274	-4.5532593357884314}
{-0.09109712179508804	-4.550261006454056}
{-0.09111755664213311	-4.55485608975432}
{-0.09108954052752047	-4.555877832106571}
{-0.09099129335270625	-4.5544770263759355}
{-0.09099772595351463	-4.549564667635227}
{-0.0910506724615169	-4.549886297675642}
{-0.09109367804901723	-4.5525336230757585}
{-0.090986472004132	-4.554683902450772}
{-0.09097462378056707	-4.549323600206512}
{-0.0909228534420646	-4.548731189028266}
{-0.09109342494091241	-4.546142672103142}
{-0.09098653215952847	-4.5546712470455315}
{-0.09101475462501801	-4.5493266079763375}
{-0.09104165652487906	-4.550737731250811}
{-0.09098995781185529	-4.552082826243867}
{-0.0909913412283743	-4.549497890592678}
{-0.0908550284215251	-4.54956706141863}
{-0.09094602939929886	-4.5427514210761695}
{-0.0910506500825963	-4.547301469964857}
{-0.09113404087312438	-4.552532504129732}
{-0.09122617023211038	-4.556702043656135}
{-0.0911658109961049	-4.561308511605431}
{-0.09101785723309104	-4.558290549805155}
{-0.09110225534760177	-4.550892861654464}
{-0.09099599816564385	-4.555112767379996}
{-0.09098879277535744	-4.549799908282103}
{-0.09089265739126422	-4.549439638767783}
{-0.09095990228111846	-4.544632869563126}
{-0.09073878965496875	-4.547995114055841}
{-0.09070728644811199	-4.536939482748354}
{-0.09071914113128723	-4.535364322405518}
{-0.09080236612357123	-4.5359570565642775}
{-0.090794511882068	-4.5401183061784725}
{-0.09088507958105155	-4.539725594103317}
{-0.09078550589515197	-4.544253979052493}
{-0.09077751537688768	-4.539275294757514}
{-0.09095446684643894	-4.538875768844303}
{-0.09093930103865282	-4.547723342321865}
{-0.09103650062977646	-4.546965051932555}
{-0.09100094328231727	-4.551825031488733}
{-0.09109666767691228	-4.5500471641157745}
{-0.0911767862253337	-4.55483338384553}
{-0.09110345091679675	-4.558839311266601}
{-0.09094222474006912	-4.555172545839757}
{-0.09098506494822055	-4.5471112370033735}
{-0.09097845584678445	-4.5492532474109435}
{-0.09104735542553563	-4.548922792339139}
{-0.09099638247908588	-4.552367771276698}
{-0.09096343953469707	-4.549819123954212}
{-0.0909129582111347	-4.548171976734773}
{-0.09087554566997562	-4.545647910556655}
{-0.09080405538201723	-4.543777283498696}
{-0.09075299525934945	-4.540202769100778}
{-0.09087904000567917	-4.537649762967388}
{-0.09077151437229955	-4.543952000283876}
{-0.09076425018943922	-4.538575718614897}
{-0.09078604539193146	-4.5382125094718795}
{-0.09089972429448881	-4.539302269596491}
{-0.0908999293170972	-4.544986214724359}
{-0.09086628961330968	-4.544996465854775}
{-0.09087731876535683	-4.543314480665403}
{-0.09086039761952341	-4.543865938267761}
{-0.09097620885936844	-4.543019880976092}
{-0.0910835652713937	-4.5488104429683425}
{-0.09091469067358497	-4.554178263569604}
{-0.09075726354404327	-4.5457345336791715}
{-0.09070596218839319	-4.53786317720208}
{-0.0907365948950778	-4.535298109419574}
{-0.09079737166340528	-4.536829744753804}
{-0.090782224773767	-4.539868583170181}
{-0.09082769921382729	-4.539111238688268}
{-0.09077573385034242	-4.541384960691281}
{-0.09084815373307009	-4.53878669251704}
{-0.09092125846518591	-4.542407686653422}
{-0.09079452999438986	-4.546062923259209}
{-0.09085176122518608	-4.539726499719405}
{-0.09076613638449994	-4.542588061259215}
{-0.09068980910374892	-4.53830681922491}
{-0.0905889408538265	-4.53449045518736}
{-0.09055482878560377	-4.529447042691236}
{-0.0904889488610867	-4.527741439280103}
{-0.09040132754557749	-4.524447443054249}
{-0.09037751692898394	-4.5200663772787895}
{-0.09018371136929006	-4.5188758464491166}
{-0.09016382433468309	-4.509185568464419}
{-0.09024081301316773	-4.508191216734079}
{-0.0902034574155944	-4.512040650658312}
{-0.08998948427757633	-4.510172870779644}
{-0.08998222139273424	-4.499474213878735}
{-0.09003088561599919	-4.499111069636629}
{-0.08991361228045766	-4.501544280799873}
{-0.0899176488058825	-4.4956806140228}
{-0.08984125144982635	-4.495882440294049}
{-0.0897395743352588	-4.4920625724912355}
{-0.08979845067903332	-4.486978716762855}
{-0.08978216234587476	-4.489922533951578}
{-0.08977808179743613	-4.489108117293652}
{-0.08965502574247566	-4.488904089871721}
{-0.08966160632825947	-4.4827512871236985}
{-0.08954320065438841	-4.483080316412892}
{-0.08963392548028946	-4.477160032719333}
{-0.08959938040325896	-4.48169627401439}
{-0.08971271323159988	-4.479969020162862}
{-0.08955692975129968	-4.485635661579909}
{-0.08953450484087341	-4.477846487564902}
{-0.08962880797513001	-4.476725242043585}
{-0.08982362906114709	-4.481440398756416}
{-0.08988073707967911	-4.491181453057275}
{-0.08990983203338496	-4.494036853983876}
{-0.08997054309812078	-4.495491601669169}
{-0.08993350282740258	-4.498527154905961}
{-0.08992088747147428	-4.496675141370044}
{-0.08985873345422711	-4.496044373573631}
{-0.08977682611284865	-4.492936672711271}
{-0.08976141993107137	-4.488841305642354}
{-0.0897122660226932	-4.488070996553487}
{-0.08970356240717839	-4.485613301134579}
{-0.08977053970926677	-4.485178120358846}
{-0.08980013324448806	-4.488526985463263}
{-0.08988753444846032	-4.4900066622243315}
{-0.08989668930992407	-4.4943767224229445}
{-0.0898905611874716	-4.494834465496131}
{-0.08966352696526769	-4.49452805937351}
{-0.08972311816308133	-4.483176348263315}
{-0.0897901799615928	-4.486155908153997}
{-0.08977248577693346	-4.48950899807957}
{-0.08968497937234049	-4.488624288846609}
{-0.08953307295463728	-4.48424896861696}
{-0.0895659230712031	-4.476653647731797}
{-0.08950166026054046	-4.478296153560087}
{-0.08965647278809169	-4.475083013026952}
{-0.0896920603226631	-4.482823639404516}
{-0.08977728309448764	-4.484603016133084}
{-0.08988539224643975	-4.48886415472431}
{-0.08977647897752303	-4.494269612321919}
{-0.08977497146984889	-4.488823948876086}
{-0.08983218410752543	-4.488748573492377}
{-0.09000537383667213	-4.491609205376197}
{-0.09020306550033416	-4.500268691833533}
{-0.0902752498107485	-4.510153275016634}
{-0.09028796234752844	-4.513762490537355}
{-0.09024249961479701	-4.514398117376347}
{-0.09018691467454158	-4.512124980739783}
{-0.09013009168968969	-4.509345733727013}
{-0.09013313214103132	-4.506504584484417}
{-0.09002714673022512	-4.506656607051498}
{-0.09012236512150515	-4.501357336511192}
{-0.09018608289526531	-4.506118256075195}
{-0.09008988622926052	-4.5093041447632025}
{-0.09003032688081576	-4.504494311462964}
{-0.09007457947193562	-4.501516344040723}
{-0.09007619543659762	-4.503728973596718}
{-0.09006577337647127	-4.503809771829811}
{-0.09017532061851434	-4.503288668823495}
{-0.090101214548727	-4.50876603092565}
{-0.09003090653991284	-4.50506072743628}
{-0.09008323313481445	-4.501545326995568}
{-0.09010962071519903	-4.5041616567406475}
{-0.09007107439227678	-4.505481035759884}
{-0.09002157025732617	-4.503553719613769}
{-0.09002900942314274	-4.501078512866238}
{-0.08999355115776513	-4.501450471157066}
{-0.09002601767024111	-4.499677557888183}
{-0.08991118670411365	-4.501300883511981}
{-0.08991843843049087	-4.495559335205608}
{-0.08980007694784319	-4.49592192152447}
{-0.0898477582021944	-4.490003847392084}
{-0.08991965206178554	-4.492387910109644}
{-0.09003011213298287	-4.495982603089201}
{-0.09007815039143077	-4.501505606649074}
{-0.09017765574198135	-4.503907519571464}
{-0.09004255941839312	-4.508882787098992}
{-0.09004436426035961	-4.50212797091958}
{-0.09017441012447365	-4.502218213017903}
{-0.09032554124486643	-4.508720506223606}
{-0.09029238922116138	-4.516277062243251}
{-0.09028351245427466	-4.5146194610579915}
{-0.0902837299912264	-4.514175622713653}
{-0.09034012502377364	-4.514186499561244}
{-0.09037788842248906	-4.517006251188609}
{-0.09030238272055724	-4.518894421124382}
{-0.09028960897289473	-4.515119136027795}
{-0.09017106941484831	-4.514480448644669}
{-0.09019009243090384	-4.508553470742348}
{-0.09012555132318446	-4.509504621545127}
{-0.09007875945170712	-4.506277566159158}
{-0.08993652561498232	-4.503937972585287}
{-0.0899961535959036	-4.496826280749045}
{-0.09006057375755083	-4.4998076797951105}
{-0.08992760518576541	-4.503028687877475}
{-0.08986210024789625	-4.496380259288206}
{-0.0897572083864175	-4.493105012394745}
{-0.08997765924514863	-4.487860419320806}
{-0.08999186645675986	-4.498882962257364}
{-0.09002194102212879	-4.499593322837919}
{-0.0900725874436716	-4.501097051106372}
{-0.09018557903342547	-4.503629372183508}
{-0.08998285234632092	-4.509278951671203}
{-0.09003488251878376	-4.499142617315973}
{-0.09019112596874511	-4.501744125939115}
{-0.0901631917329107	-4.509556298437179}
{-0.09002298504759278	-4.50815958664546}
{-0.09000405048218166	-4.5011492523795695}
{-0.09016896903976153	-4.500202524109012}
{-0.0903113349226896	-4.5084484519880075}
{-0.09016318485636482	-4.515566746134409}
{-0.09013683006388296	-4.508159242818175}
{-0.09016566563837237	-4.506841503194079}
{-0.09022809633405808	-4.508283281918552}
{-0.09015686309436095	-4.511404816702836}
{-0.09025490899532458	-4.507843154717982}
{-0.09008351468774595	-4.512745449766162}
{-0.09002588598246189	-4.504175734387231}
{-0.08983516409232577	-4.501294299123034}
{-0.0900420548506915	-4.491758204616226}
{-0.09028126444511513	-4.5021027425345155}
{-0.09031701488238851	-4.514063222255698}
{-0.09016656976041454	-4.515850744119372}
{-0.09022347191179556	-4.508328488020669}
{-0.09012240976904691	-4.511173595589718}
{-0.09016772943180491	-4.50612048845229}
{-0.09015134359596232	-4.508386471590193}
{-0.09017145349777085	-4.507567179798058}
{-0.09010023197035825	-4.508572674888481}
{-0.09001187109331078	-4.505011598517856}
{-0.08992119118568281	-4.500593554665483}
{-0.08999846230744493	-4.496059559284092}
{-0.08990579279242962	-4.499923115372192}
{-0.08993521246805924	-4.495289639621424}
{-0.09000115022544918	-4.496760623402903}
{-0.09010768178332827	-4.500057511272398}
{-0.09007001171949403	-4.505384089166353}
{-0.09003990757016211	-4.503500585974644}
{-0.09002218054905457	-4.501995378508045}
{-0.09017522998353585	-4.501109027452668}
{-0.09015522351635559	-4.508761499176732}
{-0.09006238266691255	-4.5077611758177225}
{-0.09010384653523341	-4.503119133345572}
{-0.09010757994954668	-4.50519232676161}
{-0.0900339206323088	-4.505378997477283}
{-0.09000080465487054	-4.501696031615387}
{-0.09005622318638733	-4.500040232743474}
{-0.08990213760879819	-4.502811159319314}
{-0.0900893142283711	-4.495106880439852}
{-0.09009389361946632	-4.504465711418497}
{-0.09015997734234045	-4.504694680973259}
{-0.09002183654497878	-4.50799886711697}
{-0.09003151272070416	-4.501091827248882}
{-0.09024052912700069	-4.5015756360351515}
{-0.09038214170080908	-4.512026456349976}
{-0.09047363288874297	-4.5191070850404005}
{-0.0903747234420674	-4.5236816444370955}
{-0.09042658095938108	-4.518736172103315}
{-0.09048272841383923	-4.521329047969007}
{-0.09035328181438694	-4.524136420691908}
{-0.09043740553898263	-4.517664090719293}
{-0.09043684549917691	-4.521870276949076}
{-0.09043022780356716	-4.521842274958797}
{-0.09046360579222129	-4.521511390178303}
{-0.09041044679371305	-4.523180289611018}
{-0.0903059052131137	-4.520522339685603}
{-0.09033384644339484	-4.515295260655634}
{-0.09048185256872532	-4.516692322169694}
{-0.09044271438360232	-4.524092628436222}
{-0.090406875715288	-4.522135719180068}
{-0.09022019454500542	-4.5203437857643545}
{-0.09026579566571637	-4.511009727250222}
{-0.09005781428277074	-4.5132897832857735}
{-0.0900714950069613	-4.50289071413849}
{-0.09010815543626366	-4.503574750348016}
{-0.09022094922750497	-4.505407771813133}
{-0.09011534281411937	-4.511047461375199}
{-0.09014104489777806	-4.505767140705911}
{-0.09025931968634672	-4.507052244888843}
{-0.09014594955059009	-4.512965984317282}
{-0.08990590953743345	-4.507297477529453}
{-0.09001150419719475	-4.49529547687162}
{-0.09009139114767982	-4.500575209859682}
{-0.08994988085800064	-4.504569557383936}
{-0.08989941633585892	-4.497494042899971}
{-0.0899218607216312	-4.4949708167928915}
{-0.09001612200454566	-4.496093036081507}
{-0.09023693970364487	-4.500806100227226}
{-0.09028189991040808	-4.511846985182184}
{-0.09049190077863402	-4.514094995520345}
{-0.09034034568941604	-4.524595038931644}
{-0.0903724165461614	-4.517017284470744}
{-0.09045335728242905	-4.518620827308012}
{-0.09033070040960757	-4.522667864121392}
{-0.09031009805931002	-4.516535020480321}
{-0.09044487504472173	-4.515504902965442}
{-0.09042770521300689	-4.522243752236029}
{-0.09028859541576259	-4.521385260650283}
{-0.09020350812949941	-4.5144297707880705}
{-0.0902149115136433	-4.510175406474915}
{-0.09025406687995498	-4.510745575682116}
{-0.0903046302205894	-4.512703343997697}
{-0.09023245440191499	-4.515231511029417}
{-0.09024591101748031	-4.511622720095697}
{-0.09016030859614205	-4.512295550873966}
{-0.09016260870847573	-4.5080154298070525}
{-0.09021632308746709	-4.508130435423742}
{-0.0900936130308572	-4.510816154373311}
{-0.09003944613425541	-4.504680651542816}
{-0.09026523455399006	-4.501972306712728}
{-0.09031573719276127	-4.513261727699461}
{-0.09036051514976433	-4.515786859638015}
{-0.09034650422252014	-4.5180257574881715}
{-0.09045520869275632	-4.517325211125957}
{-0.09051907206697686	-4.522760434637766}
{-0.090474976182045	-4.525953603348797}
{-0.0904088409502416	-4.523748809102199}
{-0.09043837572703414	-4.520442047512034}
{-0.09043435918367254	-4.521918786351661}
{-0.09037144063313993	-4.521717959183577}
{-0.09041429070714063	-4.518572031656942}
{-0.09046272514363117	-4.520714535356977}
{-0.09051532684959344	-4.523136257181505}
{-0.09041548479155503	-4.525766342479618}
{-0.09030932833386592	-4.520774239577699}
{-0.09022440224313602	-4.515466416693245}
{-0.09023925563936533	-4.511220112156747}
{-0.09030360410441583	-4.5119627819682115}
{-0.09050466730319971	-4.515180205220738}
{-0.09036849320160634	-4.52523336515993}
{-0.09044480635951119	-4.518424660080263}
{-0.09038306659586623	-4.522240317975511}
{-0.09021061080503193	-4.519153329793263}
{-0.09015571771398699	-4.510530540251545}
{-0.09020202457787486	-4.507785885699298}
{-0.09029400179009095	-4.510101228893694}
{-0.09033719602115595	-4.514700089504502}
{-0.09032394123807096	-4.516859801057754}
{-0.09023649602993394	-4.516197061903501}
{-0.09000233279940463	-4.511824801496647}
{-0.08999431435496351	-4.500116639970185}
{-0.08997105287612064	-4.499715717748128}
{-0.08999801022553944	-4.498552643805985}
{-0.09010588483496296	-4.499900511276915}
{-0.090342482548653	-4.505294241748098}
{-0.09033638059320227	-4.517124127432596}
{-0.09044149064699615	-4.516819029660064}
{-0.09035968033465894	-4.522074532349757}
{-0.09037878929160825	-4.517984016732899}
{-0.09033669749076834	-4.518939464580367}
{-0.09030454931795294	-4.516834874538368}
{-0.0904260265398854	-4.515227465897602}
{-0.09023961837512338	-4.521301326994225}
{-0.09004817579376431	-4.511980918756123}
{-0.08999247709758103	-4.502408789688176}
{-0.08986625847429167	-4.49962385487901}
{-0.09004048106707106	-4.493312923714544}
{-0.09018219593284209	-4.502024053353509}
{-0.0901618595644369	-4.509109796642066}
{-0.09009858894138202	-4.508092978221809}
{-0.09010707688382547	-4.504929447069065}
{-0.0902431911523078	-4.505353844191236}
{-0.09033141236646397	-4.512159557615352}
{-0.09046896819549342	-4.516570618323159}
{-0.09051120805707075	-4.5234484097746295}
{-0.09051074949902539	-4.525560402853502}
{-0.09061980502917764	-4.52553747495123}
{-0.09069217225385924	-4.530990251458836}
{-0.0906856364414758	-4.534608612692919}
{-0.0907469182944178	-4.534281822073743}
{-0.09072931545376497	-4.537345914720843}
{-0.09054724891842902	-4.536465772688209}
{-0.09062449438486693	-4.527362445921413}
{-0.09065723013241118	-4.531224719243309}
{-0.09071962570383049	-4.53286150662052}
{-0.09072797978418687	-4.535981285191482}
{-0.09094113740189956	-4.536398989209304}
{-0.09068002597914723	-4.547056870094938}
{-0.09053726429375847	-4.534001298957321}
{-0.09066749821176902	-4.526863214687881}
{-0.09076592703630088	-4.5333749105884085}
{-0.09075352971861797	-4.538296351815004}
{-0.09061008492269616	-4.537676485930864}
{-0.09051311227095452	-4.530504246134774}
{-0.09062465839729718	-4.525655613547691}
{-0.09064922206905003	-4.531232919864825}
{-0.09048433214872299	-4.532461103452471}
{-0.09031211167856373	-4.524216607436117}
{-0.09029475014549562	-4.515605583928148}
{-0.09030090868770459	-4.514737507274747}
{-0.09037697384487295	-4.515045434385202}
{-0.09046678624815475	-4.518848692243616}
{-0.09038828364964716	-4.523339312407706}
{-0.0904987520181806	-4.519414182482323}
{-0.09063306756410319	-4.524937600908994}
{-0.09058018237824034	-4.5316533782051245}
{-0.09066833918679121	-4.52900911891198}
{-0.09066388739592712	-4.533416959339527}
{-0.09063627550011888	-4.533194369796321}
{-0.09066786266635644	-4.531813775005912}
{-0.09060716380456318	-4.5333931333177935}
{-0.09081130104765608	-4.530358190228125}
{-0.09090308091962652	-4.5405650523827665}
{-0.0907904657911933	-4.545154045981293}
{-0.09074999005553694	-4.53952328955964}
{-0.09069812783473227	-4.537499502776818}
{-0.09068700718959345	-4.534906391736582}
{-0.09074220091919023	-4.534350359479648}
{-0.09078151711224099	-4.537110045959482}
{-0.09084909477956767	-4.539075855612022}
{-0.09082723694965056	-4.542454738978359}
{-0.09064295934841524	-4.5413618474825}
{-0.09077397261443393	-4.532147967420734}
{-0.09073502946978418	-4.538698630721668}
{-0.0907882407931457	-4.536751473489184}
{-0.09069424651776117	-4.53941203965726}
{-0.09073142339840413	-4.534712325888029}
{-0.0908049977482528	-4.536571169920176}
{-0.09071366126280052	-4.540249887412616}
{-0.09069934263753343	-4.535683063140002}
{-0.09073041646240894	-4.534967131876648}
{-0.0907309032067636	-4.5365208231204255}
{-0.0905801863670732	-4.536545160338155}
{-0.09046470307202938	-4.529009318353636}
{-0.09057774355043353	-4.523235153601453}
{-0.09067965379504585	-4.528887177521659}
{-0.09067511454830247	-4.533982689752283}
{-0.09049670486930508	-4.533755727415116}
{-0.09052348484862976	-4.524835243465244}
{-0.09054479967747896	-4.526174242431472}
{-0.09060873426957448	-4.527239983873928}
{-0.09062208023496507	-4.530436713478705}
{-0.09063454581299586	-4.531104011748241}
{-0.09058738243700101	-4.531727290649783}
{-0.09053445096980188	-4.529369121850042}
{-0.09074919548818268	-4.526722548490082}
{-0.09074098758817334	-4.537459774409121}
{-0.09084707517545107	-4.5370493794086535}
{-0.0908830374756609	-4.542353758772543}
{-0.0909602665512706	-4.544151873783025}
{-0.09089539437864995	-4.548013327563515}
{-0.09077389553884796	-4.544769718932482}
{-0.0908669265838293	-4.538694776942382}
{-0.09101669718196838	-4.543346329191457}
{-0.09078835044003683	-4.550834859098409}
{-0.09077261685923727	-4.539417522001831}
{-0.09094058675628679	-4.538630842961853}
{-0.09097453660590843	-4.5470293378143305}
{-0.09089862161240733	-4.548726830295412}
{-0.09073899483100856	-4.544931080620363}
{-0.0909070790084344	-4.53694974155042}
{-0.09075005401809981	-4.545353950421711}
{-0.09071035031292493	-4.537502700904987}
{-0.09069499502743295	-4.535517515646239}
{-0.09044637916057885	-4.534749751371638}
{-0.09057825461709143	-4.52231895802893}
{-0.09067103071199184	-4.528912730854559}
{-0.09055569896909292	-4.533551535599575}
{-0.09056920329141038	-4.527784948454626}
{-0.09055848332071774	-4.528460164570502}
{-0.09042936875384724	-4.527924166035869}
{-0.09035560010587754	-4.521468437692347}
{-0.0904964620079186	-4.517780005293859}
{-0.09049160050992285	-4.524823100395911}
{-0.09050046579789085	-4.524580025496119}
{-0.09045863880153743	-4.525023289894518}
{-0.09055957939577669	-4.522931940076836}
{-0.09069846691851652	-4.5279789697888075}
{-0.09066663187825068	-4.5349233459258}
{-0.09081540755513952	-4.533331593912509}
{-0.09076902296746422	-4.5407703777569495}
{-0.09083283306641167	-4.538451148373186}
{-0.09100506125027202	-4.541641653320561}
{-0.09088424239314755	-4.550253062513581}
{-0.09099283190627694	-4.54421211965736}
{-0.09098470924055813	-4.549641595313825}
{-0.09080888176719054	-4.549235462027887}
{-0.09057190487155803	-4.540444088359505}
{-0.09048661835563278	-4.528595243577879}
{-0.09034936238339757	-4.524330917781612}
{-0.0902419813074774	-4.51746811916985}
{-0.09011832228028753	-4.512099065373836}
{-0.09030148889350649	-4.505916114014342}
{-0.09021178340111895	-4.5150744446752835}
{-0.09023012908704131	-4.5105891700559075}
{-0.09018728460229007	-4.511506454352026}
{-0.09031302140127845	-4.509364230114469}
{-0.09055282649681869	-4.515651070063886}
{-0.09067460332407445	-4.527641324840896}
{-0.09061640100115553	-4.533730166203686}
{-0.09087214843961412	-4.53082005005774}
{-0.09079773009067485	-4.543607421980672}
{-0.09066199170684408	-4.539886504533712}
{-0.090693348540691	-4.533099585342173}
{-0.09069461654807566	-4.534667427034515}
{-0.09060936677823642	-4.534730827403747}
{-0.09052265274145825	-4.530468338911787}
{-0.09058163305982346	-4.526132637072873}
{-0.09061375996152948	-4.529081652991132}
{-0.09067015410380548	-4.530687998076427}
{-0.09071499508909361	-4.533507705190229}
{-0.09087974059494683	-4.535749754454635}
{-0.09071354907521274	-4.543987029747298}
{-0.09085331554318406	-4.535677453760598}
{-0.09078440803141413	-4.542665777159164}
{-0.09060973306580747	-4.539220401570667}
{-0.09073510593979149	-4.530486653290332}
{-0.09093875844544652	-4.536755296989529}
{-0.09091847667387541	-4.546937922272281}
{-0.09075678199151255	-4.545923833693727}
{-0.0904647911526843	-4.537839099575584}
{-0.09045282126472735	-4.5232395576341755}
{-0.09011556546227678	-4.522641063236329}
{-0.09007648559905929	-4.505778273113803}
{-0.09004521931929264	-4.503824279952933}
{-0.09004486405607547	-4.502260965964599}
{-0.0900650871458051	-4.502243202803748}
{-0.08993649423968199	-4.503254357290225}
{-0.09007430334792701	-4.4968247119840665}
{-0.09025488271313094	-4.503715167396318}
{-0.09033657488988558	-4.512744135656509}
{-0.09043730007147979	-4.51682874449424}
{-0.09065629591996982	-4.521865003573953}
{-0.09073331506876918	-4.532814795998452}
{-0.09057111509338363	-4.5366657534384185}
{-0.09062943535023249	-4.528555754669138}
{-0.09060522038435627	-4.531471767511583}
{-0.09041472499202623	-4.530261019217773}
{-0.09035203805933291	-4.520736249601269}
{-0.09048845084326183	-4.51760190296661}
{-0.09013887657245971	-4.524422542163054}
{-0.09001986537915603	-4.506943828622953}
{-0.09015835360753305	-4.500993268957762}
{-0.09009274049941436	-4.50791768037662}
{-0.09004220663510144	-4.504637024970688}
{-0.0900763454194915	-4.50211033175504}
{-0.0900004674324037	-4.503817270974542}
{-0.08992446706555188	-4.500023371620151}
{-0.08965513877476805	-4.496223353277556}
{-0.08971523132446978	-4.482756938738369}
{-0.08983756160307531	-4.485761566223456}
{-0.08956388998236911	-4.491878080153729}
{-0.08933679926217128	-4.478194499118421}
{-0.08976648135506969	-4.46683996310853}
{-0.08977184856315577	-4.488324067753448}
{-0.0897265648900244	-4.488592428157755}
{-0.08969830996320217	-4.486328244501182}
{-0.0895841687527801	-4.484915498160067}
{-0.08987674078951341	-4.479208437638963}
{-0.08995312430932881	-4.493837039475629}
{-0.0900144302571986	-4.497656215466405}
{-0.09009907604118263	-4.500721512859892}
{-0.09018480459087913	-4.504953802059098}
{-0.09030556585855527	-4.50924022954393}
{-0.09055331557639432	-4.51527829292773}
{-0.0905738925775535	-4.527665778819684}
{-0.0907530221562763	-4.528694628877641}
{-0.09085390807064724	-4.537651107813779}
{-0.0906095414041874	-4.542695403532327}
{-0.09047186227669186	-4.530477070209334}
{-0.09052505886958216	-4.523593113834554}
{-0.0904077960213525	-4.526252943479076}
{-0.09032749900542597	-4.5203898010675925}
{-0.0904680766522003	-4.516374950271259}
{-0.09057020303811192	-4.523403832609972}
{-0.0906817486875386	-4.528510151905558}
{-0.09062479724584821	-4.534087434376892}
{-0.09076062162969149	-4.5312398622923675}
{-0.0909283540063966	-4.538031081484531}
{-0.09085641516983371	-4.546417700319793}
{-0.09067152368327631	-4.542820758491645}
{-0.09068443211190941	-4.533576184163781}
{-0.09073789172287333	-4.534221605595433}
{-0.09075026842625657	-4.536894586143632}
{-0.09088130978377346	-4.537513421312794}
{-0.09103063373615693	-4.544065489188633}
{-0.09106771779405302	-4.551531686807808}
{-0.09116550575382772	-4.553385889702606}
{-0.09109513034351649	-4.558275287691348}
{-0.0909895895030619	-4.5547565171757824}
{-0.09090152821650786	-4.549479475153057}
{-0.09084319907004425	-4.545076410825355}
{-0.09093536418646739	-4.542159953502169}
{-0.09088125356661342	-4.5467682093233295}
{-0.0911365567339235	-4.544062678330634}
{-0.0911758855719368	-4.556827836696137}
{-0.09114493116106814	-4.5587942785968}
{-0.09126625946748118	-4.5572465580533725}
{-0.09137001022084043	-4.563312973374018}
{-0.09137320721294476	-4.568500511041982}
{-0.09154641907891184	-4.568660360647198}
{-0.09164800568822014	-4.5773209539455495}
{-0.09137491557892354	-4.582400284410967}
{-0.09127792142174458	-4.568745778946134}
{-0.0912783173128296	-4.563896071087184}
{-0.09121616921147976	-4.563915865641436}
{-0.0913098100533937	-4.560808460573947}
{-0.09126248862894829	-4.565490502669644}
{-0.09102637572120224	-4.563124431447372}
{-0.09086074122564558	-4.551318786060071}
{-0.09094410678228027	-4.543037061282242}
{-0.09102658112301233	-4.54720533911397}
{-0.0914538810862884	-4.551329056150574}
{-0.09143927503362682	-4.572694054314377}
{-0.0915002176915644	-4.571963751681297}
{-0.09129488312690381	-4.575010884578184}
{-0.09146218265369417	-4.564744156345145}
{-0.09147695635238665	-4.573109132684668}
{-0.09153679082950231	-4.57384781761929}
{-0.09139744577245244	-4.57683954147508}
{-0.09130203920268314	-4.569872288622581}
{-0.09127204866350434	-4.565101960134118}
{-0.09127900159399117	-4.56360243317518}
{-0.09113557662344646	-4.563950079699519}
{-0.09121749575452513	-4.556778831172279}
{-0.09127299653440853	-4.560874787726213}
{-0.09113858906930657	-4.5636498267203836}
{-0.09114694241389078	-4.556929453465286}
{-0.0910943533243418	-4.557347120694502}
{-0.09109946708349445	-4.5547176662170585}
{-0.09111578515827405	-4.55497335417469}
{-0.09092492115777592	-4.555789257913671}
{-0.09082603829115063	-4.5462460578887605}
{-0.09078045309117667	-4.541301914557498}
{-0.09088702313189927	-4.539022654558799}
{-0.0909223931748402	-4.544351156594928}
{-0.09103083689566206	-4.546119658741979}
{-0.09105118049777275	-4.551541844783073}
{-0.09115913866667313	-4.552559024888609}
{-0.09112601754036768	-4.557956933333626}
{-0.09113244586289505	-4.55630087701835}
{-0.09101986066294981	-4.556622293144719}
{-0.09112166205663966	-4.550993033147448}
{-0.09110222524458339	-4.556083102831947}
{-0.09108078913043564	-4.55511126222913}
{-0.09110139658364245	-4.5540394565217435}
{-0.09109512988323933	-4.55506982918209}
{-0.09106261206894826	-4.554756494161936}
{-0.09106229769937645	-4.553130603447375}
{-0.09092663868258581	-4.553114884968789}
{-0.0910143375236667	-4.546331934129255}
{-0.09090480496968023	-4.550716876183294}
{-0.09098553697808176	-4.545240248483966}
{-0.09101353865169415	-4.549276848904048}
{-0.09121415750365564	-4.550676932584666}
{-0.09138454868872482	-4.56070787518274}
{-0.09126912648994004	-4.569227434436201}
{-0.09137386855376521	-4.563456324496962}
{-0.09145701768721637	-4.56869342768822}
{-0.09162309367909019	-4.572850884360776}
{-0.09178399283494262	-4.581154683954467}
{-0.09180422128772706	-4.589199641747089}
{-0.09191711405530142	-4.590211064386306}
{-0.09189872428890208	-4.59585570276503}
{-0.09192293047495459	-4.594936214445059}
{-0.09174495801320356	-4.5961465237476835}
{-0.0917220311504277	-4.587247900660138}
{-0.09174007112795438	-4.5861015575213475}
{-0.09174293234531622	-4.587003556397683}
{-0.09161597639438607	-4.587146617265776}
{-0.09134526312663686	-4.580798819719269}
{-0.09126338988937016	-4.567263156331805}
{-0.09125290264535518	-4.5631694944684735}
{-0.0911290352055452	-4.562645132267722}
{-0.09127505530143869	-4.5564517602772305}
{-0.09128178431481022	-4.563752765071901}
{-0.09125088455525614	-4.564089215740477}
{-0.09132085906680124	-4.562544227762773}
{-0.09115565463977454	-4.5660429533400295}
{-0.0912202120881816	-4.557782731988691}
{-0.09122805194084173	-4.561010604409035}
{-0.09115451150634243	-4.561402597042043}
{-0.0911572386722418	-4.557725575317071}
{-0.0910949881592157	-4.557861933612035}
{-0.09101915490069037	-4.554749407960734}
{-0.09090965031943184	-4.550957745034467}
{-0.09091455913640305	-4.54548251597154}
{-0.09076881769954556	-4.5457279568201}
{-0.09070528748559012	-4.538440884977226}
{-0.0907105674811796	-4.535264374279458}
{-0.09078358935734979	-4.53552837405894}
{-0.09079543350771105	-4.539179467867446}
{-0.09080338435402811	-4.539771675385508}
{-0.09096622950138344	-4.540169217701361}
{-0.09092748664787252	-4.548311475069132}
{-0.09091858069379437	-4.546374332393581}
{-0.09104379514808564	-4.545929034689669}
{-0.09137561511548375	-4.5521897574042365}
{-0.09130779868076562	-4.568780755774143}
{-0.09135093222624861	-4.565389934038231}
{-0.09150384003853741	-4.567546611312387}
{-0.09154107359485937	-4.575192001926825}
{-0.09141427659988821	-4.5770536797429155}
{-0.09142073981646777	-4.57071382999436}
{-0.09145764075270921	-4.571036990823337}
{-0.09143892782254236	-4.572882037635416}
[truncated: 18,000 more rows]
