# Supplementary material for: The evolution of environmentally mediated social interactions and posthumous spite under isolation by distance
Source: PLoS Comput Biol. 2024 May 30;20(5):e1012071. doi: 10.1371/journal.pcbi.1012071 (PMC11139344; doi:10.1371/journal.pcbi.1012071)
Supplement: S2 Data — (ZIP) [file pcbi.1012071.s003.zip › data_Fig6B/Means_Lambdae32.csv]

{0.12	0.}
{0.11999686658024945	6.}
{0.11999724904742422	5.999843329012328}
{0.1200021683759397	5.999862452371063}
{0.12000492229138929	6.0001084187968425}
{0.12000100341970352	6.000246114569318}
{0.12000218505298856	6.000050170985034}
{0.12000462994815056	6.000109252649282}
{0.12000370216201081	6.000231497407384}
{0.11999582312373691	6.000185108100395}
{0.12000025846263519	5.999791156186699}
{0.12000767310388741	6.00001292313162}
{0.1200087537882131	6.000383655194228}
{0.12002574743950993	6.000437689410512}
{0.12002878971110684	6.001287371975355}
{0.12003617988297284	6.001439485555203}
{0.12002176112225184	6.001808994148501}
{0.12001594368526358	6.0010880561124464}
{0.12002251869786662	6.000797184263035}
{0.1200105859183824	6.001125934893185}
{0.12000804217424049	6.0005292959189775}
{0.11999474774426047	6.000402108711877}
{0.12003934723919596	5.99973738721288}
{0.12002609743987748	6.001967361959657}
{0.12001157987194247	6.00130487199373}
{0.1200178485900113	6.000578993596981}
{0.12002428247838237	6.0008924295004205}
{0.12001837643993472	6.001214123918974}
{0.12001365806149436	6.000918821996588}
{0.11997594340704229	6.000682903074572}
{0.11998973934377687	5.998797170351972}
{0.12000474393060788	5.999486967188699}
{0.12003338788653806	6.000237196530253}
{0.12006977197766217	6.001669394326766}
{0.12007612199500985	6.003488598882966}
{0.12009386301753165	6.0038060997503555}
{0.12011095316842707	6.0046931508764505}
{0.12012306371601328	6.005547658421211}
{0.12011866618329017	6.006153185800526}
{0.12011989953792049	6.005933309164373}
{0.12011374267717417	6.005994976895884}
{0.12008503707801024	6.005687133858566}
{0.12007450549177018	6.004251853900372}
{0.12008668339278909	6.003725274588376}
{0.12012876583772676	6.004334169639313}
{0.12015187026493966	6.006438291886199}
{0.12016288507219144	6.007593513246842}
{0.12015350190477822	6.00814425360943}
{0.12011344763378576	6.007675095238772}
{0.12011672798756598	6.0056723816891475}
{0.12013170872203476	6.005836399378159}
{0.12010663286435003	6.006585436101596}
{0.12008942937378471	6.005331643217361}
{0.12010051934679426	6.004471468689096}
{0.12007895691245216	6.0050259673395745}
{0.12013121641376616	6.003947845622468}
{0.12013546876421755	6.006560820688168}
{0.12015847830333264	6.006773438210737}
{0.1201508193261968	6.007923915166492}
{0.1201070933848611	6.007540966309702}
{0.12008073569167163	6.0053546692429185}
{0.12004768738007461	6.004036784583444}
{0.12007807356929014	6.002384369003595}
{0.12005864671421672	6.0039036784643685}
{0.12002685314721817	6.002932335710693}
{0.11998809235545935	6.001342657360769}
{0.11991539876576571	5.9994046177728295}
{0.11989866296373168	5.995769938288148}
{0.11989032646824782	5.9949331481864485}
{0.11987827180064776	5.994516323412254}
{0.11986534550746553	5.99391359003225}
{0.11989024705079694	5.993267275373141}
{0.11986183629984941	5.994512352539713}
{0.11979600898406995	5.993091814992339}
{0.11974903415682363	5.989800449203361}
{0.11971574522857101	5.987451707841048}
{0.1197206043037653	5.9857872614284116}
{0.119736316306543	5.986030215188126}
{0.11975098313087995	5.986815815327015}
{0.11977571868947633	5.987549156543863}
{0.11982733364498731	5.988785934473682}
{0.11984640897235795	5.991366682249229}
{0.11985888867225099	5.992320448617764}
{0.11986400955747312	5.992944433612417}
{0.11988713409940337	5.993200477873525}
{0.11986331487786923	5.994356704970035}
{0.11990570139574223	5.993165743893325}
{0.11995923063976786	5.995285069786978}
{0.11994597327422953	5.997961531988254}
{0.11994242469466437	5.997298663711339}
{0.1199691346532858	5.99712123473308}
{0.11993973569146195	5.998456732664149}
{0.11990772019629758	5.996986784572959}
{0.11987334875170477	5.995386009814746}
{0.11986748639659502	5.993667437585103}
{0.11985711687407645	5.993374319829617}
{0.11985029513901983	5.992855843703694}
{0.11979416967316144	5.992514756950857}
{0.11977344875588018	5.989708483657942}
{0.11979168447995417	5.988672437793879}
{0.11979683241656627	5.9895842239975785}
{0.11978966459888768	5.989841620828184}
{0.11981217047341393	5.989483229944257}
{0.11977640103499008	5.9906085236705655}
{0.11977782011762125	5.988820051749372}
{0.11975382790618001	5.988891005880933}
{0.11977358136135827	5.98769139530887}
{0.11975833608475885	5.98867906806778}
{0.11972292868037626	5.9879168042378135}
{0.11975801060547049	5.986146434018681}
{0.11974126390090566	5.987900530273392}
{0.11969140447875809	5.987063195045151}
{0.11969475636186974	5.984570223937776}
{0.11969310624072341	5.984737818093357}
{0.11966033293535046	5.984655312036043}
{0.11971400891511833	5.983016646767395}
{0.1197109564294055	5.985700445755788}
{0.11971934538468808	5.985547821470151}
{0.11964567322080268	5.985967269234278}
{0.11961356531547848	5.982283661040007}
{0.11965303093281317	5.9806782657738}
{0.11966550299317225	5.9826515466405334}
{0.11970100980861635	5.983275149658485}
{0.11968275598027787	5.985050490430694}
{0.11969534897400454	5.984137799013767}
{0.11966071815302586	5.9847674487001035}
{0.11969778444037174	5.983035907651165}
{0.11970539969430322	5.984889222018461}
{0.1196996538732383	5.985269984715038}
{0.11974871919968075	5.984982693661794}
{0.11976795020569699	5.987435959983913}
{0.11979641883651697	5.9883975102847256}
{0.11984408133504075	5.989820941825722}
{0.11980410567478506	5.992204066751913}
{0.11979980195802128	5.990205283739125}
{0.11981470506888897	5.989990097900941}
{0.11988130936398438	5.990735253444326}
{0.11987044608046153	5.994065468199093}
{0.11989868664478134	5.993522304022953}
{0.11991480703755719	5.994934332238947}
{0.11981741826233602	5.995740351877742}
{0.11977665320534536	5.9908709131166775}
{0.11972087032204234	5.988832660267152}
{0.11974137431943467	5.986043516101999}
{0.11974744475807432	5.987068715971619}
{0.11968833608423324	5.9873722379036005}
{0.11971364527008227	5.984416804211546}
{0.11973222243690067	5.985682263503995}
{0.11978029016512606	5.9866111218449145}
{0.11968605359146273	5.989014508256186}
{0.11956672092100858	5.984302679573016}
{0.11951617207060386	5.9783360460503125}
{0.1195768639488468	5.9758086035300755}
{0.11959359509964637	5.978843197442222}
{0.1195972059886867	5.979679754982203}
{0.1195922195823395	5.979860299434218}
{0.11961048747887078	5.979610979116856}
{0.11964403134304204	5.980524373943419}
{0.11970359093828607	5.982201567151984}
{0.1196801953170298	5.985179546914184}
{0.11974492069500509	5.9840097658513765}
{0.11971835069744437	5.987246034750139}
{0.11973709474079311	5.985917534872107}
{0.11969095047272063	5.986854737039537}
{0.11969449198985321	5.984547523635914}
{0.11970731280128505	5.984724599492544}
{0.11967800189862468	5.98536564006414}
{0.11964610340778639	5.983900094931119}
{0.11968730612104597	5.9823051703892025}
{0.1196916253064655	5.984365306052183}
{0.1196594982564809	5.984581265323154}
{0.11962402824931335	5.982974912823927}
{0.11966928876139354	5.981201412465554}
{0.11972506215567408	5.983464438069563}
{0.11969303042537624	5.986253107783586}
{0.11969282158731977	5.984651521268692}
{0.11967194536024178	5.984641079365868}
{0.11965471066531609	5.98359726801197}
{0.11961080197980163	5.982735533265684}
{0.11961370828197164	5.980540098989962}
{0.11963780099779628	5.980685414098462}
{0.11957063521421527	5.981890049889691}
{0.11958443966824094	5.978531760710645}
{0.11951268746779588	5.979221983411927}
{0.11940476931621952	5.975634373389678}
{0.11943377070836468	5.970238465810858}
{0.1194523026515136	5.971688535418118}
{0.11948676326736349	5.972615132575562}
{0.11944395380280952	5.974338163368054}
{0.11950371686470684	5.972197690140359}
{0.11944610174655057	5.975185843235222}
{0.11951400171839033	5.972305087327414}
{0.11949754526260799	5.975700085919397}
{0.11941858746278759	5.974877263130281}
{0.11941692709989447	5.970929373139262}
{0.11945095708117226	5.970846354994609}
{0.11939870088333826	5.972547854058496}
{0.11945386674297337	5.9699350441667995}
{0.11954568874483323	5.972693337148552}
{0.11955490012798607	5.977284437241547}
{0.11954486472661367	5.977745006399185}
{0.11957810108373344	5.977243236330566}
{0.11962952252631588	5.978905054186558}
{0.11969455293513251	5.9814761263156795}
{0.11966230873874506	5.984727646756512}
{0.11971757913592686	5.9831154369371395}
{0.11965663690790432	5.985878956796229}
{0.11970253496094836	5.982831845395108}
{0.11966503394573971	5.985126748047305}
{0.11961561392522202	5.983251697286875}
{0.11968744002205581	5.980780696260988}
{0.11964981325500797	5.984372001102675}
{0.11954860723586219	5.982490662750285}
{0.11958330741468275	5.977430361793001}
{0.1195895263716062	5.979165370734031}
{0.1196483411050488	5.979476318580202}
{0.11975081274768383	5.982417055252331}
{0.11974075305754489	5.987540637384084}
{0.11974799777345328	5.98703765287714}
{0.11977589965649973	5.987399888672556}
{0.11984371282752909	5.988794982824883}
{0.11987537407271844	5.992185641376352}
{0.12003095990836897	5.993768703635821}
{0.12008497902366393	6.001547995418345}
{0.12012516287306409	6.00424895118309}
{0.12011927083630801	6.006258143653103}
{0.12010383795489894	6.005963541815301}
{0.12002649027374601	6.005191897744843}
{0.1201314514859845	6.001324513687196}
{0.12017882029388455	6.0065725742991205}
{0.1202149437784068	6.00894101469412}
{0.12028192714441699	6.010747188920234}
{0.12035532966146309	6.014096357220739}
{0.12035154166203735	6.017766483073044}
{0.12034838122111464	6.017577083101755}
{0.12036675231428044	6.017419061055619}
{0.12033763780302394	6.0183376157139055}
{0.12044568190514181	6.0168818901510805}
{0.12039363045524001	6.022284095256977}
{0.12039132798421207	6.019681522761889}
{0.12041370619670527	6.019566399210493}
{0.12043657344408831	6.020685309835152}
{0.12040398056391145	6.0218286722043075}
{0.12034813768472888	6.020199028195466}
{0.12033107742501646	6.017406884236332}
{0.12031165317403444	6.01655387125071}
{0.12038730335567441	6.015582658701612}
{0.12034598127488373	6.0193651677836115}
{0.1203203645308765	6.017299063744078}
{0.12025629514341489	6.0160182265437125}
{0.12034853589980761	6.0128147571706325}
{0.1202924856181295	6.017426794990272}
{0.1203395828055484	6.01462428090637}
{0.12034612621789995	6.016979140277313}
{0.12036744399429114	6.017306310894888}
{0.12034872774686736	6.01837219971445}
{0.12036990818739882	6.017436387343261}
{0.12041309463521958	6.018495409369835}
{0.12033650447489866	6.020654731760878}
{0.12034569136893516	6.016825223744826}
{0.12028470375492038	6.017284568446654}
{0.12032869746485685	6.014235187745915}
{0.12029238846151061	6.016434873242738}
{0.12021859097980733	6.014619423075425}
{0.12025582330960898	6.010929548990262}
{0.12026861444212575	6.012791165480341}
{0.12025704808007977	6.013430722106176}
{0.12025780456813406	6.012852404003878}
{0.12027923134232556	6.012890228406594}
{0.1202707689868136	6.013961567116168}
{0.12028315929891245	6.013538449340568}
{0.12023184704014778	6.014157964945515}
{0.12012659206568692	6.011592352007286}
{0.12014170036634231	6.006329603284243}
{0.12014140092607746	6.007085018317011}
{0.12014987679525868	6.007070046303771}
{0.12019392653938711	6.007493839762833}
{0.12024312753966016	6.00969632696925}
{0.12015406423215574	6.0121563769829}
{0.12013613937672095	6.007703211607683}
{0.1201944270510918	6.006806968835949}
{0.12029554394169667	6.009721352554489}
{0.12029926077991868	6.014777197084738}
{0.12032706158052807	6.014963038995833}
{0.12032455314446194	6.016353079026305}
{0.12030362348664096	6.016227657222996}
{0.12024884162638738	6.015181174331946}
{0.12022336924630227	6.012442081319269}
{0.12017120484830182	6.01116846231502}
{0.1201854701240733	6.008560242414991}
{0.12013257343488776	6.009273506203566}
{0.12015461643575998	6.0066286717442905}
{0.12019070789452392	6.007730821787903}
{0.12007954112833659	6.0095353947260985}
{0.12004235687433938	6.003977056416729}
{0.12003127588443435	6.0021178437168725}
{0.12008300109668292	6.001563794221621}
{0.11999254069160273	6.004150054834048}
{0.11993482123068552	5.999627034580038}
{0.11992330331500141	5.996741061534174}
{0.11995319911249125	5.99616516574997}
{0.11991604019081548	5.9976599556244645}
{0.1199118393401236	5.995802009540677}
{0.1198877502257723	5.995591967006086}
{0.11994006005342694	5.994387511288521}
{0.11991885330562807	5.997003002671258}
{0.11992446934869659	5.995942665281316}
{0.11992804210421112	5.996223467434742}
{0.119818072994251	5.996402105210468}
{0.11975432781512647	5.990903649712459}
{0.11982305499085984	5.987716390756234}
{0.11991860887182923	5.991152749542902}
{0.11993650840154396	5.995930443591371}
{0.11994184158720184	5.996825420077106}
{0.11998472561418129	5.997092079360004}
{0.12000388997032857	5.999236280708972}
{0.1199933073208614	6.000194498516336}
{0.11994488457644403	5.9996653660429775}
{0.11988444194162201	5.9972442288221135}
{0.11988025583231685	5.994222097081011}
{0.119889301661716	5.994012791615756}
{0.11988012722996562	5.994465083085717}
{0.11970738688386943	5.994006361498197}
{0.11971805679324547	5.98536934419339}
{0.11965821731749747	5.985902839662188}
{0.11964293333639553	5.982910865874792}
{0.11966658941277572	5.982146666819695}
{0.1196426653766302	5.983329470638701}
{0.11963402255486284	5.982133268831432}
{0.11958034159411798	5.981701127743055}
{0.11961775305013743	5.979017079705814}
{0.11969383148040923	5.980887652506795}
{0.11978737106100532	5.98469157402038}
{0.11984628977296868	5.989368553050189}
{0.11982435645195494	5.992314488648352}
{0.11982334899778906	5.991217822597666}
{0.11989114740465477	5.991167449889371}
{0.11989250523252461	5.994557370232657}
{0.1198611179909829	5.994625261626148}
{0.11991749155670095	5.993055899549065}
{0.11983418998550273	5.995874577834963}
{0.11995357803590961	5.991709499275056}
{0.11996483348975799	5.997678901795404}
{0.11995556256974797	5.998241674487823}
{0.12000678167269416	5.9977781284873215}
{0.12001063710823061	6.000339083634633}
{0.11999133030124187	6.000531855411454}
{0.11992341128892899	5.999566515062014}
{0.11992193328707607	5.996170564446369}
{0.11992613250793532	5.996096664353726}
{0.11983370104207887	5.996306625396691}
{0.11973476666425945	5.991685052103869}
{0.11969085803710729	5.986738333212896}
{0.1197335917985678	5.984542901855286}
{0.11977718448856778	5.9866795899283085}
{0.11974285997077672	5.9888592244283085}
{0.11963223969078642	5.987142998538757}
{0.11960852505902211	5.981611984539245}
{0.11957248638761778	5.980426252951025}
{0.1196531976505492	5.978624319380812}
{0.11964040605333424	5.9826598825273845}
{0.11960797907563084	5.9820203026666405}
{0.11956132554770126	5.980398953781471}
{0.11956388544086499	5.978066277384985}
{0.11946435045830998	5.978194272043174}
{0.11955254421174724	5.973217522915422}
{0.1194422070352154	5.977627210587287}
{0.11944281106585171	5.972110351760695}
{0.11946134091123586	5.972140553292512}
{0.11954919673554233	5.973067045561721}
{0.11950439635882483	5.977459836777041}
{0.11956545849011108	5.9752198179411655}
{0.1196192014619425	5.978272924505483}
{0.11961207718546459	5.980960073097051}
{0.11961783236896885	5.980603859273153}
{0.11966051247516574	5.980891618448366}
{0.11967674737953346	5.98302562375821}
{0.11970767019689894	5.983837368976589}
{0.11980207134581625	5.985383509844869}
{0.1197448877173985	5.990103567290737}
{0.1197067806390411	5.987244385869851}
{0.11977510726230245	5.985339031951978}
{0.1198198887439906	5.988755363115049}
{0.11970764362242435	5.990994437199458}
{0.11972573175692641	5.985382181121141}
{0.11955784714809302	5.986286587846243}
{0.11953577984816864	5.977892357404572}
{0.11959427333333697	5.976788992408355}
{0.1195849789868184	5.979713666666771}
{0.11962233346999386	5.979248949340843}
{0.11956000121681096	5.981116673499618}
{0.11964897170065106	5.978000060840475}
{0.11952637974276867	5.982448585032476}
{0.11954997058430435	5.976318987138355}
{0.1194827651731144	5.977498529215137}
{0.11947846184828786	5.974138258655639}
{0.11941277236933309	5.973923092414316}
{0.11934155285211193	5.970638618466575}
{0.11942077612868343	5.967077642605517}
{0.11936271687993938	5.97103880643409}
{0.11931962000011641	5.968135843996889}
{0.11932448011250066	5.965981000005748}
{0.11930302855269968	5.9662240056249605}
{0.11945628589772979	5.96515142763491}
{0.1194147157050901	5.972814294886407}
{0.11934292016622297	5.970735785254423}
{0.11926910178121904	5.967146008311065}
{0.11925619396085467	5.963455089060877}
{0.11928606309985489	5.96280969804266}
{0.11934201256028425	5.964303154992667}
{0.11936912034388511	5.967100628014132}
{0.11932101625142659	5.968456017194173}
{0.11930170314637757	5.966050812571255}
{0.11926868212659122	5.965085157318802}
{0.11925206764652668	5.96343410632948}
{0.11920695867723974	5.962603382326253}
{0.1192386006462909	5.9603479338619145}
{0.11921944714211234	5.96193003231447}
{0.11933482923511325	5.960972357105542}
{0.11928966562318875	5.96674146175559}
{0.11918615847356452	5.964483281159358}
{0.11921499471367906	5.959307923678145}
{0.1190090336492312	5.960749735683875}
{0.11894927691549013	5.950451682461485}
{0.1190836819919003	5.947463845774433}
{0.11907424817325403	5.954184099594938}
{0.1190875716797651	5.953712408662623}
{0.11914613731045806	5.954378583988177}
{0.11902420749643933	5.957306865522826}
{0.11901259218066675	5.951210374821894}
{0.11895488351982322	5.950629609033266}
{0.11901598490686473	5.947744175991089}
{0.11897946416096579	5.950799245343166}
{0.11903384751189187	5.948973208048216}
{0.11906046765261204	5.951692375594522}
{0.11912371011028519	5.953023382630534}
{0.11908924863415794	5.956185505514186}
{0.11908383131236443	5.954462431707818}
{0.11907873119839729	5.954191565618143}
{0.1190736083797297	5.9539365599197875}
{0.11905244969019423	5.95368041898641}
{0.1189469404151416	5.952622484509635}
{0.11893357645492843	5.947347020757006}
{0.11890652311982883	5.946678822746342}
{0.11888701479502874	5.945326155991363}
{0.11878894295876377	5.944350739751366}
{0.1187161509989658	5.939447147938117}
{0.1187122314956076	5.935807549948215}
{0.11872485569504768	5.935611574780303}
{0.11887361781793457	5.936242784752309}
{0.11881104526264082	5.9436808908966485}
{0.11873885577359085	5.940552263131958}
{0.11877053399969696	5.936942788679463}
{0.11886787743480264	5.938526699984771}
{0.11876424449423596	5.943393871740052}
{0.11876494566567455	5.938212224711721}
{0.11874614237098374	5.938247283283653}
{0.11873175833675145	5.937307118549108}
{0.11883299899180055	5.936587916837503}
{0.11882517587386524	5.941649949589953}
{0.11876194761008124	5.9412587936931915}
{0.11872725520142682	5.9380973805039945}
{0.11867439017002816	5.936362760071268}
{0.11871442600664453	5.933719508501341}
{0.11882796777544022	5.935721300332153}
{0.11883418494843821	5.941398388771938}
{0.11879296814808052	5.941709247421841}
{0.11864935584208021	5.9396484074039515}
{0.1185995639324236	5.932467792103934}
{0.11851752390206916	5.929978196621107}
{0.11848459980068415	5.925876195103383}
{0.1184007527019534	5.924229990034132}
{0.11839338172539067	5.920037635097591}
{0.11831080590816635	5.919669086269461}
{0.11823412987830721	5.915540295408239}
{0.11808026547605467	5.911706493915286}
{0.11803632315809297	5.904013273802657}
{0.11805552733612237	5.9018161579045705}
{0.11815878518024014	5.9027763668060445}
{0.11822480861752828	5.9079392590119255}
{0.1180844316205999	5.911240430876334}
{0.11822311776151194	5.904221581029914}
{0.11816998306096424	5.9111558880755135}
{0.11824469406883222	5.9084991530481314}
{0.11834748603109008	5.9122347034415315}
{0.11832276529433991	5.917374301554426}
{0.11819274495057676	5.916138264716925}
{0.11821999430093492	5.90963724752876}
{0.11821255834615117	5.910999715046666}
{0.1181607239762222	5.910627917307489}
{0.11824710699902523	5.908036198811037}
{0.11826756945807129	5.912355349951191}
{0.11822829821637224	5.913378472903491}
{0.11820486483368361	5.911414910818538}
{0.11828084105127239	5.9102432416841015}
{0.11825831021998576	5.91404205256354}
{0.11817186281550089	5.912915510999213}
{0.11829831165259566	5.908593140774966}
{0.11835805138288624	5.914915582629705}
{0.118316179918842	5.917902569144231}
{0.11833291713112515	5.915808995942025}
{0.1182972716189887	5.916645856556176}
{0.11837059545486565	5.914863580949354}
{0.11838498335881155	5.918529772743206}
{0.11834490761451467	5.9192491679404995}
{0.11836807957831112	5.917245380725649}
{0.11839271683697979	5.918403978915473}
{0.11829164921059447	5.919635841848908}
{0.11836902941885995	5.91458246052964}
{0.1182938403505064	5.918451470942916}
{0.11830237859050814	5.914692017525237}
{0.11839469253127632	5.915118929525324}
{0.1184959378260424	5.919734626563738}
{0.11857045146749774	5.9247968913020355}
{0.11862514973133716	5.928522573374804}
{0.11853543640624063	5.9312574865667775}
{0.11854167304972313	5.926771820311954}
{0.11861757339302556	5.927083652486078}
{0.11862933628301926	5.930878669651194}
{0.11858146284565162	5.931466814150884}
{0.11864781511199446	5.929073142282495}
{0.11863576593228707	5.93239075559964}
{0.11855985842764803	5.931788296614271}
{0.1185783440505779	5.927992921382319}
{0.11848615042160746	5.928917202528808}
{0.11840750924830375	5.924307521080285}
{0.11842740253146056	5.9203754624150955}
{0.11840119755668367	5.9213701265729375}
{0.11833688806669351	5.920059877834094}
{0.11827133978500687	5.916844403334583}
{0.118208488975515	5.913566989250248}
{0.11819988819492257	5.910424448775662}
{0.11813518798051618	5.909994409746043}
{0.11816787810872133	5.906759399025715}
{0.11834118858062742	5.908393905435975}
{0.11847454487918005	5.91705942903128}
{0.11847979680487472	5.923727243958915}
{0.11856277806661195	5.923989840243645}
{0.11854887426118679	5.928138903330502}
{0.11855287265503778	5.927443713059243}
{0.11850830389131166	5.927643632751793}
{0.11853546924246879	5.925415194565479}
{0.11858316156667507	5.926773462123338}
{0.1185189520662144	5.929158078333659}
{0.11866749937242768	5.925947603310629}
{0.11870837979671324	5.933374968621283}
{0.11873708236811888	5.935418989835566}
{0.11869714096970085	5.936854118405853}
{0.11868865064115836	5.934857048484946}
{0.11879510153361207	5.934432532057826}
{0.11871076560342547	5.939755076680511}
{0.11863601364230486	5.935538280171175}
{0.11855705667003853	5.93180068211515}
{0.11864412663494767	5.927852833501828}
{0.11865344588526262	5.93220633174729}
{0.11855177907084231	5.932672294263042}
{0.1185481078076162	5.927588953542026}
{0.11857038503532408	5.927405390380722}
{0.11854927365591307	5.928519251766115}
{0.11853875591491095	5.927463682795564}
{0.11841406660370091	5.9269377957454585}
{0.11849971812730578	5.92070333018496}
{0.1186000602973462	5.924985906365206}
{0.11854775612245026	5.930003014867222}
{0.11860804211554522	5.927387806122423}
{0.11850305390577756	5.930402105777168}
{0.118461235506688	5.925152695288788}
{0.11856266686195815	5.923061775334306}
{0.11843924025938822	5.928133343097817}
{0.1183857798186199	5.921962012969317}
{0.1182983482748699	5.9192889909309025}
{0.11835756265398455	5.914917413743398}
{0.11817259685223251	5.9178781326991325}
{0.11814439672912452	5.90862984261153}
{0.11814149534353499	5.907219836456129}
{0.11825191454435018	5.907074767176649}
{0.11827628978421825	5.91259572721741}
{0.11819166490131629	5.913814489210809}
{0.11818530705367118	5.909583245065715}
{0.11823640531790532	5.909265352683463}
{0.11812357413696908	5.911820265895174}
{0.11807013450602828	5.906178706848363}
{0.1181299474987073	5.9035067253013205}
{0.11818267835068166	5.906497374935269}
{0.11801935631164402	5.909133917533988}
{0.11802810148514152	5.900967815582111}
{0.11800213062150254	5.901405074256984}
{0.11790881926940215	5.900106531075035}
{0.11790458160413597	5.895440963470013}
{0.11785032552714304	5.895229080206701}
{0.11789318582252896	5.8925162763570595}
{0.11797712105258952	5.894659291126353}
{0.11794986020654363	5.898856052629382}
{0.11791204660614557	5.897493010327091}
{0.1179664627314564	5.895602330307185}
{0.11803100578506948	5.898323136572725}
{0.11804409236027344	5.9015502892533735}
{0.11796043247947216	5.902204618013576}
{0.11812394762744886	5.898021623973511}
{0.11806387575193904	5.90619738137235}
{0.11823816381518294	5.903193787596858}
{0.11814821170078361	5.911908190759058}
{0.11815458007202172	5.907410585039092}
{0.11837956075560177	5.907729003600997}
{0.1184510300091217	5.918978037779992}
{0.11840542165725021	5.922551500455989}
{0.1185183759144005	5.920271082862411}
{0.11866275514477367	5.925918795719924}
{0.11860488118946015	5.9331377572385895}
{0.11855650770726728	5.930244059472909}
{0.11855884085401949	5.927825385363267}
{0.1185353430437158	5.927942042700876}
{0.11850107335640296	5.926767152185694}
{0.11854848007285672	5.925053667820048}
{0.11847066435685386	5.9274240036427415}
{0.11868785780986162	5.923533217842596}
{0.11873959500485291	5.934392890492985}
{0.11873743243115963	5.9369797502425525}
{0.11889224738440962	5.936871621557889}
{0.11890655853398409	5.944612369220386}
{0.11884336566486314	5.945327926699112}
{0.11883280644588518	5.942168283243062}
{0.11884759369137883	5.9416403222941625}
{0.11880796973198664	5.9423796845688495}
{0.11891064128663201	5.9403984865992445}
{0.11892374656428004	5.945532064331516}
{0.11901157038790375	5.946187328213906}
{0.11891366492085755	5.950578519395103}
{0.11897512384382218	5.945683246042786}
{0.11897810279767851	5.948756192191016}
{0.11898830354717739	5.948905139883835}
{0.11905670725919197	5.949415177358779}
{0.11895245882494879	5.952835362959503}
{0.11899082722878247	5.947622941247347}
{0.11910339541733614	5.949541361439035}
{0.11908888930256512	5.9551697708667195}
{0.11913600956057281	5.954444465128161}
{0.11908425275447039	5.95680047802855}
{0.11903816035118749	5.954212637723431}
{0.11906989952303673	5.951908017559282}
{0.11911263534398653	5.953494976151753}
{0.11917687655276651	5.955631767199236}
{0.11921788287371815	5.958843827638236}
{0.11917000235598356	5.960894143685825}
{0.1191932591367137	5.958500117799091}
{0.11923923469989894	5.959662956835602}
{0.1192468231902491	5.961961734994856}
{0.11929575587220949	5.962341159512369}
{0.11938621653248331	5.9647877936103875}
{0.11943204531276043	5.969310826624084}
{0.11936030192909813	5.97160226563794}
{0.11938997841007165	5.968015096454821}
{0.11938500380739847	5.969498920503504}
{0.11946351707671435	5.969250190369848}
{0.11937674662141268	5.973175853835637}
{0.11948467811275178	5.968837331070557}
{0.11958126437271523	5.974233905637513}
{0.11965049747387654	5.979063218635681}
{0.1195097710454487	5.9825248736937535}
{0.1196009270065838	5.975488552272358}
{0.11955786897646783	5.980046350329114}
{0.11945816740144458	5.977893448823318}
{0.11954048417139157	5.972908370072155}
{0.11951610418367672	5.977024208569506}
{0.1196402396485405	5.975805209183762}
{0.11949964033897705	5.982011982426949}
{0.11945145763004075	5.974982016948778}
{0.11950966206977098	5.972572881501959}
{0.1196087688171615	5.975483103488473}
{0.11959418662141488	5.980438440857997}
{0.11945619364175102	5.9797093310706675}
{0.11934692592730745	5.972809682087476}
{0.11929053411300505	5.9673462963652995}
{0.119248355747191	5.964526705650183}
{0.11929625803541263	5.962417787359478}
{0.11938445343508987	5.964812901770561}
{0.11937717781866435	5.969222671754424}
{0.11934034937103101	5.968858890933148}
{0.1192959395260635	5.967017468551482}
{0.11925375008736219	5.964796976303099}
{0.11920055992941306	5.962687504368034}
{0.1192293447393483	5.9600279964705765}
{0.1193037814293237	5.961467236967342}
{0.11939283655189237	5.965189071466117}
{0.1194297271351421	5.969641827594543}
{0.11933702048346431	5.971486356757035}
{0.11928698721325826	5.966851024173152}
{0.11924714143176048	5.964349360662849}
{0.11924014492625416	5.962357071587963}
{0.11918002681561528	5.96200724631265}
{0.11924841191461813	5.9590013407807}
{0.1193511619483424	5.962420595730848}
{0.11945508380866109	5.9675580974170614}
{0.11938856145889368	5.972754190433002}
{0.11933374169003412	5.969428072944631}
{0.11942802489781605	5.966687084501652}
{0.1194374760163438	5.97140124489075}
{0.11943365919677167	5.971873800817139}
{0.11946472542016308	5.971682959838535}
{0.11947249535431673	5.9732362710081}
{0.11946275693604044	5.973624767715791}
{0.11952810745903768	5.973137846801971}
{0.11945144339606538	5.976405372951829}
{0.11955542728665829	5.972572169803221}
{0.11952266757049669	5.977771364332866}
{0.11947703304415734	5.976133378524777}
{0.11960283864851355	5.9738516522078156}
{0.11964016831907809	5.980141932425627}
{0.1194098194838377	5.982008415953855}
{0.11955048615240817	5.970490974191829}
{0.11958093675809019	5.977524307620348}
{0.11966894783595687	5.979046837904454}
{0.11956244847413888	5.983447391797787}
{0.11952127454155882	5.978122423706883}
{0.11946495915024465	5.976063727077881}
{0.11949292258127532	5.9732479575121715}
{0.11948328311934754	5.974646129063708}
{0.11943021397186765	5.974164155967318}
{0.11940806140545313	5.97151069859332}
{0.11945730587542878	5.9704030702725905}
{0.11942784908809327	5.972865293771373}
{0.1193121516483174	5.97139245440459}
{0.11934455782377937	5.965607582415803}
{0.1194134503755036	5.967227891188899}
{0.11939088623225376	5.9706725187751095}
{0.11941186458479591	5.969544311612619}
{0.11922511215566899	5.970593229239726}
{0.11916862316647435	5.961255607783378}
{0.11918279899696285	5.95843115832365}
{0.11921998626257972	5.959139949848072}
{0.1192743950348576	5.960999313128923}
{0.11925372044503069	5.963719751742808}
{0.1191521767107249	5.962686022251471}
{0.1192635011890139	5.957608835536176}
{0.11941337672912776	5.9631750594506325}
{0.1194272492950348	5.970668836456322}
{0.11937453140326867	5.971362464751677}
{0.11952787458509204	5.96872657016337}
{0.11964360601441784	5.976393729254539}
{0.11967388826678887	5.982180300720827}
{0.1197485396830127	5.983694413339385}
{0.11969437572513729	5.987426984150576}
{0.1197114807581077	5.984718786256806}
{0.11973646421923317	5.9855740379053275}
{0.11973828324306346	5.986823210961595}
{0.11973011945447516	5.986914162153111}
{0.11985925915313018	5.9865059727236964}
{0.11982278629083003	5.992962957656451}
{0.11975208892678735	5.991139314541438}
{0.11963636259870024	5.987604446339318}
{0.11961033263671851	5.981818129934949}
{0.11950976276823742	5.980516631835864}
{0.11947453830108139	5.97548813841181}
{0.11943491783945268	5.973726915054003}
{0.11948102322963092	5.9717458919725654}
{0.11953597314001682	5.97405116148148}
{0.11948689103074646	5.976798657000779}
{0.11951136115979072	5.974344551537258}
{0.11959012398886743	5.975568057989469}
{0.11969248841488231	5.979506199443311}
{0.11982233208464844	5.984624420744057}
{0.11975300073476804	5.9911166042323645}
{0.11960063338140879	5.987650036738344}
{0.11951792366492547	5.98003166907038}
{0.11930100787490887	5.9758961832462205}
{0.11931077357532449	5.9650503937453925}
{0.11942486004653302	5.965538678766173}
{0.1193494123940339	5.971243002326598}
{0.11943335995726283	5.96747061970164}
{0.11942154362008364	5.971667997863094}
{0.11945401993208933	5.971077181004135}
{0.11946661249519583	5.972700996604419}
{0.1196196348055831	5.9733306247597415}
{0.11961080779206108	5.980981740279099}
{0.11973943120481675	5.9805403896030045}
{0.11972714662597944	5.986971560240782}
{0.11958454280584382	5.986357331298922}
{0.11942809803569747	5.979227140292143}
{0.11939952518904903	5.971404901784818}
{0.11931926550577658	5.969976259452397}
{0.1192920842269713	5.965963275288771}
{0.1192424836603112	5.96460421134851}
{0.11920287025556552	5.962124183015507}
{0.11911784149623562	5.960143512778232}
{0.11916673346414275	5.95589207481174}
{0.11907522806235023	5.958336673207094}
{0.1190161914454117	5.9537614031174675}
{0.11896689508269478	5.950809572270542}
{0.11889542775704544	5.948344754134702}
{0.11880609525948178	5.944771387852226}
{0.11881861314843435	5.9403047629740415}
{0.11874032677156829	5.940930657421673}
{0.11873193314817591	5.937016338578371}
{0.1186404941720224	5.93659665740875}
{0.11855140274700571	5.932024708601071}
{0.11855127166282371	5.927570137350234}
{0.11856954209376495	5.927563583141134}
{0.11856325637596207	5.928477104688196}
{0.11861180795573391	5.928162818798051}
{0.11864376109900401	5.930590397786639}
{0.11859806853535268	5.932188054950147}
{0.1186424384490896	5.929903426767582}
{0.1185871437848008	5.932121922454429}
{0.11856599552709711	5.929357189239987}
{0.1185983175663412	5.928299776354801}
{0.1185353085311759	5.929915878317006}
{0.1184635361687337	5.9267654265587435}
{0.11837028366760638	5.923176808436626}
{0.11831745314143689	5.918514183380263}
{0.11823764115483977	5.915872657071788}
{0.1184121681972168	5.911882057741929}
{0.11853749239573018	5.920608409860786}
{0.11862689868134307	5.926874619786454}
{0.11858775438066974	5.931344934067102}
{0.11866267385761889	5.929387719033432}
{0.11869602449841375	5.933133692880895}
{0.1187035692583877	5.934801224920633}
{0.1187611380356663	5.9351784629193345}
{0.1188854235454855	5.93805690178326}
{0.1188528339705025	5.944271177274223}
{0.11875075432690266	5.942641698525074}
{0.11885355108773395	5.93753771634508}
{0.11892778872093845	5.942677554386645}
{0.11889002683116029	5.946389436046873}
{0.11890259864028913	5.9445013415579675}
{0.11893639561209411	5.945129932014408}
{0.11896236043023414	5.946819780604657}
{0.11894870824023157	5.948118021511654}
{0.1188786572286262	5.947435412011527}
{0.11877844792439977	5.943932861431256}
{0.11880905225987334	5.938922396219931}
{0.11870448093628172	5.940452612993613}
{0.11872252012860092	5.935224046814035}
{0.1185808149017883	5.936126006429996}
{0.11854905725344297	5.929040745089364}
{0.11859119464073867	5.927452862672102}
{0.11855068924138305	5.929559732036888}
{0.11872804988246514	5.927534462069107}
{0.11883874724991615	5.93640249412321}
{0.1190400855589952	5.941937362495765}
{0.11895663132412303	5.952004277949715}
{0.11888441753283535	5.947831566206107}
{0.11868321903177675	5.944220876641726}
{0.1186013254394624	5.934160951588794}
{0.11865563633226264	5.930066271973066}
{0.11884885231027238	5.932781816613083}
{0.11872150965294735	5.942442615513572}
{0.11854693387041487	5.93607548264732}
{0.11873268272663677	5.927346693520697}
{0.11870739103456783	5.936634136331787}
{0.11867878756990544	5.935369551728337}
{0.11867022042112886	5.93393937849522}
{0.11865236951786633	5.933511021056391}
{0.11866164149680204	5.93261847589326}
{0.11890300812150474	5.9330820748400495}
{0.11879756013412901	5.945150406075185}
{0.11887818977296397	5.939878006706402}
{0.11892838831331128	5.943909488648147}
{0.11906883774560406	5.94641941566551}
{0.11920814750061733	5.953441887280146}
{0.11908004985699626	5.9604073750308135}
{0.11911627663041242	5.954002492849755}
{0.11893186621221158	5.95581383152056}
{0.11889761862335865	5.946593310610526}
{0.11892112202280737	5.944880931167877}
{0.11878803587197591	5.946056101140316}
{0.11879173628853786	5.939401793598735}
{0.11872973381697072	5.939586814426832}
{0.11877352500286056	5.93648669084847}
{0.11879845714268183	5.938676250142966}
{0.11876224045244675	5.939922857134031}
{0.11875196395105797	5.938112022622278}
{0.11869316618781739	5.937598197552842}
{0.11872391434188465	5.9346583093908105}
{0.11870801857114793	5.936195717094173}
{0.11863967869685967	5.935400928557331}
{0.11858798009334223	5.931983934842921}
{0.11863771823980346	5.929399004667052}
{0.11855718768311585	5.931885911990115}
{0.11838946910312387	5.9278593841557345}
{0.11824675429340784	5.919473455156143}
{0.11818318787555732	5.912337714670328}
{0.11816390088839653	5.909159393777808}
{0.11808949240333534	5.908195044419768}
{0.11800378384373421	5.904474620166713}
{0.1179669406774975	5.900189192186656}
{0.11799281015354851	5.898347033874816}
{0.11806060743833002	5.899640507677376}
{0.11825861081942335	5.9030303719164445}
{0.11842333259484114	5.912930540971112}
{0.11848440691252034	5.9211666297419985}
{0.11859921632958734	5.924220345625956}
{0.11861479657632444	5.929960816479307}
{0.11862745752119372	5.930739828816164}
{0.11860239099293732	5.931372876059627}
{0.11869478604717881	5.9301195496468075}
{0.11849827177635062	5.934739302358886}
{0.11853357706335213	5.924913588817476}
{0.11869609897667283	5.926678853167554}
{0.11871070028713197	5.934804948833584}
{0.11871636288540982	5.935535014356546}
{0.11860466048177411	5.93581814427043}
{0.11850505576977712	5.930233024088645}
{0.1184735871364294	5.925252788488794}
{0.11834673624572631	5.923679356821413}
{0.11841510423245566	5.917336812286257}
{0.11848554390288007	5.920755211622718}
{0.11844563184060429	5.92427719514394}
{0.1183699733050166	5.922281592030146}
{0.11833116558094182	5.91849866525076}
{0.118278125509993	5.916558279047024}
{0.11838121336134706	5.913906275499583}
{0.1184482248542339	5.9190606680672895}
{0.11839877836110459	5.922411242711637}
{0.11824878139221084	5.9199389180551725}
{0.11845411664736945	5.91243906961049}
{0.1184229886959324	5.922705832368424}
{0.11851924545921434	5.921149434796559}
{0.11844531390264314	5.925962272960655}
{0.11844454688301448	5.922265695132101}
{0.11832990027731663	5.922227344150669}
{0.11846470860124077	5.916495013865783}
{0.11841830250929708	5.923235430061993}
{0.1184179087179221	5.920915125464804}
{0.1184306519026461	5.920895435896058}
{0.11824812885743807	5.921532595132256}
{0.11814385396820701	5.912406442871858}
{0.11820343466652493	5.907192698410309}
{0.1180670374229141	5.9101717333262}
{0.11796292510479107	5.903351871145661}
{0.11819135328435147	5.8981462552395065}
{0.11825667303892326	5.909567664217528}
{0.11837117365710093	5.912833651946121}
{0.1183359622246485	5.918558682854996}
{0.11836457992079304	5.916798111232374}
{0.1186695767673761	5.9182289960396}
{0.11862339511830876	5.933478838368756}
{0.11868988068798525	5.9311697559153895}
{0.1187525520137366	5.934494034399215}
{0.11876718919607127	5.937627600686786}
{0.11872309468366711	5.938359459803513}
{0.11870023596977224	5.936154734183307}
{0.11872915807926092	5.935011798488557}
{0.11867776301184381	5.936457903962986}
{0.1186812814009453	5.933888150592137}
{0.11844053840340887	5.934064070047214}
{0.11852217852247567	5.922026920170387}
{0.11841451408495185	5.926108926123728}
{0.11860844544623395	5.920725704247538}
{0.11811653782508741	5.930422272311649}
{0.11800992338464196	5.905826891254324}
{0.1180439257643341	5.900496169232051}
{0.11817416466469953	5.902196288216655}
{0.11840700800779075	5.908708233234926}
{0.11826580756872943	5.920350400389487}
{0.1182855737047202	5.913290378436423}
{0.1183411474575106	5.914278685235967}
{0.11828727725134489	5.9170573728754805}
{0.11831181738195576	5.914363862567197}
{0.11831904265985309	5.915590869097743}
{0.11843419140919392	5.9159521329926}
{0.11841410858019433	5.921709570459645}
{0.11822217305931759	5.920705429009664}
{0.11828046796242019	5.9111086529658285}
{0.11819726551261915	5.914023398120958}
{0.1183439641351762	5.909863275630912}
{0.11852450021675236	5.917198206758761}
{0.11841800373335962	5.926225010837573}
{0.11832490734778565	5.920900186667936}
{0.11846753005109124	5.916245367389238}
{0.1187280110026702	5.923376502554521}
{0.11861851309484353	5.936400550133468}
{0.11872115855155882	5.930925654742133}
{0.11869821674340049	5.936057927577899}
{0.11871110699251536	5.934910837169984}
{0.11876769555170308	5.935555349625725}
{0.11873095518107203	5.938384777585108}
{0.11893626674799214	5.936547759053553}
{0.11892800041244456	5.946813337399561}
{0.11894408734675814	5.946400020622185}
{0.1190888484447639	5.947204367337861}
{0.11911995776983995	5.954442422238146}
{0.11901858729042514	5.95599788849194}
{0.11888667151483408	5.950929364521206}
{0.11886166705362977	5.944333575741654}
{0.11885554185198988	5.9430833526814375}
{0.11846854283943266	5.9427770925994405}
{0.11861995204929032	5.923427141971588}
{0.11851299547301301	5.930997602464466}
{0.11846143506452518	5.9256497736505995}
{0.11870239906400948	5.923071753226213}
{0.11872445545130855	5.935119953200424}
{0.11885613443166815	5.9362227725653804}
{0.11889221503302039	5.942806721583356}
{0.11890502969454497	5.944610751650968}
{0.11890023886493918	5.945251484727194}
{0.11909511325159164	5.945011943246906}
{0.11917285075378481	5.954755662579527}
{0.11912047944070726	5.9586425376891885}
{0.11921937912438842	5.956023972035313}
{0.11908251043978546	5.960968956219366}
{0.11923789296365989	5.9541255219892255}
{0.11895730678486185	5.961894648182949}
{0.11922992557725932	5.947865339243045}
{0.11909661377415559	5.961496278862917}
{0.11910436204655639	5.954830688707733}
{0.11892284156889875	5.9552181023277715}
{0.11888326486243489	5.946142078444891}
{0.11889569607105317	5.944163243121697}
{0.1188340302704522	5.944784803552613}
{0.11867248610043234	5.941701513522562}
{0.1189449770686537	5.933624305021566}
{0.11885700974657133	5.94724885343264}
{0.11880928230482479	5.942850487328524}
{0.1187601156703646	5.940464115241194}
{0.1186670675797636	5.938005783518187}
{0.11860194324273404	5.933353378988135}
{0.11875170069093621	5.9300971621366525}
{0.11864454757860163	5.937585034546767}
{0.11863610469144963	5.932227378930038}
{0.11848246737094778	5.93180523457244}
{0.11832507717069267	5.924123368547342}
{0.11816324337464464	5.916253858534586}
{0.11821707786428855	5.908162168732177}
{0.11833062772920235	5.91085389321437}
{0.11864176968838185	5.91653138646006}
{0.1185416794726129	5.932088484419039}
{0.11854342509578236	5.927083973630589}
{0.11857188912257494	5.927171254789063}
{0.11850395429490876	5.928594456128699}
{0.1186846497068115	5.925197714745389}
{0.1185892733377599	5.934232485340521}
{0.11867733147040609	5.929463666887945}
{0.11856540786836318	5.933866573520251}
{0.11871159165427828	5.928270393418108}
{0.11859715338042154	5.935579582713866}
{0.11858434243827601	5.92985766902103}
{0.11845049888499078	5.9292171219137515}
{0.11847497334055591	5.922524944249488}
{0.11829749112834159	5.923748667027743}
{0.11812415382862579	5.914874556417033}
{0.11790003863950155	5.906207691431239}
{0.11786865026042954	5.895001931975029}
{0.11768579420115233	5.893432513021428}
{0.11785893405095596	5.88428971005757}
{0.11802381497945817	5.89294670254775}
{0.11798748591620578	5.901190748972856}
{0.11808341393731311	5.899374295810234}
{0.11782909411320346	5.904170696865597}
{0.11769299469223968	5.891454705660119}
{0.1177170717404381	5.884649734611933}
{0.1175830710368747	5.885853587021853}
{0.11759556578929543	5.8791535518436815}
{0.11766457392514013	5.879778289464713}
{0.1174174895327411	5.883228696256948}
{0.11727583204949199	5.870874476637002}
{0.11745490493031137	5.863791602474541}
{0.11757062076376336	5.872745246515505}
{0.1176127545179324	5.878531038188106}
{0.11745239492992438	5.880637725896562}
{0.11728638158287338	5.872619746496159}
{0.11712160211607772	5.864319079143611}
{0.11700197513779227	5.856080105803831}
{0.11690310094274271	5.8500987568895555}
{0.11687181627252333	5.845155047137078}
{0.11685706023533228	5.843590813626105}
{0.11664424759761872	5.842853011766555}
{0.1166776133626496	5.832212379880879}
{0.11668437550868356	5.833880668132422}
{0.1169107507169331	5.834218775434112}
{0.11697703001620043	5.845537535846592}
{0.11681626642551185	5.848851500809962}
{0.11668839423361904	5.84081332127553}
{0.11678391381310681	5.8344197116808925}
{0.11689334970152332	5.839195690655275}
{0.11680083256272776	5.844667485076103}
{0.11660447719976363	5.840041628136324}
{0.1164120350526506	5.830223859988119}
{0.11672595765038896	5.820601752632469}
{0.116840506624107	5.836297882519388}
{0.11710762806694017	5.842025331205287}
{0.11705875862678312	5.85538140334695}
{0.11700603176588577	5.852937931339088}
{0.1169139984650651	5.850301588294223}
{0.11688401340930392	5.84569992325319}
{0.11682346868698731	5.8442006704651295}
{0.11666973462100465	5.841173434349299}
{0.11672249158763838	5.833486731050156}
{0.11654300035609805	5.83612457938185}
{0.11634888269797226	5.827150017804822}
{0.11645971170932054	5.817444134898536}
{0.11637109226544007	5.822985585465948}
{0.11650861697484727	5.818554613271928}
{0.1165096955092788	5.825430848742292}
{0.11641216489803019	5.825484775463866}
{0.11645898563306861	5.820608244901438}
{0.11657324340058846	5.82294928165336}
{0.11637583628715287	5.828662170029349}
{0.11657002466799121	5.818791814357575}
{0.11663812414059664	5.828501233399489}
{0.11666793627535706	5.83190620702976}
{0.1165207416774181	5.833396813767782}
{0.11660552957007438	5.826037083870841}
{0.11655119985938713	5.830276478503647}
{0.1164397736706657	5.8275599929692845}
{0.11643225724608353	5.821988683533216}
{0.1165826235434522	5.8216128623041055}
{0.11655105874759152	5.829131177172535}
{0.11648991948339064	5.827552937379502}
{0.11651731785901376	5.824495974169457}
{0.11645867777789844	5.825865892950617}
{0.11629771097361377	5.8229338888948545}
{0.1162552516377491	5.814885548680615}
{0.11654159065296867	5.8127625818873785}
{0.11675343936340973	5.827079532648357}
{0.11698811427495129	5.837671968170415}
{0.11697373048267651	5.849405713747495}
{0.11696153692227355	5.848686524133758}
{0.11680568743873929	5.848076846113609}
{0.11689418708843329	5.840284371936898}
{0.11677804121580475	5.8447093544215925}
{0.11672271003259624	5.83890206079017}
{0.11682756162295085	5.836135501629744}
{0.11666359185161662	5.841378081147478}
{0.11644871447197071	5.833179592580765}
{0.11639085320967164	5.822435723598463}
{0.1163078641603997	5.8195426604835125}
{0.11631646729037808	5.815393208019914}
{0.11621534572962965	5.815823364518835}
{0.11628417271447508	5.810767286481412}
{0.11633355351493485	5.814208635723683}
{0.11641681661905248	5.81667767574667}
{0.11626792255706826	5.8208408309525455}
{0.11636005487578671	5.813396127853341}
{0.11625143846731513	5.818002743789266}
{0.11655496433762282	5.812571923365692}
{0.11666710689000831	5.827748216881079}
{0.11673992216117908	5.833355344500356}
{0.11707682816968126	5.836996108058896}
{0.11685709140592383	5.853841408483996}
{0.11671023285935603	5.842854570296138}
{0.11667155520892042	5.83551164296774}
{0.11673418298411839	5.833577760445956}
{0.11679257374106074	5.8367091492058565}
{0.11687911436754733	5.839628687052976}
{0.11671077832448568	5.843955718377302}
{0.11659758191719642	5.835538916224223}
{0.1163115986411824	5.829879095859763}
{0.11637752842885668	5.815579932059062}
{0.11635071455524874	5.818876421442773}
{0.11641757219188897	5.817535727762382}
{0.11635597975595638	5.820878609594383}
{0.11627111453337165	5.817798987797761}
{0.11663903853503603	5.813555726668517}
{0.11647558679559278	5.831951926751734}
{0.1164256304070149	5.823779339779568}
{0.1164995610655447	5.821281520350674}
{0.1163906743583273	5.824978053277161}
{0.11654825062178654	5.819533717916291}
{0.11672010353042804	5.827412531089252}
{0.1166395155549605	5.836005176521321}
{0.11633308810143289	5.831975777747951}
{0.1162608262967758	5.816654405071565}
{0.11638145204440208	5.8130413148387134}
{0.11638677379268149	5.819072602220031}
{0.11641978425555263	5.819338689634007}
{0.1162283646685384	5.820989212777565}
{0.11602222948235064	5.811418233426851}
{0.116123137053961	5.801111474117463}
{0.11615306733949642	5.806156852697987}
{0.11650064801662804	5.807653366974757}
{0.1165673116252525	5.82503240083134}
{0.11662507618367866	5.828365581262565}
{0.11658986849888739	5.831253809183866}
{0.11658522135751373	5.8294934249443005}
{0.11660449697667961	5.829261067875624}
{0.11674580254440792	5.8302248488339155}
{0.11657557561254338	5.8372901272203315}
{0.11648992439823011	5.8287787806271085}
{0.11623450947856087	5.824496219911441}
{0.1162445960294279	5.811725473927973}
{0.11614923174699501	5.812229801471324}
{0.11631712793921731	5.807461587349685}
{0.11621470482378629	5.815856396960792}
{0.11622527229942836	5.810735241189241}
{0.11615649410675634	5.811263614971342}
{0.11591691059920094	5.807824705337743}
{0.11599269691577034	5.79584552995997}
{0.11595905794377719	5.7996348457884395}
{0.11586855296975734	5.79795289718878}
{0.1157560023590633	5.79342764848779}
{0.11586658237912807	5.787800117953089}
{0.11588661733254076	5.7933291189563265}
{0.11583913771420692	5.794330866626959}
{0.11573125670334111	5.7919568857102695}
{0.11565207310207244	5.7865628351669764}
{0.115498893223147	5.782603655103544}
{0.11519750258023637	5.774944661157272}
{0.11517108901188276	5.759875129011732}
{0.11518276398938983	5.758554450594058}
{0.1154950560340193	5.759138199469411}
{0.11562734859352358	5.774752801700884}
{0.11563604202085491	5.7813674296761}
{0.11575167556772276	5.781802101042666}
{0.11570808989265892	5.787583778386064}
{0.11558135409079726	5.785404494632874}
{0.11543013938100412	5.779067704539789}
{0.11540904329212119	5.771506969050128}
{0.11547341308217199	5.770452164605985}
{0.115639438052392	5.7736706541085265}
{0.1157349385006161	5.781971902619527}
{0.11565754569614045	5.786746925030731}
{0.11537945599398625	5.782877284806947}
{0.11535449919003447	5.768972799699239}
{0.11571295231076488	5.76772495950165}
{0.11564638666858157	5.785647615538173}
{0.11555122944104373	5.782319333429006}
{0.11573971651245382	5.777561472052118}
{0.11563709979220746	5.7869858256226205}
{0.11581318220998002	5.781854989610296}
{0.11588006256837843	5.790659110498926}
{0.11589677636147272	5.794003128418851}
{0.11574585166439721	5.794838818073567}
{0.11576438526316546	5.787292583219792}
{0.11576622217230349	5.788219263158202}
{0.11566491092968466	5.788311108615111}
{0.11543480878769706	5.783245546484162}
{0.11558226519749067	5.771740439384781}
{0.11545615637705763	5.77911325987446}
{0.11540748717708299	5.772807818852808}
{0.11533076935187991	5.770374358854078}
{0.115327104608566	5.766538467593925}
{0.11534641679024736	5.766355230428227}
{0.11508916805791608	5.767320839512295}
{0.11516128861458692	5.754458402895732}
{0.1154770441921055	5.758064430729271}
{0.11570326848413377	5.7738522096052}
{0.11579581562277635	5.785163424206624}
{0.11592144721072258	5.789790781138748}
{0.11580767679473852	5.796072360536053}
{0.11584138641556468	5.790383839736851}
{0.11572945351751987	5.792069320778165}
{0.11557778412580158	5.78647267587592}
{0.11565195657788935	5.778889206290009}
{0.11579508399912093	5.782597828894392}
{0.11597585743986205	5.7897541999559685}
{0.11590393053003288	5.798792871993023}
{0.11581502617826468	5.795196526501562}
{0.11586820275540333	5.7907513089131495}
{0.115837306738823	5.793410137770084}
{0.11569676133699437	5.791865336941074}
{0.11594118015459129	5.784838066849643}
{0.11605769812605479	5.7970590077294855}
{0.11589819527182511	5.8028849063026655}
{0.11589855784765635	5.794909763591182}
{0.11553721061523856	5.794927892382739}
{0.11545832730462612	5.7768605307618515}
{0.11542631647302366	5.772916365231227}
{0.11530137110915427	5.7713158236511095}
{0.11522533137659625	5.765068555457639}
{0.11498466875543362	5.76126656882974}
{0.11502147900928616	5.749233437771602}
{0.11499660065640571	5.751073950464234}
{0.11488983772193165	5.7498300328202125}
{0.1147091092189628	5.744491886096507}
{0.11471133751207903	5.735455460948062}
{0.1149067649247424	5.735566875603879}
{0.11485613492097305	5.745338246237049}
{0.11484747354021188	5.7428067460485765}
{0.11491283561276947	5.742373677010516}
{0.11508092736461584	5.7456417806383975}
{0.11522724652790732	5.754046368230712}
{0.11516837631840428	5.761362326395291}
{0.11533538635342933	5.7584188159201375}
{0.11543333358704595	5.766769317671392}
{0.11535533302176038	5.771666679352219}
{0.11552965108361357	5.767766651087942}
{0.11575372797888296	5.776482554180607}
{0.11569520861462283	5.787686398944073}
{0.11552279786276584	5.784760430731073}
{0.11548429117527913	5.776139893138212}
{0.11551515734004585	5.774214558763878}
{0.11551060629845468	5.775757867002207}
{0.11542733885290099	5.775530314922646}
{0.11547774391289418	5.7713669426449625}
{0.11553761705945496	5.773887195644627}
{0.11564144204277661	5.776880852972668}
{0.11552111222895606	5.7820721021387484}
{0.11550390638097842	5.776055611447719}
{0.11576656560922116	5.775195319048842}
{0.11560286584500529	5.788328280460975}
{0.11543025046113678	5.780143292250182}
{0.11542474688928583	5.77151252305676}
{0.11565116381288608	5.771237344464212}
{0.11566522306862485	5.782558190644223}
{0.1153533471352872	5.7832611534311615}
{0.11528097897641001	5.767667356764278}
{0.11515703234775904	5.764048948820417}
{0.1153175462496642	5.7578516173878675}
{0.11531975932348922	5.7658773124831235}
{0.11548017061199918	5.76598796617438}
{0.11541262722041393	5.774008530599877}
{0.1154267154809969	5.77063136102062}
{0.11561428233613583	5.77133577404977}
{0.11566737123927628	5.7807141168067195}
{0.11586827265801639	5.783368561963738}
{0.1158833103454278	5.793413632900738}
{0.11595643845496185	5.79416551727131}
{0.1160769829765276	5.797821922748008}
{0.11600228953395803	5.803849148826299}
{0.11614082219108639	5.800114476697825}
{0.1160885760461371	5.807041109554241}
{0.11618984547960114	5.804428802306776}
{0.116035561236015	5.809492273979978}
{0.11623110447063778	5.80177806180067}
{0.11625548312555065	5.811555223531808}
{0.11599783018726868	5.812774156277452}
{0.11610135546949375	5.799891509363349}
{0.11620145702302784	5.805067773474604}
{0.1164210057969644	5.810072851151309}
{0.11660044276817623	5.821050289848144}
{0.11641282342319682	5.830022138408739}
{0.11625657422678844	5.820641171159771}
{0.11633220641710917	5.812828711339347}
{0.11613588837271827	5.816610320855382}
{0.11577270290519315	5.806794418635838}
{0.11559372677277167	5.78863514525958}
{0.1155426731032512	5.779686338638509}
{0.11553834944638496	5.7771336551624834}
{0.11567467214106321	5.7769174723191705}
{0.11565868081169872	5.783733607053085}
{0.1154576319420646	5.782934040584858}
{0.1153626080438502	5.772881597103149}
{0.11552930292220408	5.768130402192434}
{0.11536356761888401	5.7764651461101275}
{0.11537906447906952	5.768178380944126}
{0.11514333415245659	5.7689532239534}
{0.1153607609245014	5.757166707622753}
{0.11520240442404425	5.768038046224989}
{0.11541081979412085	5.760120221202133}
{0.11537033996169949	5.770540989705966}
{0.11550093111484377	5.768516998084897}
{0.11562234015894961	5.775046555742118}
{0.1156603777826094	5.781117007947409}
{0.11554099745579245	5.783018889130402}
{0.11557488909116817	5.777049872789557}
{0.11531750931182656	5.778744454558335}
{0.11546837248929122	5.765875465591257}
{0.11568609016776855	5.773418624464485}
{0.11572257217609377	5.7843045083883515}
{0.1156898089853398	5.7861286088046215}
{0.11565813581627538	5.784490449266916}
{0.11596055883141912	5.782906790813696}
{0.11595817469776067	5.798027941570885}
{0.1159725819589357	5.7979087348879625}
{0.11626614579569168	5.798629097946715}
{0.11630382408302885	5.813307289784517}
{0.11629324338710104	5.815191204151372}
{0.11624812501972624	5.814662169354978}
{0.11633564932395866	5.81240625098624}
{0.11645127354410106	5.816782466197856}
{0.11644277040771085	5.822563677204977}
{0.11637560770557957	5.8221385203854625}
{0.11644022957222137	5.818780385278903}
{0.11629569774516291	5.822011478610995}
{0.1164180699228728	5.814784887258067}
{0.11637549208285132	5.820903496143563}
{0.11623437542142363	5.818774604142487}
{0.11638856607120082	5.811718771071103}
{0.11638652147968363	5.819428303559961}
{0.11639544781245091	5.8193260739841035}
{0.1162425820403218	5.819772390622462}
{0.11615628456184632	5.812129102016006}
{0.11586517058594896	5.8078142280922345}
{0.11554563379765859	5.793258529297367}
{0.11516678572980274	5.777281689882854}
{0.11508024396217777	5.758339286490057}
{0.11495946957224636	5.754012198108807}
{0.11500201094298242	5.7479734786122325}
{0.11489019793216997	5.750100547149039}
{0.11466765811902987	5.744509896608411}
{0.11446394377391923	5.733382905951412}
{0.11450521474245802	5.723197188695879}
{0.11445781567842286	5.725260737122813}
{0.11444609707591097	5.722890783921057}
{0.11427211639183966	5.722304853795461}
{0.11424433933540971	5.713605819591898}
{0.11423968967306203	5.712216966770395}
{0.11387655837053215	5.71198448365301}
{0.11394078733411221	5.693827918526521}
{0.11391965299853374	5.697039366705524}
{0.11402569260161427	5.6959826499266}
{0.11413196137318134	5.701284630080617}
{0.1142986417466135	5.706598068658971}
{0.11436009344621854	5.7149320873305784}
{0.11453264060183531	5.718004672310829}
{0.11469567843339218	5.7266320300916655}
{0.11481422721711276	5.734783921669519}
{0.11470892423910477	5.740711360855545}
{0.1147070387089215	5.735446211955142}
{0.11453973448733472	5.735351935445979}
{0.11457444187363168	5.72698672436664}
{0.11475390618015029	5.728722093681488}
{0.11475133299136557	5.737695309007422}
{0.11450796685349976	5.737566649568182}
{0.11428414506562118	5.725398342674892}
{0.11459552925244694	5.714207253280968}
{0.1147250097517619	5.729776462622253}
{0.11460799891715323	5.736250487588009}
{0.11476703870280416	5.730399945857574}
{0.11462157501656516	5.738351935140123}
{0.11465420050925944	5.731078750828166}
{0.11447428567394767	5.732710025462885}
{0.1144266230982575	5.723714283697296}
{0.11460720159169732	5.721331154912781}
{0.11426600078032051	5.730360079584772}
{0.11418370953365435	5.713300039015938}
{0.11428770471579972	5.70918547668263}
{0.11422160751614127	5.714385235789897}
{0.11421196348304839	5.71108037580697}
{0.1143695998265558	5.7105981741523335}
{0.11403574958266367	5.7184799913276985}
{0.11433258829224249	5.701787479133096}
{0.114428115626858	5.716629414612032}
{0.1143637098140636	5.721405781342808}
{0.11433006941987785	5.718185490703087}
{0.1145595259858099	5.7165034709938}
{0.1149291552022924	5.727976299290402}
{0.11482973615115513	5.7464577601145255}
{0.11449505657676116	5.741486807557662}
{0.11422647504123679	5.72475282883796}
{0.11395997305034804	5.7113237520617375}
{0.11404946879255111	5.697998652517303}
{0.11407755056221917	5.702473439627458}
{0.11395560605166113	5.703877528110857}
{0.11397895155004432	5.697780302582954}
{0.1142713826297954	5.698947577502118}
{0.11443722515993007	5.713569131489669}
{0.11461587392219401	5.7218612579964}
{0.11465895108057278	5.730793696109598}
{0.11483527078107925	5.732947554028539}
{0.11480623203055157	5.741763539053862}
{0.11465511872560329	5.7403116015274795}
{0.11449766080870735	5.732755936280061}
{0.1144923957981174	5.724883040435267}
{0.11425885300806624	5.7246197899057645}
{0.11396423993290027	5.712942650403209}
{0.11411244745023728	5.698211996644913}
{0.11380486554069127	5.705622372511764}
{0.11397664556736001	5.690243277034466}
{0.1138493099393807	5.698832278367902}
{0.11395039044836237	5.692465496968934}
{0.11393165619451598	5.697519522418024}
{0.11395773684831323	5.696582809725701}
{0.11434980621880585	5.697886842415567}
{0.1140554072082973	5.717490310940197}
{0.11394067412126858	5.702770360414774}
{0.11400484306701004	5.697033706063337}
{0.11418812405178756	5.700242153350406}
{0.11394764140942519	5.7094062025892836}
{0.11406267110595732	5.697382070471164}
{0.11406933594337688	5.70313355529777}
{0.11401576585168734	5.703466797168746}
{0.11400956241707871	5.700788292584266}
{0.11424417759898048	5.70047812085384}
{0.11414887767658183	5.712208879948927}
{0.11408509797723239	5.707443883828992}
{0.11412822749502427	5.704254898861521}
{0.11416074316640547	5.70641137475112}
{0.11422625472699358	5.7080371583201845}
{0.11432620790003256	5.711312736349591}
{0.11450268520840648	5.716310395001539}
{0.11445796051845579	5.725134260420239}
{0.11435293185262053	5.7228980259227}
{0.11420480690920132	5.7176465926309445}
{0.11420594230926345	5.7102403454599795}
{0.11383702384461007	5.710297115463088}
{0.11376141850481433	5.6918511922304145}
{0.11366365906872056	5.68807092524063}
{0.11396593000889071	5.68318295343594}
{0.11376122933551311	5.698296500444453}
{0.11349365840849104	5.688061466775568}
{0.11373274706941187	5.674682920424461}
{0.11382764547586528	5.686637353470503}
{0.11385463269438996	5.691382273793179}
{0.11402589166606839	5.6927316347194115}
{0.1138371549864229	5.701294583303325}
{0.11349444688336864	5.691857749321061}
{0.11337882192385666	5.674722344168346}
{0.11329194544190985	5.668941096192746}
{0.11339537661108735	5.664597272095401}
{0.11343150461019517	5.669768830554283}
{0.11331782172102275	5.671575230509668}
{0.11317571099761851	5.665891086051049}
{0.11326806515769186	5.658785549880834}
{0.1136809329198168	5.663403257884505}
{0.11350875136233231	5.684046645990756}
{0.11354538185767445	5.675437568116531}
{0.113457688581699	5.677269092883635}
{0.11354159215174765	5.672884429084867}
{0.11353509276359505	5.677079607587298}
{0.11378279582938916	5.6767546381796645}
{0.1136456961727747	5.689139791469369}
{0.11350397884105111	5.682284808638649}
{0.11367872299782107	5.67519894205247}
{0.1135028901195128	5.683936149890973}
{0.11361225947119072	5.67514450597556}
{0.1135082933379216	5.6806129735594535}
{0.11361368633333971	5.675414666895999}
{0.11373002188497057	5.680684316666902}
{0.11362673863222084	5.686501094248443}
{0.11356076118674495	5.681336931610957}
{0.11356161256629103	5.678038059337162}
{0.11347023991692712	5.67808062831447}
{0.11339480577208835	5.673511995846272}
{0.11323680579914046	5.669740288604327}
{0.11311286593645402	5.661840289956941}
{0.11316605055656999	5.655643296822616}
{0.11302850622724103	5.658302527828415}
{0.11301712600899909	5.6514253113619715}
{0.11323209676936119	5.650856300449866}
{0.11307465887885054	5.661604838467972}
{0.1129977539223061	5.65373294394244}
{0.11318844372871022	5.649887696115222}
{0.11319050112433099	5.659422186435432}
{0.11330529851800657	5.659525056216465}
{0.11337114786055359	5.665264925900244}
{0.11364526080291304	5.668557393027606}
{0.11351378067594088	5.682263040145573}
{0.11373893282277474	5.675689033796966}
{0.11366864332494593	5.686946641138661}
{0.11382757739880432	5.68343216624722}
{0.11372774527902592	5.691378869940142}
{0.11368132402221501	5.686387263951221}
{0.11354422789658383	5.684066201110668}
{0.11336534264391421	5.677211394829108}
{0.11368438364383357	5.668267132195631}
{0.11361987552543042	5.684219182191601}
{0.11357374634027641	5.680993776271448}
{0.1138589220569698	5.678687317013748}
{0.11367829329418117	5.692946102848413}
{0.11379687127673759	5.683914664708985}
{0.11336715039682121	5.689843563836803}
{0.11353889548209113	5.668357519840983}
{0.11360459140282794	5.676944774104468}
{0.11365066179157203	5.680229570141315}
{0.1140870544400811	5.682533089578517}
{0.11424007539763897	5.704352722003972}
{0.11431047507837061	5.7120037698818695}
{0.11416014771805184	5.715523753918447}
{0.1144055934812496	5.7080073859025156}
{0.11461702705853284	5.720279674062402}
{0.11465470029303641	5.730851352926574}
{0.11464412061405557	5.7327350146517455}
{0.11477022609737382	5.732206030702702}
{0.11490136781415401	5.738511304868621}
{0.11513935419328698	5.745068390707636}
{0.11531834719110702	5.756967709664279}
{0.11550782139623267	5.765917359555283}
{0.11558070445416678	5.775391069811561}
{0.11553182951434549	5.779035222708266}
{0.11566967837842759	5.776591475717204}
{0.11599448558666461	5.783483918921311}
{0.11603727259096332	5.799724279333163}
{0.1158332319820113	5.801863629548104}
{0.11556382979962777	5.7916615991005}
{0.11552818749947717	5.778191489981326}
{0.1155300591691164	5.7764093749738015}
{0.1158391086855151	5.7765029584557634}
{0.11607718446442604	5.791955434275699}
{0.11575828269919602	5.803859223221247}
{0.11571535841525527	5.787914134959738}
{0.11540470436719558	5.785767920762707}
{0.11535652195555941	5.7702352183597165}
{0.11523832253052178	5.767826097777911}
{0.1152093366556679	5.761916126526027}
{0.11543742184158777	5.760466832783331}
{0.11521760390607787	5.771871092079331}
{0.11515989325363889	5.760880195303831}
{0.11489652284889061	5.757994662681883}
{0.11478063732811741	5.744826142444475}
{0.11458377511018103	5.739031866405812}
{0.11452017549772656	5.729188755508997}
{0.11453294199284812	5.726008774886268}
{0.11448296450211772	5.726647099642349}
{0.11433328098453635	5.724148225105829}
{0.11435393159923671	5.716664049226766}
{0.11444167973114812	5.717696579961782}
{0.11461509506292582	5.722083986557354}
{0.11447600825969048	5.730754753146237}
{0.11436636164605055	5.723800412984472}
{0.11421634871758482	5.7183180823024715}
{0.11409439081486124	5.710817435879181}
{0.11412287313512318	5.704719540743004}
{0.11433337063491289	5.7061436567560975}
{0.11434670185115309	5.7166685317455865}
{0.11446055949106818	5.717335092557591}
{0.11439462025667488	5.72302797455334}
{0.1145409213787564	5.719731012833676}
{0.11482328053068402	5.727046068937753}
{0.114897497128201	5.741164026534137}
{0.11502326442194714	5.744874856409985}
{0.11491844741877415	5.751163221097288}
{0.11460291917574819	5.745922370938636}
{0.11474527756011137	5.730145958787335}
{0.11450686614610403	5.737263878005501}
{0.11422813140482352	5.7253433073051285}
{0.11402060488038396	5.711406570241107}
{0.11405410793252799	5.701030244019116}
{0.1144002808316298	5.702705396626325}
{0.1146362148632891	5.7200140415814165}
{0.1148512186581937	5.731810743164384}
{0.11502883518023839	5.742560932909609}
{0.11503210479621002	5.751441759011838}
{0.1151811722052648	5.751605239810421}
{0.11491684964867699	5.759058610263164}
{0.1150244539176429	5.745842482433775}
{0.11482637219828656	5.751222695882067}
{0.11500101957247745	5.741318609914253}
{0.11484692292786189	5.750050978623797}
{0.11499811869454622	5.74234614639302}
{0.11505337222208759	5.749905934727237}
{0.11503357950815504	5.752668611104303}
{0.11526504169671534	5.751678975407665}
{0.11542872306571765	5.763252084835686}
{0.11539316007017324	5.771436153285802}
{0.11562865101769934	5.769658003508578}
{0.11578536563893324	5.7814325508848885}
{0.11560006796727156	5.789268281946583}
{0.1156481752013358	5.780003398363498}
{0.11564382052164858	5.782408760066716}
{0.11546776708252676	5.782191026082354}
{0.1156975813252517	5.773388354126261}
{0.1156972169205545	5.784879066262504}
{0.11581065798123877	5.784860846027643}
{0.11572311971651471	5.790532899061859}
{0.1157926483036995	5.786155985825654}
{0.11584527143621534	5.78963241518489}
{0.1156236778259471	5.792263571810683}
{0.11557944876532673	5.781183891297271}
{0.11573304545890288	5.778972438266256}
{0.11566403284353782	5.786652272945063}
{0.11597043548416684	5.78320164217681}
{0.11589626207046835	5.798521774208265}
{0.11606367755875069	5.794813103523338}
{0.11582546481981736	5.803183877937453}
{0.11571035565280952	5.791273240990786}
{0.1159990894377796	5.785517782640398}
{0.11620106674052252	5.7999544718889}
{0.11622600369421117	5.810053337026049}
{0.11646409804869431	5.811300184710479}
{0.11630257932839425	5.823204902434639}
{0.11650276207349043	5.815128966419634}
{0.11667912428908565	5.825138103674451}
{0.11680213240405925	5.833956214454207}
{0.11690799435129341	5.840106620202892}
{0.11703274689614694	5.8453997175646}
{0.11686497908056856	5.85163734480727}
{0.11655673182769519	5.843248954028352}
{0.11651335486292062	5.827836591384681}
{0.11634708977319967	5.825667743145956}
{0.11652218895105242	5.817354488659907}
{0.1165320984792027	5.826109447552544}
{0.11640859811121927	5.826604923960059}
{0.11662772256863005	5.8204299055608875}
{0.11654045518304557	5.831386128431428}
{0.11654006881404451	5.827022759152197}
{0.11664400986869587	5.827003440702141}
{0.11662582434361557	5.832200493434716}
{0.11679922244334608	5.831291217180699}
{0.11682435324802158	5.839961122167225}
{0.11688309139476061	5.8412176624009975}
{0.11730785317717675	5.844154569737953}
{0.11720081838248467	5.865392658858759}
{0.11729050201266254	5.860040919124146}
{0.11731260395135437	5.86452510063304}
{0.11737382967718073	5.865630197567635}
{0.11740126418294815	5.868691483858953}
{0.11739920908924398	5.870063209147323}
{0.11743607314906084	5.869960454462114}
{0.11756905205593648	5.871803657452959}
{0.11764282133994054	5.8784526027967425}
{0.11774373436556487	5.882141066996944}
{0.11762367406404023	5.887186718278159}
{0.11758707140252687	5.88118370320193}
{0.11769460665430337	5.8793535701262645}
{0.11774507611656235	5.884730332715089}
{0.11760565332067384	5.887253805828029}
{0.11747855731027906	5.880282666033613}
{0.11754566007888408	5.873927865513879}
{0.11728803053185473	5.877283003944131}
{0.11739547241357813	5.86440152659266}
{0.11740777540928818	5.8697736206788305}
{0.11758213421481507	5.870388770464334}
{0.11709056574047061	5.879106710740677}
{0.11667916998658909	5.854528287023456}
{0.11690923413917416	5.833958499329381}
{0.11672625459133268	5.845461706958626}
{0.11644943476341868	5.836312729566552}
{0.11652794043823803	5.822471738170854}
{0.11660024275472787	5.82639702191182}
{0.11649546352051487	5.830012137736312}
{0.11638781129181215	5.824773176025669}
{0.1162384689067765	5.819390564590531}
{0.11649739858552331	5.811923445338749}
{0.11645150761249795	5.824869929276087}
{0.11630294575062343	5.822575380624814}
{0.11643610211906431	5.815147287531097}
{0.11627780498157538	5.821805105953141}
{0.11573162948236401	5.813890249078689}
{0.11546932481303465	5.786581474118128}
{0.1158577864291843	5.77346624065166}
{0.11588746165775986	5.792889321459147}
{0.1156514475482508	5.794373082887921}
{0.11568905115890647	5.782572377412473}
{0.11581245822152056	5.7844525579452615}
{0.11573960693014307	5.790622911075963}
{0.11575065871337677	5.786980346507092}
{0.1156492547736816	5.7875329356687715}
{0.11581217490662853	5.782462738684011}
{0.11584253490573025	5.790608745331362}
{0.11595616986772062	5.792126745286451}
{0.11569999593891155	5.797808493385969}
{0.11546789082446875	5.784999796945517}
{0.11535474609092153	5.773394541223374}
{0.11512220128364982	5.76773730454601}
{0.11532252809167821	5.756110064182425}
{0.11533121469057615	5.766126404583842}
{0.11554213789253372	5.766560734528748}
{0.11549067659142045	5.777106894626626}
{0.11548163644191235	5.774533829570965}
{0.11579734483185986	5.774081822095554}
{0.11536336315702554	5.789867241592933}
{0.11556695881739609	5.768168157851215}
{0.11585104656737195	5.778347940869744}
{0.11614116990344524	5.792552328368537}
{0.11622823827541635	5.8070584951722015}
{0.11621697446531604	5.811411913770755}
{0.11629873840086649	5.8108487232657335}
{0.11644593509612024	5.8149369200432615}
{0.11641304894817799	5.822296754805949}
{0.11637209367270338	5.820652447408839}
{0.11646625155847423	5.818604683635109}
{0.1163127861051978	5.8233125779236525}
{0.11649469914943643	5.815639305259832}
{0.11669823152424007	5.824734957471759}
{0.11659504504952303	5.8349115762119474}
{0.11643563956623575	5.829752252476096}
{0.11660273108959665	5.821781978311728}
{0.11679842709424912	5.830136554479776}
{0.11678681071386617	5.839921354712398}
{0.11679516289287381	5.839340535693247}
{0.1166477094903604	5.839758144643634}
{0.11645242099137293	5.832385474517965}
{0.11671980923147744	5.822621049568593}
{0.11647101239194638	5.835990461573814}
{0.1168085286795133	5.823550619597262}
{0.11684159276939547	5.840426433975606}
{0.11698725130831504	5.8420796384697145}
{0.11689060473303306	5.849362565415691}
{0.11691812088821672	5.844530236651592}
{0.11679705537266656	5.845906044410766}
{0.11655574792103618	5.83985276863326}
{0.1168499328990168	5.8277873960517415}
{0.11653404263364495	5.842496644950779}
{0.1163893653960298	5.826702131682181}
{0.1166060853276336	5.8194682698014235}
{0.11654901376565234	5.830304266381611}
{0.11688362259075845	5.827450688282545}
{0.11667996014281067	5.844181129537849}
{0.11677421897393866	5.83399800714046}
{0.1165776595100089	5.83871094869686}
{0.11667120903100163	5.828882975500368}
{0.11688869925246513	5.833560451550005}
{0.11683706984517869	5.844434962623181}
{0.116915524252081	5.841853492258866}
{0.11716735670011613	5.845776212603975}
{0.11717720068920548	5.858367835005728}
{0.11722252554201018	5.8588600344602}
{0.11743354580866118	5.861126277100432}
{0.11738927020888917	5.871677290432986}
{0.11729653983147456	5.869463510444385}
{0.11714060727086173	5.864826991573655}
{0.11729684388139774	5.857030363543006}
{0.11732640232207686	5.864842194069808}
{0.11730002928404777	5.86632011610377}
{0.11727016259064889	5.86500146420231}
{0.11709798660628178	5.863508129532363}
{0.11721951417678816	5.8548993303140096}
{0.11730520184463034	5.86097570883933}
{0.11734376871866746	5.865260092231439}
{0.11719118942014843	5.867188435933298}
{0.11726216568553949	5.859559471007342}
{0.1171372871018477	5.863108284276894}
{0.11698362404803755	5.856864355092308}
{0.11681656381032716	5.849181202401797}
{0.11701102245570966	5.840828190516278}
{0.1168859489653712	5.850551122785402}
{0.11650611760325927	5.8442974482684775}
{0.11611819269795816	5.825305880162879}
{0.1159965433390318	5.805909634897825}
{0.11588374102827363	5.799827166951507}
{0.11581492049930045	5.794187051413597}
{0.11575978646958975	5.79074602496494}
{0.11583635229976173	5.787989323479406}
{0.11562401890221963	5.791817614987999}
{0.11553788513134057	5.781200945110895}
{0.11545900223604771	5.776894256566941}
{0.1154087873820243	5.772950111802295}
{0.11562498145700331	5.770439369101126}
{0.11565799409435266	5.7812490728500805}
{0.11562285726209923	5.782899704717546}
{0.1157330797038697	5.781142863104876}
{0.1158170489447043	5.7866539851934}
{0.11603355174972814	5.790852447235129}
{0.1158477388598603	5.80167758748632}
{0.11605828626428175	5.792386942992924}
{0.11620304663402803	5.802914313213997}
{0.1162487526155095	5.810152331701304}
{0.11643212315874929	5.812437630775383}
{0.11635183240093108	5.821606157937372}
{0.11634838797202089	5.817591620046466}
{0.11637863885278182	5.817419398600959}
{0.11635063549184783	5.8189319426390025}
{0.1167019412939284	5.817531774592302}
{0.11688838082673404	5.835097064696329}
{0.11706980420155988	5.844419041336619}
{0.11683813559001541	5.853490210077911}
{0.11690312083069122	5.8419067795006905}
{0.11707038679902172	5.845156041534477}
{0.11682877080071533	5.853519339951001}
{0.11669030642171316	5.841438540035685}
{0.11660515488042258	5.834515321085576}
{0.11688459278256555	5.830257744021046}
{0.11682050401138823	5.844229639128197}
{0.11699705864867618	5.841025200569331}
{0.11708127540869849	5.849852932433733}
{0.11668414801178768	5.854063770434847}
{0.11649374731976472	5.834207400589314}
{0.11655488822783347	5.824687365988165}
{0.11642316864234742	5.827744411391601}
{0.11617140456549262	5.821158432117299}
{0.11614816244130112	5.808570228274557}
{0.11626348370689091	5.807408122064981}
{0.1161728730118279	5.813174185344477}
{0.115964168302722	5.808643650591325}
{0.11601636921682572	5.79820841513603}
{0.11620790746233463	5.800818460841213}
{0.11638977096099468	5.810395373116658}
{0.11627928800965823	5.819488548049659}
{0.11669695837663108	5.813964400482835}
{0.11675751427838595	5.834847918831475}
{0.11678192021863602	5.837875713919217}
{0.11665030273896598	5.839096010931721}
{0.11673522626729094	5.832515136948211}
{0.11667549239512512	5.8367613133644625}
{0.11667365238444354	5.8337746197561735}
{0.11684774700468631	5.833682619222096}
{0.11686167997474171	5.8423873502342305}
{0.1168360212066129	5.843083998737}
{0.1166600164025151	5.841801060330562}
{0.11647908147829987	5.833000820125668}
{0.11644337575256522	5.823954073914912}
{0.1165058762029007	5.822168787628181}
{0.11629905359337546	5.825293810144955}
{0.1163131424811286	5.814952679668695}
{0.11632061751171698	5.815657124056347}
{0.116542474092047	5.81603087558577}
{0.11626255613906192	5.827123704602276}
{0.11608253648920498	5.813127806953019}
{0.11635227536158851	5.804126824460175}
{0.11623094625142046	5.817613768079351}
{0.11642496869328349	5.811547312570949}
{0.11622604555180995	5.821248434664102}
{0.11613660581219737	5.8113022775904195}
{0.11596720633527072	5.8068302906097875}
{0.11598886165980606	5.798360316763454}
{0.11644264981543165	5.799443082990217}
{0.11645148794841821	5.822132490771492}
{0.1167561017709553	5.822574397420829}
{0.11650393667142574	5.837805088547683}
{0.11633251974505257	5.825196833571204}
{0.11636466348848053	5.816625987252542}
{0.11619519295952077	5.818233174423934}
{0.11597553858321341	5.809759647975939}
{0.11559264212315228	5.798776929160579}
{0.11561320405850337	5.779632106157522}
{0.11558246383661851	5.780660202925078}
{0.11567047761391737	5.779123191830841}
{0.11575526218858755	5.783523880695778}
{0.1158937608871526	5.787763109429293}
{0.11577370068016969	5.794688044357547}
{0.11601222882358898	5.7886850340084015}
{0.11578742005527623	5.8006114411793614}
{0.11587558646081403	5.789371002763727}
{0.11575585299336077	5.793779323040616}
{0.1159010153085737	5.787792649667955}
{0.11595669844911767	5.795050765428602}
{0.11611951137788942	5.797834922455802}
{0.11607888575428565	5.805975568894386}
{0.11605370471181745	5.803944287714198}
{0.116118993431122	5.802685235590784}
{0.11625649064236189	5.805949671556008}
{0.1164501015180731	5.812824532118003}
{0.11646983830660892	5.822505075903568}
{0.1166236373673628	5.8234919153303615}
{0.1166944368942061	5.8311818683680565}
{0.11673110643316648	5.834721844710217}
{0.11656773049831784	5.836555321658243}
{0.11627952332067357	5.828386524915808}
{0.11638586380560709	5.813976166033597}
{0.11638838499745507	5.819293190280271}
{0.11626190944860318	5.819419249872668}
{0.1164983775785274	5.81309547243008}
{0.11655802186200821	5.824918878926279}
{0.11640047549847649	5.8279010931003254}
{0.11636143413283281	5.820023774923738}
{0.11642945355617039	5.818071706641562}
{0.11629272276650739	5.821472677808436}
{0.11649265445359139	5.8146361383252865}
{0.11644832430063219	5.824632722679488}
{0.11656793986018037	5.822416215031531}
{0.11632799055556511	5.828396993008937}
{0.11623241774304609	5.816399527778175}
{0.11611519634094933	5.811620887152219}
{0.1158955472905539	5.8057598170473845}
{0.1158530134258977	5.794777364527613}
{0.11595557298530554	5.792650671294794}
{0.11618626635500422	5.7977786492651795}
{0.1160859933611432	5.8093133177501155}
{0.1159931209814555	5.80429966805707}
{0.11593894321961656	5.799656049072686}
{0.1158583520593863	5.796947160980735}
{0.11555590574280328	5.792917602969224}
{0.11545945620655988	5.777795287140074}
{0.1154002161948036	5.7729728103278966}
{0.11577146294053203	5.770010809740083}
{0.11587590642860957	5.788573147026506}
{0.11600909774306728	5.793795321430383}
{0.11616566587486181	5.80045488715327}
{0.1159332395775737	5.808283293742996}
{0.1159220431136293	5.796661978878591}
{0.11590591864692734	5.796102155681371}
{0.11619867312004944	5.795295932346272}
{0.1164657843515481	5.809933656002372}
{0.11662667384652586	5.8232892175773046}
{0.11679391338481938	5.831333692326197}
{0.11662639337746718	5.839695669240875}
{0.1168193704539321	5.831319668873265}
{0.11707122999198592	5.840968522696504}
{0.1171033693262207	5.853561499599199}
{0.11732549876862221	5.855168466310937}
{0.11700692437968349	5.866274938431019}
{0.11700040163333322	5.850346218984082}
{0.11725261742916299	5.8500200816665675}
{0.1172567911466914	5.862630871458053}
{0.11733507301614471	5.862839557334476}
{0.11713660003055765	5.866753650807139}
{0.11665202183333526	5.856830001527791}
{0.11653706495567898	5.832601091666673}
{0.11647144636143611	5.826853247783857}
{0.11641775713127807	5.823572318071712}
{0.11620259907059279	5.82088785656381}
{0.11633670349112814	5.810129953529549}
{0.11629905220036382	5.816835174556322}
{0.11640247328434837	5.814952610018111}
{0.11620665344323167	5.820123664217333}
{0.11597309732712698	5.810332672161498}
{0.11559558452512085	5.798654866356268}
{0.115620391330745	5.779779226255959}
{0.11560390363577525	5.781019566537168}
{0.11567026650261324	5.780195181788683}
{0.11564221556159857	5.783513325130577}
{0.1157570741444423	5.782110778079844}
{0.11559265727229709	5.787853707222035}
{0.11577553213247334	5.779632863614775}
{0.11600188590309768	5.788776606623581}
{0.11603976660189019	5.800094295154797}
{0.11560811533849696	5.801988330094429}
{0.11551331522560346	5.780405766924767}
{0.1156387617951243	5.775665761280094}
{0.11546719424731093	5.78193808975613}
{0.11559493058374176	5.773359712365465}
{0.1156830999392599	5.779746529187009}
{0.11562209301720018	5.784154996962915}
{0.115464642022581	5.781104650859927}
{0.11557629622625126	5.773232101128971}
{0.11539814701478261	5.778814811312484}
{0.11507235222741086	5.769907350739047}
{0.11539261765560424	5.753617611370463}
{0.11517277204274373	5.76963088278013}
{0.11541492441655786	5.758638602137105}
{0.11526378622773525	5.7707462208278155}
{0.11566208779952938	5.763189311386682}
{0.11530712597099171	5.783104389976392}
{0.11533382721972847	5.765356298549509}
{0.11529673779344882	5.766691360986349}
{0.1155992417998193	5.764836889672363}
{0.1155305600226742	5.779962089990886}
{0.11557771460926237	5.776528001133626}
[truncated: 18,000 more rows]
