# Supplementary material for: The evolution of environmentally mediated social interactions and posthumous spite under isolation by distance
Source: PLoS Comput Biol. 2024 May 30;20(5):e1012071. doi: 10.1371/journal.pcbi.1012071 (PMC11139344; doi:10.1371/journal.pcbi.1012071)
Supplement: S2 Data — (ZIP) [file pcbi.1012071.s003.zip › data_Fig6B/Means_Lambdae3.52.csv]

{0.07	0.}
{0.0699998220266839	3.5}
{0.06999975473205827	3.499991101334369}
{0.06999533691919219	3.4999877366030887}
{0.06999334009460247	3.499766845959782}
{0.06998919179815385	3.4996670047302945}
{0.06998390699224041	3.499459589907867}
{0.06997439243427694	3.4991953496121933}
{0.069960280765763	3.4987196217140206}
{0.06995444806629617	3.4980140382883227}
{0.0699590971236075	3.4977224033149827}
{0.0699482110699047	3.497954856180547}
{0.06993730804276391	3.497410553495409}
{0.06993535350528576	3.496865402138368}
{0.06992027197806015	3.4967676752644596}
{0.06992916981120936	3.4960135989031786}
{0.06992410299305235	3.4964584905606393}
{0.0699236838897444	3.496205149652789}
{0.06994156559717236	3.496184194487391}
{0.0699415160568925	3.4970782798587887}
{0.06995231364164921	3.497075802844795}
{0.06996299480043006	3.4976156820826305}
{0.06994788392254009	3.498149740021673}
{0.06995740688246462	3.497394196127176}
{0.0699407952758836	3.497870344123399}
{0.06993769512466912	3.4970397637943487}
{0.06993699137071753	3.496884756233627}
{0.0699275114673067	3.4968495685360494}
{0.06992679179829546	3.4963755733655066}
{0.0699241731379166	3.4963395899149448}
{0.06993329030213809	3.496208656895999}
{0.06992445728676948	3.496664515107073}
{0.06992777165613703	3.4962228643386393}
{0.06990956008070731	3.4963885828070222}
{0.06990360238781458	3.495478004035534}
{0.06985883490468472	3.4951801193908993}
{0.06988012364017952	3.492941745234405}
{0.06985882881986905	3.494006182009147}
{0.06988294484264478	3.492941440993624}
{0.06988546595237058	3.4941472421324047}
{0.06987776526670221	3.494273297618698}
{0.06990595171499639	3.493888263335279}
{0.06989541093092548	3.495297585749985}
{0.06985695998301315	3.494770546546441}
{0.06990257344639376	3.4928479991508263}
{0.06988203447194255	3.495128672319853}
{0.06987470509662458	3.4941017235972915}
{0.06986487448646492	3.4937352548313934}
{0.0698680790010556	3.4932437243234116}
{0.06986560194426521	3.493403950052944}
{0.06986813719852118	3.493280097213425}
{0.06987067654802104	3.493406859926224}
{0.06990378156015367	3.493533827401219}
{0.0698720506957146	3.495189078007848}
{0.06989361239655364	3.493602534785895}
{0.0699495600534427	3.494680619827847}
{0.06996858377002271	3.4974780026722976}
{0.06997571449397746	3.4984291885012997}
{0.06997117297326708	3.498785724699036}
{0.06998056839902211	3.4985586486635176}
{0.06999086033757677	3.499028419951269}
{0.06997753028895397	3.4995430168790036}
{0.06995902299062347	3.498876514447861}
{0.06997085953067177	3.497951149531337}
{0.06996615228117171	3.4985429765337512}
{0.06998292361892756	3.498307614058747}
{0.07000324912696114	3.4991461809465387}
{0.06998806244760379	3.500162456348222}
{0.06995868730444324	3.4994031223803517}
{0.06996487668736524	3.4979343652223256}
{0.06996795318063144	3.498243834368425}
{0.06997165970609659	3.4983976590317325}
{0.06997090174472491	3.498582985304992}
{0.06999961930353792	3.4985450872364083}
{0.07000230962883149	3.49998096517706}
{0.07001677660700333	3.500115481441739}
{0.07002654254963596	3.500838830350328}
{0.07004006276860972	3.5013271274819644}
{0.07003890344262158	3.502003138430649}
{0.0700611212579167	3.5019451721312445}
{0.07007436602282949	3.503056062896}
{0.07005555912932492	3.5037183011416397}
{0.07010258886336064	3.5027779564664088}
{0.07008166031903902	3.5051294431681916}
{0.0700952322031432	3.5040830159521112}
{0.07005777917637097	3.5047616101573236}
{0.07006851483820233	3.502888958818709}
{0.07009222513190129	3.5034257419102772}
{0.07006840565384195	3.504611256595223}
{0.07004196257367803	3.503420282692258}
{0.07003518372321312	3.5020981286840573}
{0.06999567226818383	3.5017591861608146}
{0.06998083424642444	3.49978361340935}
{0.06995747349591121	3.4990417123213815}
{0.06998679811087134	3.4978736747957213}
{0.0700056509776208	3.4993399055437253}
{0.07006704417685712	3.5002825488811973}
{0.07008870387885416	3.5033522088430082}
{0.07011841825778624	3.5044351939428653}
{0.07015028823216281	3.5059209128894677}
{0.07018055819238647	3.507514411608297}
{0.07019189174316835	3.509027909619481}
{0.0702204705875365	3.509594587158575}
{0.07019039995938624	3.5110235293769834}
{0.07021464395742623	3.5095199979694685}
{0.07018955973489537	3.510732197871468}
{0.07019726510032566	3.509477986744927}
{0.07021216754647425	3.5098632550164415}
{0.07021095578765636	3.5106083773238703}
{0.07019540039657934	3.5105477893829753}
{0.07022114351729786	3.5097700198291233}
{0.07023721717518074	3.5110571758650475}
{0.07019944711933968	3.511860858759192}
{0.0701672595984968	3.509972355967139}
{0.0701510748927454	3.5083629799249936}
{0.07015188863186941	3.5075537446374287}
{0.07019918046690793	3.507594431593629}
{0.07015830456391782	3.509959023345558}
{0.07014929413920798	3.507915228196051}
{0.0701568744442313	3.5074647069605587}
{0.07016766436820128	3.507843722211721}
{0.07017652183018816	3.5083832184102213}
{0.07007066335304182	3.508826091509564}
{0.07008972651649038	3.503533167652244}
{0.07008421133507159	3.504486325824667}
{0.0700530058933639	3.504210566753732}
{0.07008293439861053	3.502650294668346}
{0.0700535801197178	3.504146719930679}
{0.07010533216293148	3.502679005986043}
{0.07010370228546721	3.5052666081467243}
{0.07011989576954544	3.505185114273514}
{0.07011735319698217	3.5059947884774267}
{0.07011702885890882	3.505867659849262}
{0.07017637381719141	3.505851442945598}
{0.07013341856232375	3.508818690859725}
{0.07011516878994095	3.5066709281163426}
{0.07013457227554909	3.5057584394972}
{0.07013971454441238	3.5067286137776073}
{0.07018136461782656	3.5069857272207687}
{0.07019081049971594	3.5090682308914802}
{0.07020234311854921	3.509540524985947}
{0.0702548436789301	3.5101171559276105}
{0.0703063012001366	3.512742183946659}
{0.07029978756464557	3.515315060006984}
{0.0702970414219992	3.514989378232428}
{0.07033468335468983	3.514852071100113}
{0.07036607338691357	3.5167341677346418}
{0.0703694159210617	3.518303669345827}
{0.07037875769623628	3.5184707960532347}
{0.07041552179369358	3.51893788481196}
{0.0703646979788424	3.5207760896848264}
{0.07043104565664314	3.518234898942269}
{0.07044315580682575	3.521552282832307}
{0.07042540877727903	3.522157790341438}
{0.07030432556031703	3.521270438864098}
{0.07036660422110452	3.515216278016}
{0.07042899846682645	3.518330211055375}
{0.07047527914285993	3.5214499233414713}
{0.0705051650214743	3.523763957143146}
{0.07049903475324719	3.5252582510738657}
{0.07051696695929452	3.524951737662509}
{0.07052193298121577	3.5258483479648732}
{0.07057793136671232	3.526096649060936}
{0.07059647240699961	3.528896568335765}
{0.07064246318225696	3.5298236203501263}
{0.070630452309135	3.532123159112995}
{0.07061064743229867	3.5315226154568973}
{0.07064689957530672	3.530532371615083}
{0.07063891073499613	3.5323449787654813}
{0.07065084838217556	3.5319455367499506}
{0.0706428158934709	3.5325424191089234}
{0.07073506813885504	3.532140794673692}
{0.07069741588022928	3.536753406942899}
{0.07070916710563671	3.534870794011609}
{0.07073562891912435	3.535458355281985}
{0.07065828088172449	3.536781445956365}
{0.07065842244360568	3.5329140440863704}
{0.07070615625144686	3.5329211221804293}
{0.07071691730814755	3.5353078125724866}
{0.07066121498873904	3.5358458654075196}
{0.0706898814388542	3.5330607494370976}
{0.0706776480170265	3.534494071942853}
{0.07070484249598188	3.5338824008514718}
{0.0706910479267601	3.53524212479924}
{0.07067523410813313	3.5345523963381535}
{0.07071734233299778	3.5337617054068016}
{0.07074311234090565	3.535867116650036}
{0.0707125936297997	3.537155617045427}
{0.07067366900009366	3.53562968149013}
{0.07064223271520706	3.533683450004829}
{0.07059756860860425	3.532111635760499}
{0.07071779186201313	3.529878430430359}
{0.07063955517307142	3.5358895931008045}
{0.07070662599723773	3.5319777586537215}
{0.07067406117061707	3.535331299862036}
{0.07071484640031814	3.5337030585309988}
{0.07072600960787744	3.535742320016054}
{0.0707422440325526	3.536300480394019}
{0.07074088763737035	3.5371122016277763}
{0.07076687964190824	3.5370443818686668}
{0.07076591361590744	3.5383439820955616}
{0.07074007668570322	3.5382956807955197}
{0.07065291376865239	3.5370038342853087}
{0.07060602100417805	3.5326456884327704}
{0.07058204318752752	3.5303010502090526}
{0.07066333977618063	3.5291021593765275}
{0.07071438468506452	3.5331669888091772}
{0.07067043391735729	3.5357192342533725}
{0.07067249630069787	3.5335216958680116}
{0.0706259891867153	3.5336248150350413}
{0.07054260121193263	3.5312994593359153}
{0.07056476392988136	3.5271300605967832}
{0.07059364279607813	3.528238196494219}
{0.07063003437569537	3.5296821398040583}
{0.07057778569394199	3.531501718784919}
{0.07059034467923053	3.5288892846972497}
{0.07053912394386379	3.529517233961679}
{0.07054683850963758	3.5269561971933396}
{0.07060621798143732	3.527341925482027}
{0.07059414277039501	3.530310899072017}
{0.0705629054592317	3.5297071385198997}
{0.0705426090874299	3.5281452729617357}
{0.07062984669980421	3.5271304543716395}
{0.07060777470284386	3.5314923349903578}
{0.07064080965226079	3.530388735142343}
{0.07060720582333546	3.532040482613189}
{0.07059633981589596	3.5303602911669256}
{0.0705581409116586	3.5298169907949504}
{0.07055895692987663	3.527907045583084}
{0.07061251613875735	3.5279478464939826}
{0.07064666241977245	3.530625806938017}
{0.07065230495106715	3.532333120988773}
{0.0707919336346347	3.532615247553507}
{0.07075514650600803	3.5395966817318834}
{0.07074613599518531	3.537757325300553}
{0.07075152333808486	3.537306799759411}
{0.07073047719950268	3.5375761669043855}
{0.07074354941697387	3.53652385997528}
{0.07067763653551254	3.537177470848844}
{0.07064039089010067	3.5338818267757715}
{0.0706674668383169	3.5320195445051783}
{0.07068062601728745	3.5333733419159934}
{0.07065352490592998	3.534031300864522}
{0.07070380539471191	3.532676245296649}
{0.07067645187882475	3.5351902697357462}
{0.07064232533579558	3.5338225939413874}
{0.07059128108701165	3.53211626678993}
{0.07062570950730433	3.52956405435073}
{0.0705958466792402	3.531285475365369}
{0.07057254340861235	3.529792333962158}
{0.07055796055122956	3.528627170430765}
{0.07055510863839211	3.5278980275616285}
{0.07057059251295361	3.527755431919751}
{0.07064028018843385	3.528529625647826}
{0.07071245717814707	3.5320140094218373}
{0.07079827291358103	3.5356228589074967}
{0.0707412616383458	3.539913645679197}
{0.07083034885904128	3.537063081917437}
{0.07086825241254871	3.541517442952212}
{0.07088993132450125	3.5434126206275813}
{0.07087989609946503	3.544496566225202}
{0.07086309343313253	3.5439948049733925}
{0.07088218962653908	3.543154671656765}
{0.07088384889187044	3.544109481327093}
{0.0709024181689751	3.5441924445936612}
{0.07085044355845888	3.545120908448896}
{0.07088197637504044	3.5425221779230784}
{0.07085987460819933	3.5440988187521563}
{0.07076473195237225	3.5429937304101053}
{0.07075568608415642	3.5382365976187504}
{0.07080496527769882	3.5377843042079613}
{0.07075080246340046	3.540248263885084}
{0.07075172785211643	3.5375401231701655}
{0.07069165726041546	3.537586392605962}
{0.07070103376843066	3.5345828630209115}
{0.07071020660211666	3.5350516884216727}
{0.07063348398685544	3.535510330105975}
{0.0706329759492724	3.5316741993429113}
{0.07060130845316447	3.5316487974637627}
{0.070597678119988	3.5300654226583665}
{0.07058132984396097	3.529883905999544}
{0.07046345605819153	3.529066492198192}
{0.07046452633125092	3.52317280290972}
{0.07038788964237304	3.5232263165626865}
{0.07043232191055543	3.5193944821187952}
{0.07039996573083405	3.5216160955279108}
{0.07032859525937576	3.5199982865418438}
{0.07040178316663105	3.5164297629689316}
{0.0704266406035981	3.5200891583316967}
{0.07040535492192328	3.5213320301800506}
{0.07043022764180015	3.5202677460963097}
{0.0703406305192068	3.521511382090151}
{0.07030484831785869	3.517031525960486}
{0.07034650939274793	3.5152424158930824}
{0.07035087593947181	3.5173254696375422}
{0.07032596386342317	3.517543796973735}
{0.07038290181908512	3.516298193171301}
{0.07041565149073112	3.519145090954398}
{0.07041395880779414	3.5207825745366974}
{0.07039575566774244	3.520697940389848}
{0.07042178499833071	3.5197877833872604}
{0.07047986638624841	3.521089249916675}
{0.07050448115180252	3.523993319312561}
{0.07050697790441159	3.525224057590265}
{0.07045977904012828	3.52534889522072}
{0.07046143225505773	3.5229889520065516}
{0.07043116955016646	3.5230716127530233}
{0.07054114344016015	3.5215584775084583}
{0.07059556179176478	3.527057172008143}
{0.0705122000214564	3.529778089588376}
{0.07059041540039489	3.525610001072956}
{0.07063663200940351	3.5295207700198783}
{0.07055659868995043	3.5318316004703103}
{0.07053063192942102	3.527829934497657}
{0.0704758577223713	3.5265315964711865}
{0.0704736668145489	3.523792886118701}
{0.07046595583131561	3.5236833407275796}
{0.07049297531850844	3.5232977915659114}
{0.07050136894243944	3.5246487659255576}
{0.07045478469074763	3.5250684471221096}
{0.07041111115171585	3.5227392345375144}
{0.07051364629422661	3.520555557585925}
{0.07055182119097754	3.525682314711461}
{0.07054313898794984	3.527591059549008}
{0.07057995732404546	3.5271569493976265}
{0.07056620921730299	3.5289978662024053}
{0.07064361382211745	3.5283104608652804}
{0.07064188177358557	3.5321806911060047}
{0.07059349057026611	3.5320940886794148}
{0.07061641493246305	3.5296745285134397}
{0.07054005774486768	3.5308207466232857}
{0.07050489196845466	3.527002887243519}
{0.07048305251566041	3.5252445984228675}
{0.07045724815951075	3.524152625783157}
{0.07049499418957261	3.5228624079756714}
{0.07048412192901518	3.5247497094787685}
{0.0704592981922594	3.5242060964508926}
{0.07050908822125183	3.5229649096130986}
{0.07056051226713753	3.525454411062723}
{0.0705986044856532	3.528025613357009}
{0.07059346776823211	3.529930224282788}
{0.07055799963110852	3.529673388411737}
{0.0705216073574473	3.527899981555557}
{0.07046426573972316	3.526080367872501}
{0.07051683964825586	3.5232132869862904}
{0.07047112553215332	3.5258419824129295}
{0.07044147658401916	3.5235562766078012}
{0.07044151713107755	3.522073829201091}
{0.0704113718149588	3.52207585655401}
{0.07037642317073954	3.520568590748072}
{0.07040840407425922	3.518821158537115}
{0.07041651593180685	3.520420203713096}
{0.07053199278686448	3.520825796590478}
{0.07052010422071202	3.526599639343358}
{0.07049233449091731	3.526005211035736}
{0.07048034395541451	3.524616724546002}
{0.07046386615641034	3.524017197770863}
{0.07048171022254741	3.5231933078206534}
{0.07053715805101231	3.5240855111275105}
{0.07052215703320476	3.526857902550752}
{0.07044574147926277	3.5261078516603725}
{0.07044360607914972	3.522287073963276}
{0.07042351459609718	3.5221803039576223}
{0.07042554022486446	3.5211757298049955}
{0.070438193925733	3.521277011243359}
{0.07047715031256716	3.5219096962867877}
{0.07052810458082842	3.5238575156284924}
{0.0704223048697309	3.526405229041554}
{0.07045292893696024	3.5211152434866784}
{0.07045726933294047	3.5226464468481424}
{0.07038333163535633	3.5228634666471503}
{0.07033946117887523	3.5191665817679456}
{0.07031111519983375	3.5169730589438926}
{0.07022590280565517	3.5155557599918197}
{0.07026981775021891	3.5112951402828894}
{0.07026062819523425	3.513490887511078}
{0.07028957660543257	3.513031409761844}
{0.07023206751597966	3.5144788302717602}
{0.07022128852124541	3.5116033757991136}
{0.07018933422299335	3.5110644260624033}
{0.07014696955178736	3.5094667111497997}
{0.07013148904473056	3.5073484775894994}
{0.07015384228401593	3.506574452236661}
{0.07011049877900014	3.507692114200925}
{0.07010597590161158	3.5055249389501335}
{0.07021332710713625	3.5052987950807033}
{0.07019183810235834	3.5106663553569395}
{0.07020834042173675	3.5095919051180426}
{0.07023108742728074	3.5104170210869605}
{0.07024801031097834	3.5115543713641597}
{0.07019370260123066	3.512400515549042}
{0.07020760746739495	3.50968513006166}
{0.07029890492658974	3.5103803733698715}
{0.07032436731084979	3.5149452463296122}
{0.07037159629583917	3.5162183655426134}
{0.07047586550239275	3.518579814792084}
{0.0704662490767438	3.523793275119766}
{0.07049516860844648	3.5233124538373195}
{0.07048671703664619	3.524758430422459}
{0.07040110886875346	3.524335851832444}
{0.07045989569959313	3.5200554434378097}
{0.0704041208354397	3.522994784979789}
{0.07032026039699103	3.5202060417721217}
{0.07033107006846129	3.5160130198496873}
{0.07044500612022223	3.5165535034231965}
{0.0703673279130327	3.5222503060112467}
{0.07037743007129177	3.5183663956517672}
{0.07029848039369536	3.5188715035647227}
{0.070228348045807	3.5149240196849}
{0.07021707899119399	3.5114174022904785}
{0.07021325620687385	3.510853949559834}
{0.07020578396318333	3.510662810343824}
{0.07019681925468753	3.5102891981592994}
{0.07016944780592776	3.5098409627345077}
{0.07007484448366225	3.50847239029652}
{0.07005010460599562	3.5037422241832425}
{0.07001216590484075	3.502505230299909}
{0.07010660489968112	3.50060829524217}
{0.07017603592298179	3.5053302449841888}
{0.0702655858345656	3.508801796149218}
{0.0702676380157263	3.513279291728412}
{0.0703509113552381	3.513381900786442}
{0.0702615841310321	3.517545567762031}
{0.07024529834236942	3.51307920655173}
{0.07017903183133162	3.512264917118598}
{0.0701917882760882	3.5089515915667095}
{0.07023249653388214	3.509589413804541}
{0.0702609580126446	3.5116248266942325}
{0.07039308330383366	3.5130479006323605}
{0.07045530252465527	3.5196541651918136}
{0.0703653046520199	3.5227651262328923}
{0.07036360682071204	3.5182652326011246}
{0.07044207094689034	3.518180341035729}
{0.0704199758668767	3.5221035473446407}
{0.07046178303517943	3.5209987933439595}
{0.07054297538728971	3.523089151759093}
{0.07043867542746564	3.527148769364608}
{0.07046716514060633	3.5219337713734022}
{0.07042472742535219	3.523358257030432}
{0.07041746074453975	3.521236371267728}
{0.07043065305299143	3.5208730372271053}
{0.07053809134959801	3.521532652649684}
{0.07052459503120742	3.5269045674800146}
{0.07051044713965267	3.5262297515604866}
{0.07054955889139074	3.5255223569827505}
{0.0704572658631749	3.527477944569656}
{0.07048973332496287	3.5228632931588613}
{0.07049838944861338	3.5244866662482606}
{0.0705090979739964	3.5249194724307835}
{0.07056451034081355	3.525454898699936}
{0.07055248313864801	3.5282255170407937}
{0.07057168706680816	3.5276241569325135}
{0.07062606547761592	3.5285843533405186}
{0.07058704597619811	3.5313032738809125}
{0.07064984043903162	3.529352298810021}
{0.07062909138667507	3.532492021951695}
{0.0706257183755658	3.531454569333866}
{0.07064167460017942	3.531285918778398}
{0.07067154169670839	3.5320837300090844}
{0.07081120876434685	3.5335770848355343}
{0.0708395973794795	3.540560438217463}
{0.07085611697790287	3.541979868974092}
{0.07082113938274104	3.54280584889526}
{0.07075397992436272	3.5410569691371685}
{0.07076042536432979	3.5376989962182543}
{0.07052216070778469	3.538021268216608}
{0.07042422181031267	3.526108035389351}
{0.07045599403516246	3.5212110905157488}
{0.07055616677759236	3.5227997017582386}
{0.07062056613363339	3.5278083388797348}
{0.07071237136346588	3.531028306681786}
{0.07064189107251793	3.5356185681734105}
{0.07069277177469625	3.532094553626018}
{0.07059043666834336	3.5346385887349347}
{0.07061614805877235	3.5295218334172906}
{0.07058248131386122	3.5308074029387355}
{0.07054581066682836	3.5291240656931784}
{0.07055348831530298	3.527290533341537}
{0.07059863770961868	3.5276744157652673}
{0.07043134988653071	3.5299318854810533}
{0.07047502713601546	3.5215674943266557}
{0.07047162014640403	3.5237513568008936}
{0.07047662144828137	3.5235810073203244}
{0.07047446837801677	3.5238310724141892}
{0.07054747056976825	3.5237234189009565}
{0.07059270499600899	3.52737352848853}
{0.0706049148957131	3.529635249800567}
{0.07051652282707904	3.530245744785774}
{0.0705221186763883	3.5258261413540684}
{0.07043840238355888	3.526105933819527}
{0.0703737897220792	3.5219201191780574}
{0.07039496725811001	3.518689486104076}
{0.07048207775845705	3.519748362905617}
{0.07041622480880277	3.52410388792297}
{0.07044394252794371	3.520811240440254}
{0.07039166004891857	3.522197126397301}
{0.07044926698866481	3.5195830024460384}
{0.0704448997464541	3.5224633494333535}
{0.07037494951279892	3.522244987322818}
{0.07033273742140467	3.518747475640058}
{0.07047831153858991	3.516636871070348}
{0.07047035091384515	3.5239155769296047}
{0.07041944203230281	3.523517545692365}
{0.0704494090249789	3.5209721016152495}
{0.07043605793376378	3.522470451249055}
{0.07042207138449347	3.5218028966883024}
{0.0705200381541082	3.521103569224786}
{0.07053014729821747	3.5260019077055227}
{0.07047561282773934	3.526507364910984}
{0.07048756975615214	3.5237806413870802}
{0.07044175823242485	3.524378487807719}
{0.07048014457356977	3.5220879116213566}
{0.07049878238519504	3.524007228678603}
{0.07040693912256707	3.5249391192598662}
{0.07048634794818504	3.5203469561284657}
{0.07050815567119521	3.52431739740937}
{0.0703350506850542	3.525407783559877}
{0.07033004393512328	3.516752534252825}
{0.07015243183500906	3.5165021967562806}
{0.07006688259710829	3.5076215917505675}
{0.07005171961833648	3.503344129855526}
{0.07004022112545151	3.5025859809169395}
{0.06995275119811294	3.502011056272691}
{0.06998325448130668	3.4976375599057605}
{0.069923328289364	3.4991627240654455}
{0.0698372102363766	3.4961664144683167}
{0.06993782975190654	3.4918605118189423}
{0.0697875823326645	3.496891487595441}
{0.06974548383441394	3.4893791166333417}
{0.0696702908439739	3.487274191720814}
{0.06963532897042314	3.48351454219881}
{0.06965656104446348	3.4817664485212743}
{0.06962065453246277	3.482828052223286}
{0.06964692913942944	3.481032726623246}
{0.06965629634899229	3.4823464569715816}
{0.0696114515894064	3.482814817449724}
{0.06966662901161444	3.4805725794704285}
{0.06949786730154689	3.483331450580837}
{0.06950829687381169	3.474893365077456}
{0.06941930846885122	3.475414843690695}
{0.0695144637208553	3.4709654234426734}
{0.06949313826227019	3.4757231860428774}
{0.06952535246763193	3.4746569131136233}
{0.0695770823159415	3.4762676233817063}
{0.06947264372740646	3.4788541157971893}
{0.0695527703587023	3.4736321863704354}
{0.0695304711436083	3.477638517935226}
{0.06945360880600207	3.4765235571805206}
{0.06935092738294414	3.4726804403002105}
{0.06934235829393981	3.4675463691473136}
{0.06934107118679196	3.4671179146970954}
{0.0694373576933561	3.4670535593397025}
{0.0693284716853894	3.471867884667911}
{0.06927122426337574	3.4664235842695748}
{0.06937828374428982	3.463561213168893}
{0.06938537097006361	3.4689141872145983}
{0.06946755508357753	3.4692685485032864}
{0.0694214937310078	3.473377754178989}
{0.06950261935860379	3.4710746865505007}
{0.06936112468561029	3.4751309679302986}
{0.0692854313103164	3.468056234280624}
{0.06924896453164298	3.4642715655159266}
{0.069314814182672	3.4624482265822594}
{0.06929240242416937	3.46574070913371}
{0.06920913668244535	3.464620121208575}
{0.06917029862889885	3.460456834122372}
{0.06908410276399087	3.458514931445048}
{0.0689940788364592	3.454205138199649}
{0.06900588058533895	3.4497039418230613}
{0.06906644833541624	3.4502940292670514}
{0.06911286138879537	3.453322416770917}
{0.06904137638750993	3.455643069439876}
{0.0688972667500699	3.452068819375605}
{0.06891941034942002	3.4448633375036035}
{0.06897970007546562	3.4459705174711117}
{0.06898522322184505	3.4489850037733905}
{0.06910172297661912	3.4492611610923607}
{0.06915132395640955	3.455086148831064}
{0.06916396554922444	3.457566197820588}
{0.06917356594407474	3.4581982774613294}
{0.06917421187778165	3.4586782972038477}
{0.06920329601868738	3.4587105938891898}
{0.06930418168734563	3.4601648009344754}
{0.06941704351043144	3.465209084367393}
{0.06939437923464976	3.4708521755216837}
{0.06944921049674557	3.4697189617325987}
{0.06945603194619573	3.4724605248373877}
{0.06945659799703918	3.4728015973098953}
{0.06949993895657966	3.4728298998520706}
{0.06961001324617808	3.4749969478290956}
{0.06962523773892626	3.480500662309017}
{0.06964936152808254	3.4812618869464247}
{0.06967638709032761	3.4824680764042357}
{0.06972470723370842	3.4838193545164904}
{0.06965251386038415	3.486235361685531}
{0.06976590082446682	3.482625693019316}
{0.06973696117596516	3.4882950412234526}
{0.06967006396431868	3.486848058798371}
{0.06965245155919096	3.483503198216047}
{0.06972545316985566	3.4826225779596607}
{0.06969577752456152	3.4862726584928962}
{0.06983665649928303	3.4847888762281882}
{0.06991355869691593	3.4918328249642627}
{0.06975674623811877	3.4956779348459093}
{0.0698043835653234	3.487837311906052}
{0.06975200363324925	3.490219178266285}
{0.06969851698510382	3.487600181662575}
{0.06965180397536744	3.484925849255307}
{0.06963414256281467	3.4825901987684884}
{0.06950257735057945	3.4817071281408474}
{0.06948911689201333	3.475128867529085}
{0.0695248290601702	3.4744558446007745}
{0.06960222243045781	3.476241453008619}
{0.06966988101177901	3.4801111215229974}
{0.06965409934399419	3.483494050589059}
{0.06963483795652445	3.482704967199822}
{0.06975776745208441	3.481741897826336}
{0.06975595587132406	3.4878883726043366}
{0.06978738469384936	3.48779779356632}
{0.06987434139454766	3.489369234692585}
{0.06977489063965706	3.4937170697274977}
{0.06979966125813429	3.4887445319829666}
{0.06971906027627676	3.4899830629068274}
{0.06967118146329064	3.4859530138139503}
{0.06966779595222321	3.4835590731646446}
{0.06977202695992755	3.4833897976112747}
{0.06980766459765837	3.48860134799649}
{0.06971479401107335	3.4903832298830313}
{0.06973646764551404	3.4857397005537756}
{0.06972388663738427	3.486823382275811}
{0.06989094655722518	3.4861943318693234}
{0.06987321437779125	3.49454732786137}
{0.0698167260910571	3.4936607188896693}
{0.06977540375269527	3.490836304552963}
{0.06980073129904517	3.4887701876348745}
{0.06974732867840625	3.49003656495237}
{0.06972181296669437	3.487366433920423}
{0.06976822597355596	3.4860906483348253}
{0.06971647732847452	3.488411298677907}
{0.06959551652389417	3.4858238664238383}
{0.06941173629103475	3.4797758261948184}
{0.06943271626058063	3.47058681455185}
{0.0695935615573672	3.4716358130291463}
{0.06958741613969135	3.479678077868474}
{0.06955333376784772	3.47937080698468}
{0.0694711114439379	3.4776666883924983}
{0.06937224452591075	3.473555572197004}
{0.06938120286736967	3.4686122262956482}
{0.0693324910411161	3.4690601433685933}
{0.06941146967323746	3.4666245520559165}
{0.06932916910987479	3.4705734836619864}
{0.0693439690131998	3.4664584554938465}
{0.06932489785154022	3.4671984506601006}
{0.06934215078246517	3.466244892577121}
{0.06951458242744475	3.4671075391233668}
{0.0694203687688241	3.47572912137235}
{0.0694143731499647	3.4710184384413094}
{0.06958721692111497	3.47071865749834}
{0.06962816320619583	3.479360846055855}
{0.06954602428505934	3.4814081603098956}
{0.06962237644281803	3.4773012142530733}
{0.06961317006566724	3.481118822141007}
{0.06958414745606448	3.480658503283468}
{0.06970584517462663	3.4792073728033293}
{0.06958982374169827	3.485292258731434}
{0.06970159854964553	3.4794911870850154}
{0.06966748886002976	3.4850799274823783}
{0.06975790244525187	3.4833744430015914}
{0.06984204708069913	3.4878951222627013}
{0.06996693815286667	3.4921023540350666}
{0.06983628497776606	3.4983469076434415}
{0.06991449160263583	3.491814248888405}
{0.06996077590668939	3.495724580131895}
{0.0698964943037327	3.498038795334576}
{0.06984126723539284	3.4948247151867395}
{0.06991163417643756	3.4920633617697465}
{0.06973065115489152	3.495581708821981}
{0.06980185846637289	3.4865325577446775}
{0.06976140731368109	3.4900929233187474}
{0.06980582532326053	3.4880703656841545}
{0.06987765656164674	3.4902912661631262}
{0.0698180815363742	3.493882828082433}
{0.06975693849812896	3.4909040768188087}
{0.06966535231525596	3.487846924906544}
{0.069570568292637	3.483267615762892}
{0.06950534192689549	3.478528414631943}
{0.06943686153652887	3.475267096344869}
{0.0694926219108161	3.4718430768265374}
{0.06955173268913933	3.4746310955408988}
{0.06947525488897546	3.4775866344570616}
{0.06944342987707046	3.47376274444887}
{0.06946542538954206	3.472171493853619}
{0.06946281993541716	3.4732712694772037}
{0.06947590775074403	3.473140996770956}
{0.06941921877780816	3.473795387537298}
{0.0694573383963346	3.4709609388905074}
{0.06938389271493862	3.4728669198168305}
{0.06946078309802121	3.4691946357470296}
{0.06943695430469765	3.4730391549011563}
{0.06929990879677381	3.4718477152349774}
{0.06917019989715872	3.4649954398387814}
{0.06924099134833438	3.45850999485803}
{0.06926444563721429	3.4620495674168104}
{0.06920783807679858	3.463222281860803}
{0.06914882613504172	3.4603919038400184}
{0.06915657465562759	3.4574413067521754}
{0.06918589370547787	3.4578287327814707}
{0.0692443586300126	3.4592946852739845}
{0.06928951545108948	3.4622179315007213}
{0.06936627992767301	3.464475772554566}
{0.06944556282189336	3.4683139963837424}
{0.06945231389762965	3.4722781410947627}
{0.06940481746299466	3.472615694881577}
{0.06919956211944174	3.470240873149829}
{0.06919583294301633	3.4599781059721813}
{0.06930575735291683	3.45979164715091}
{0.06931958161080624	3.4652878676459333}
{0.06931203576324084	3.4659790805404027}
{0.06940359729944688	3.465601788162132}
{0.06926748390678983	3.470179864972434}
{0.0693076419662197	3.463374195339584}
{0.06946554438478922	3.4653820983110775}
{0.06948971377174158	3.4732772192395522}
{0.06958625719980459	3.4744856885871735}
{0.06959363800862164	3.4793128599903254}
{0.06965495994787678	3.4796819004311796}
{0.06962702290679876	3.4827479973939366}
{0.06978517313600464	3.481351145340036}
{0.06995835297510115	3.489258656800334}
{0.06999957352595863	3.4979176487551564}
{0.0701170252456032	3.4999786762980305}
{0.07009626885347742	3.5058512622802604}
{0.07018838103257606	3.5048134426739717}
{0.07028155565527491	3.5094190516289037}
{0.07032580342760587	3.5140777827638447}
{0.0703013206597737	3.516290171380394}
{0.07035413956674864	3.5150660329887855}
{0.07044070048088301	3.517706978337532}
{0.07035663988508835	3.5220350240442477}
{0.07030199001934759	3.5178319942545175}
{0.07007136076821106	3.515099500967481}
{0.07011050695908815	3.5035680384106525}
{0.07030901521582603	3.505525347954511}
{0.07047151273434799	3.5154507607914023}
{0.07051167224133174	3.5235756367175037}
{0.07053300666458591	3.525583612066693}
{0.07057610262658129	3.526650333229401}
{0.07056720355334001	3.528805131329166}
{0.07042347034067181	3.5283601776670968}
{0.07037456112680707	3.52117351703369}
{0.07040134113399023	3.518728056340457}
{0.07055256450059622	3.5200670566996153}
{0.07048003425701549	3.5276282250299116}
{0.07053946526064883	3.5240017128508745}
{0.07060374213318646	3.5269732630325406}
{0.0705622333531541	3.530187106659422}
{0.07053394582971217	3.5281116676578037}
{0.07049962749379457	3.5266972914857115}
{0.0703385119273974	3.524981374689822}
{0.07036692044286555	3.5169255963699633}
{0.0703209018788476	3.5183460221433718}
{0.07030122442984714	3.5160450939424757}
{0.07033129071388357	3.515061221492456}
{0.070400712485513	3.516564535694271}
{0.07038436561323341	3.520035624275742}
{0.0704755723817952	3.5192182806617605}
{0.07042813190463461	3.5237786190898466}
{0.07048759459778432	3.5214065952318134}
{0.07048141419428179	3.524379729889306}
{0.07050483685261096	3.5240707097141772}
{0.07048738814137157	3.5252418426306322}
{0.07048186653221905	3.5243694070686615}
{0.07052980312358732	3.5240933266110352}
{0.0704433765729929	3.5264901561794493}
{0.07044866834017932	3.5221688286497277}
{0.0704506667695958	3.522433417009049}
{0.07052345851680956	3.522533338479873}
{0.07055015029587441	3.52617292584056}
{0.07044604055529312	3.527507514793802}
{0.07042620265526911	3.5223020277647383}
{0.07052519913794052	3.521310132763539}
{0.07049212272768568	3.526259956897107}
{0.0703587924205766	3.524606136384366}
{0.07032688268796605	3.5179396210289093}
{0.07024379415014605	3.5163441343983752}
{0.0701970215287129	3.512189707507379}
{0.06997972833277526	3.5098510764357287}
{0.06997572898656172	3.498986416638842}
{0.06981922698664063	3.498786449328164}
{0.06972657744085463	3.4909613493321094}
{0.06963605176268411	3.4863288720428054}
{0.06967443231203946	3.481802588134282}
{0.06963813377333976	3.483721615602048}
{0.06963892639400297	3.481906688667063}
{0.0697017639819324	3.4819463197002203}
{0.06969072233936398	3.485088199096694}
{0.06973803903743943	3.4845361169682727}
{0.06981696908233026	3.486901951872044}
{0.06971567383475852	3.4908484541165894}
{0.0697546717242857	3.4857836917380056}
{0.06961732925038366	3.487733586214366}
{0.06962703847853266	3.480866462519265}
{0.06955409537349509	3.4813519239267166}
{0.06972392394692743	3.4777047686748364}
{0.06977530228397417	3.486196197346454}
{0.06982606925871004	3.4887651141987877}
{0.06983147628359157	3.491303462935583}
{0.0698862172420245	3.4915738141796595}
{0.06976671411681579	3.494310862101306}
{0.06958223603231237	3.48833570584087}
{0.0696878526084258	3.4791118016156983}
{0.06961344950749893	3.484392630421372}
{0.06952444853388796	3.480672475375029}
{0.06954085632964575	3.476222426694477}
{0.06964613994762671	3.4770428164823732}
{0.06956258004235417	3.4823069973814142}
{0.0695402558542892	3.4781290021177855}
{0.06950876723390297	3.4770127927145342}
{0.06955648636738532	3.4754383616952285}
{0.06955000041188683	3.4778243183693416}
{0.06958380891893463	3.477500020594415}
{0.06963811749776619	3.4791904459468053}
{0.06950014753609977	3.481905874888383}
{0.06942511711920392	3.4750073768050593}
{0.06941966905422095	3.471255855960264}
{0.06954964193519234	3.470983452711121}
{0.0696203729350344	3.477482096759691}
{0.06947382707412582	3.4810186467517967}
{0.0694537024630059	3.4736913537063674}
{0.06948674088179904	3.472685123150371}
{0.06951708625177995	3.4743370440900256}
{0.06948341893718199	3.475854312589076}
{0.06947552243951287	3.4741709468591777}
{0.06951683565436276	3.4737761219757215}
{0.06946147234876023	3.4758417827182195}
{0.06946079772971238	3.4730736174380894}
{0.06957203802167228	3.4730398864857}
{0.06959075898436103	3.4786019010836937}
{0.06963174042304979	3.4795379492181313}
{0.06968752828595637	3.4815870211525675}
{0.06959882280213354	3.484376414297894}
{0.06955668570006669	3.4799411401067584}
{0.0695625930808987	3.4778342850034165}
{0.06956588188146734	3.4781296540450133}
{0.06939472697651022	3.478294094073446}
{0.06932386692339364	3.469736348825591}
{0.0692967595150924	3.4661933461697605}
{0.06928054632507405	3.4648379757546963}
{0.06924870501454052	3.4640273162537727}
{0.06913484767055263	3.462435250727095}
{0.06932455735090323	3.4567423835277005}
{0.06927919169871297	3.4662278675452343}
{0.06933293752746551	3.4639595849357216}
{0.0693717677064964	3.4666468763733476}
{0.06951082985340151	3.4685883853248898}
{0.06958413189440295	3.475541492670148}
{0.06939598656235187	3.4792065947202127}
{0.06935896791419965	3.4697993281176593}
{0.06943467903535158	3.4679483957100525}
{0.06938166363185364	3.4717339517676504}
{0.06941905420879663	3.4690831815927567}
{0.0695633708791974	3.470952710439904}
{0.0696669668534079	3.4781685439599466}
{0.06958912346990816	3.483348342670468}
{0.06963133468416567	3.4794561734954814}
{0.06964466298906433	3.4815667342083607}
{0.06968263997767253	3.482233149453295}
{0.06968620964635083	3.4841319988837034}
{0.06979528461240533	3.484310482317613}
{0.06982148740568266	3.4897642306203402}
{0.06977610160662677	3.4910743702842075}
{0.06970441146239795	3.4888050803314146}
{0.06975293607876015	3.4852205731199724}
{0.06973851473914047	3.4876468039380857}
{0.06978171825020152	3.486925736957103}
{0.06966020782141424	3.489085912510152}
{0.06979307115037282	3.48301039107079}
{0.0697279448678776	3.4896535575187158}
{0.06967695607953803	3.4863972433939563}
{0.06978375540458454	3.4838478039769782}
{0.06984880015898143	3.4891877702293037}
{0.06974452397521594	3.4924400079491464}
{0.06967468341051307	3.4872261987608693}
{0.06949557462586593	3.483734170525731}
{0.06948780905114212	3.474778731293372}
{0.06949603049973789	3.4743904525571816}
{0.06957775135784332	3.47480152498697}
{0.06955098482200626	3.478887567892244}
{0.06958786197600239	3.477549241100391}
{0.06967889581840683	3.4793930988001995}
{0.06970580405480739	3.4839447909204244}
{0.0697838609162637	3.485290202740451}
{0.06982411246890564	3.489193045813267}
{0.06987492775068184	3.491205623445366}
{0.07006701001541116	3.4937463875341783}
{0.06992132031667207	3.5033505007706425}
{0.06980822982287589	3.496066015833694}
{0.06986754747394668	3.4904114911438864}
{0.0698773255365713	3.493377373697421}
{0.06996333248401415	3.49386627682865}
{0.0699196743028992	3.4981666242007914}
{0.06992146344288447	3.4959837151450484}
{0.06987382073095758	3.4960731721443086}
{0.06984149836919613	3.4936910365479634}
{0.06984309212224533	3.492074918459895}
{0.06971599632984639	3.4921546061123516}
{0.0696690883201415	3.4857998164924022}
{0.06986552778947644	3.4834544160071608}
{0.06985397128455298	3.4932763894739063}
{0.06986953514264624	3.4926985642277315}
{0.06997731124387317	3.4934767571323952}
{0.07002188757701154	3.498865562193744}
{0.06998056687393336	3.50109437885066}
{0.07008807037269521	3.499028343696755}
{0.07008331326607589	3.504403518634848}
{0.07016478909430493	3.5041656633038856}
{0.0702051605525715	3.508239454715336}
{0.07019111425518872	3.510258027628661}
{0.07029014456453772	3.5095557127595205}
{0.07020508813686155	3.514507228226974}
{0.07030642720502316	3.5102544068431665}
{0.07043328160607036	3.5153213602512463}
{0.07036895308393709	3.521664080303609}
{0.0702847812373307	3.5184476541969434}
{0.07032370641438995	3.5142390618666197}
{0.07023343615894388	3.516185320719582}
{0.0702489294637829	3.5116718079472746}
{0.0701725012747518	3.512446473189229}
{0.07024183319699452	3.5086250637376772}
{0.07024937724515568	3.512091659849814}
{0.0704009706336659	3.5124688622578755}
{0.07045128702214029	3.52004853168339}
{0.07038721168873857	3.522564351107107}
{0.07040968658353482	3.519360584437014}
{0.07026947679433372	3.5204843291768215}
{0.07020962460396198	3.5134738397167675}
{0.07018620442870216	3.510481230198179}
{0.07021555487363926	3.5093102214351903}
{0.07017655201218595	3.510777743682049}
{0.07017069354883511	3.5088276006093833}
{0.07021032083741566	3.5085346774418413}
{0.07008986537179958	3.5105160418708676}
{0.0700415625858465	3.5044932685900623}
{0.07002658101653149	3.502078129292409}
{0.06999276818440525	3.5013290508266532}
{0.07003095900075536	3.4996384092203416}
{0.07004970602800649	3.5015479500378452}
{0.07016753604355151	3.5024853014004025}
{0.0702105425120655	3.5083768021776525}
{0.0702818648058769	3.5105271256033492}
{0.07046646696878221	3.514093240293922}
{0.07040048447165703	3.523323348439184}
{0.07048299690347302	3.520024223582933}
{0.07043773068433222	3.5241498451737265}
{0.07049000019386273	3.521886534216688}
{0.07037560350465896	3.524500009693219}
{0.07033176630219799	3.5187801752330277}
{0.07025977453766924	3.516588315109984}
{0.07035245238594018	3.512988726883546}
{0.07028931088318852	3.5176226192970925}
{0.07035201471360657	3.514465544159506}
{0.07038135101955192	3.5176007356804138}
{0.07041496232860467	3.5190675509776774}
{0.0704721334900283	3.5207481164303167}
{0.07051796992493455	3.5236066745014996}
{0.07051523531693138	3.525898496246815}
{0.07045361411071455	3.525761765846651}
{0.07044019566320932	3.5226807055358105}
{0.07049161878335054	3.5220097831605552}
{0.07044023310245419	3.5245809391676164}
{0.07036993175163676	3.5220116551228013}
{0.07041027179024408	3.5184965875819336}
{0.07035488179510274	3.520513589512297}
{0.07031067676325732	3.517744089755229}
{0.07033612640547714	3.5155338381629604}
{0.07015554967920996	3.5168063202739503}
{0.07034041295345561	3.507777483960589}
{0.07035305845075933	3.5170206476728727}
{0.0703486878469186	3.517652922538055}
{0.07041251683267846	3.5174343923460185}
{0.07045568711261856	3.520625841634011}
{0.07053735375096301	3.5227843556310146}
{0.0704781278184759	3.5268676875482394}
{0.07034422328534502	3.523906390923885}
{0.07028376054885792	3.5172111642673407}
{0.07025914943253965	3.5141880274429815}
{0.07014717093270645	3.5129574716270695}
{0.07007742468929595	3.5073585466354085}
{0.07002588071368383	3.503871234464885}
{0.07002674273828746	3.501294035684279}
{0.06993766985333376	3.501337136914459}
{0.06975240367863582	3.496883492666776}
{0.06973668444420252	3.4876201839318823}
{0.06975114063944371	3.486834222210215}
{0.06976551286391817	3.4875570319722735}
{0.06962517904843643	3.4882756431959936}
{0.06951938232275734	3.4812589524219097}
{0.06959011258313709	3.4759691161379562}
{0.06957285909777187	3.479505629156945}
{0.06960736638581654	3.4786429548886812}
{0.06966128643471484	3.480368319290912}
{0.06971019663332695	3.4830643217358315}
{0.06962215365510355	3.4855098316664384}
{0.06961684291265394	3.4811076827552694}
{0.0697133993557719	3.4808421456327894}
{0.06970525411574655	3.485669967788689}
{0.06965741580738406	3.4852627057874206}
{0.0696380824934259	3.4828707903692995}
{0.06977091095664731	3.4819041246713884}
{0.06956497630394598	3.48854554783246}
{0.06960950469739888	3.4782488151973894}
{0.06962904082573701	3.480475234870037}
{0.06951694766816507	3.4814520412869436}
{0.06963243208823441	3.475847383408345}
{0.06963105307661668	3.4816216044118073}
{0.06974227736307043	3.481552653830925}
{0.06976211348932233	3.487113868153608}
{0.06976824153502473	3.4881056744662033}
{0.06982858892817873	3.488412076751321}
{0.06996279297122475	3.4914294464090263}
{0.07006452415026028	3.4981396485613296}
{0.07004136803463931	3.5032262075131073}
{0.06996029730237963	3.5020684017320574}
{0.07007817325279814	3.4980148651190746}
{0.0702175583766667	3.5039086626399967}
{0.07008054261958857	3.510877918833425}
{0.07007261494134592	3.504027130979517}
{0.07007306917237427	3.5036307470673838}
{0.06991432315454449	3.5036534586188046}
{0.06994289408046649	3.4957161577273177}
{0.06996451813000266	3.4971447040234187}
{0.07009904243502582	3.498225906500224}
{0.06997644816969233	3.504952121751386}
{0.07019847183961905	3.4988224084847075}
{0.07020754849673674	3.509923591981045}
{0.07020072119443317	3.510377424836931}
{0.07020304993183732	3.5100360597217533}
{0.0701998115339729	3.5101524965919615}
{0.07020297753120548	3.5099905766987396}
{0.07023463869907402	3.510148876560375}
{0.07040337502429993	3.5117319349537968}
{0.07035217604945017	3.5201687512150923}
{0.07028830704507062	3.5176088024726}
{0.07037016927500303	3.5144153522536223}
{0.07048864016411598	3.5185084637502464}
{0.07038776442972561	3.5244320082058915}
{0.07036884087544061	3.519388221486373}
{0.07049206476062618	3.518442043772127}
{0.07053170349352347	3.5246032380314043}
{0.07066412296285376	3.5265851746762658}
{0.07052147985309969	3.533206148142783}
{0.07060153860649367	3.5260739926550784}
{0.07068046676379458	3.5300769303247805}
{0.07079623311454357	3.5340233381898267}
{0.07076648330321292	3.5398116557272723}
{0.07079763474034097	3.5383241651607404}
{0.07084682040454224	3.53988173701714}
{0.07062748978580981	3.542341020227201}
{0.07078037445539972	3.5313744892905805}
{0.07070480453897982	3.5390187227700745}
{0.0707058939975758	3.53524022694908}
{0.07074178868572807	3.5352946998788797}
{0.0708447970884577	3.5370894342864925}
{0.07092442058565647	3.5422398544229727}
{0.07094107017853556	3.5462210292829153}
{0.07106323568030185	3.5470535089268687}
{0.0709865856740981	3.5531617840151846}
{0.07086685379858419	3.5493292837049997}
{0.07078044046371688	3.5433426899293012}
{0.07060983711199109	3.5390220231859386}
{0.07047943887466328	3.5304918555996454}
{0.07044206805431012	3.523971943733257}
{0.07045964253663482	3.5221034027155995}
{0.07039373970647998	3.522982126831831}
{0.07041828973633128	3.51968698532409}
{0.07053650849400823	3.5209144868166558}
{0.0704935021421522	3.526825424700502}
{0.07058689151503517	3.5246751071076985}
{0.07040832194679202	3.5293445757518533}
{0.07041056516367451	3.520416097339695}
{0.07049793314858982	3.5205282581838215}
{0.07060859260459004	3.524896657429587}
{0.0706467025104375	3.5304296302296017}
{0.07053243650365024	3.5323351255219757}
{0.07043283869722541	3.526621825182609}
{0.0703082340443732	3.5216419348613632}
{0.07005310330446048	3.515411702218755}
{0.0701061767735912	3.5026551652231164}
{0.07033264380784064	3.5053088386796496}
{0.07012250156580763	3.516632190392126}
{0.07018594242072805	3.5061250782904723}
{0.07008132638171374	3.509297121036496}
{0.06997394847946936	3.504066319085781}
{0.06984444958980889	3.4986974239735598}
{0.06976653190851607	3.492222479490535}
{0.06963047730038456	3.488326595425896}
{0.06984806449598424	3.481523865019317}
{0.07006195844504048	3.4924032247993013}
{0.07016954026570346	3.503097922252117}
{0.07013679900042054	3.5084770132852645}
{0.07000192136534102	3.5068399500211145}
{0.06994870898654794	3.500096068267137}
{0.07001563938277616	3.497435449327477}
{0.06999667780045721	3.500781969138894}
{0.06993532307834001	3.499833890022948}
{0.0698880677431621	3.4967661539170862}
{0.06983672967089738	3.494403387158191}
{0.06984924501769252	3.491836483544958}
{0.06970502753397541	3.492462250884709}
{0.06965386751234379	3.4852513766988533}
{0.06959780927298719	3.4826933756172713}
{0.06949565324527174	3.479890463649442}
{0.06940285703205071	3.4747826622636735}
{0.06956814101337008	3.470142851602622}
{0.06950966395573342	3.4784070506685896}
{0.06950468207997686	3.4754831977867573}
{0.06961975726905162	3.4752341039989294}
{0.06961950263971735	3.4809878634526696}
{0.06977311758521994	3.480975131985956}
{0.06966087301104545	3.48865587926108}
{0.06953873252191461	3.4830436505523537}
{0.06976425874939729	3.4769366260958163}
{0.06967453457291939	3.488212937469949}
{0.06975991522458663	3.4837267286460536}
{0.06980755245612023	3.487995761229416}
{0.06979753011514733	3.4903776228060965}
{0.06968317490863973	3.4898765057574535}
{0.06962077629334507	3.484158745432069}
{0.06965543164871972	3.4810388146673374}
{0.06956391585506075	3.482771582436066}
{0.06938344808002697	3.47819579275312}
{0.06939851722656051	3.4691724040014287}
{0.06937094703973193	3.4699258613281065}
{0.06931931938541781	3.468547351986677}
{0.06940270274184315	3.465965969270969}
{0.06941161317136396	3.470135137092233}
{0.06956817083628214	3.4705806585682724}
{0.06944219181828006	3.478408541814176}
{0.06951442523915541	3.4721095909140742}
{0.06953526592754332	3.475721261957843}
{0.06953296618970954	3.476763296377236}
{0.0696734719397962	3.4766483094855505}
{0.06967225398593319	3.483673596989883}
{0.06957966643597019	3.4836126992967333}
{0.06967142916645588	3.478983321798582}
{0.06969001190258182	3.4835714583228716}
{0.06972078242245229	3.484500595129169}
{0.06990961802808565	3.4860391211226927}
{0.06986486081360077	3.4954809014043557}
{0.0699567421151684	3.493243040680109}
{0.06999897200276142	3.497837105758494}
{0.06994762730617214	3.4999486001381483}
{0.06955155737246786	3.4973813653086863}
{0.06963932344991919	3.4775778686234715}
{0.06961276018716202	3.4819661724960356}
{0.06955759286895744	3.480638009358179}
{0.06954206068717712	3.4778796434479484}
{0.06940895434322897	3.4771030343589286}
{0.06937678087439655	3.4704477171615173}
{0.06938463029544815	3.4688390437198993}
{0.06941927554988934	3.469231514772482}
{0.06944228467038008	3.4709637774945405}
{0.06929125497434546	3.472114233519074}
{0.06935286200057308	3.464562748717347}
{0.06951919154407055	3.467643100028726}
{0.06958662536401464	3.4759595772035956}
{0.06961995806286139	3.4793312682007995}
{0.06973100964440643	3.4809979031431406}
{0.06974889274123232	3.4865504822203928}
{0.06996066276399218	3.4874446370616865}
{0.07001559406634465	3.498033138199682}
{0.0700882970369914	3.500779703317302}
{0.07007153127087785	3.5044148518496403}
{0.07006052357485625	3.5035765635439624}
{0.0701175665877563	3.5030261787428834}
{0.07025720660665823	3.5058783293878832}
{0.07023179126483226	3.512860330332979}
{0.07018142517251201	3.511589563241681}
{0.07009155006127632	3.50907125862567}
{0.07014990516463998	3.5045775030638846}
{0.07021721793302524	3.5074952582320646}
{0.07038290781396858	3.510860896651322}
{0.07027387378098195	3.5191453906984926}
{0.07007903267869245	3.5136936890491595}
{0.07022502210993999	3.5039516339346855}
{0.07022865845839486	3.5112511054970623}
{0.07019912006192401	3.511432922919806}
{0.07026683385111022	3.509956003096262}
{0.0699999192405824	3.5133416925555743}
{0.06977642706902822	3.499995962029184}
{0.06974469465667764	3.4888213534514714}
{0.07000865350141106	3.4872347328339437}
{0.07000196802675757	3.500432675070612}
{0.06994703118540371	3.500098401337942}
{0.07000360635341189	3.497351559270247}
{0.07028206582513365	3.500180317670658}
{0.07045007463774033	3.514103291256743}
{0.07055731441363673	3.5225037318870793}
{0.07016048978262314	3.5278657206818993}
{0.07020198257865747	3.5080244891312224}
{0.07027030823736591	3.51009912893294}
{0.07038696858613215	3.5135154118683616}
{0.07051211179490213	3.5193484293066706}
{0.07051589605834008	3.5256055897451737}
{0.07069977760514642	3.5257948029170683}
{0.07069567386193305	3.5349888802573886}
{0.0705435659711699	3.534783693096726}
{0.07030813928398812	3.527178298558569}
{0.07033170437298686	3.5154069641994856}
{0.07033354026325744	3.516585218649409}
{0.07026894171566693	3.516677013162942}
{0.07032649083926426	3.5134470857834166}
{0.07018563712440853	3.516324541963282}
{0.07032754631474022	3.5092818562204955}
{0.07033172521566418	3.5163773157370786}
{0.07046847230998025	3.516586260783278}
{0.0705337949229967	3.523423615499077}
{0.07029897194376236	3.5266897461499056}
{0.0706251536442733	3.5149485971881878}
{0.07042087539912095	3.531257682213729}
{0.07052126558816295	3.5210437699561163}
{0.07043202935721957	3.5260632794082176}
{0.07026527869026807	3.521601467861049}
{0.07046394972373649	3.513263934513476}
{0.0704462208371675	3.5231974861868975}
{0.07058533784516531	3.522311041858448}
{0.07082947788112733	3.52926689225834}
{0.0707618546994309	3.5414738940564408}
{0.07070033430649177	3.538092734971619}
{0.07069749606180142	3.5350167153246614}
{0.07053007966674499	3.5348748030901476}
{0.07050547166732987	3.526503983337322}
{0.07054896954921062	3.5252735833665665}
{0.07031315256866386	3.5274484774606036}
{0.07044799463688754	3.51565762843326}
{0.07073079227829633	3.522399731844449}
{0.07088687554048687	3.5365396139148935}
{0.0709064963139663	3.54434377702442}
{0.07093608236999413	3.5453248156983914}
{0.07083534486460427	3.546804118499787}
{0.07055992321051718	3.541767243230292}
{0.07039871794432358	3.5279961605259365}
{0.07013835535451339	3.5199358972162567}
{0.0702856503558074	3.506917767725749}
{0.07039964253958515	3.5142825177904475}
{0.07022690031275369	3.519982126979335}
{0.0702149788815637	3.511345015637764}
{0.07020432170061038	3.510748944078262}
{0.07004598332481954	3.510216085030596}
{0.0699019294739192	3.5022991662410545}
{0.06993073657454552	3.495096473696034}
{0.0700261880301376	3.4965368287273484}
{0.07001979998980558	3.5013094015069504}
{0.06994630301279062	3.5009899994903475}
{0.06994389033463835	3.4973151506396047}
{0.06995295324434438	3.4971945167319967}
{0.07002615363893291	3.497647662217296}
{0.06977760619198976	3.5013076819467184}
{0.06961354945262885	3.4888803095995646}
{0.0695463529941487	3.48067747263152}
{0.0694553470579683	3.4773176497075107}
{0.06944908882497826	3.472767352898491}
{0.06959581023603752	3.4724544412489915}
{0.06958032318706131	3.4797905118019523}
{0.06941153261944187	3.479016159353142}
{0.06941159935711533	3.470576630972165}
{0.06931337780479402	3.47057996785584}
{0.06931931027402026	3.4656688902397743}
{0.06928673470311023	3.465965513701089}
{0.06927324897403044	3.464336735155585}
{0.06930755934075833	3.4636624487015957}
{0.06911507097807347	3.4653779670379863}
{0.06897713816034977	3.4557535489037448}
{0.06901722549150134	3.448856908017564}
{0.06898414827103441	3.450861274575138}
{0.06884524795484503	3.449207413551795}
{0.0689053166769582	3.4422623977423217}
{0.06893750878034764	3.4452658338479836}
{0.06890653267652791	3.4468754390174556}
{0.06894802334811297	3.4453266338264674}
{0.06889623586946744	3.447401167405718}
{0.06890523589430596	3.44481179347344}
{0.06882547882780443	3.4452617947153645}
{0.0687789369024033	3.441273941390292}
{0.0686827924988957	3.4389468451202347}
{0.06871403560398784	3.4341396249448586}
{0.06874718456337894	3.435701780199465}
{0.06871671149971573	3.4373592281690186}
{0.06868538728423806	3.4358355749858513}
{0.0685697226943868	3.434269364211971}
{0.06844321420278993	3.4284861347194027}
{0.06846110832440264	3.422160710139561}
{0.06853997134642852	3.4230554162201967}
{0.06857099340018148	3.426998567321488}
{0.06853628020736623	3.428549670009138}
{0.06865427181843319	3.426814010368375}
{0.06855449918138629	3.432713590921726}
{0.0685704939762177	3.427724959069383}
{0.06849995746427331	3.428524698810949}
{0.06842185044520575	3.424997873213735}
{0.06833499984129932	3.4210925222603574}
{0.06820438697477249	3.4167499920650326}
{0.06820516048329676	3.4102193487386887}
{0.06800625818413235	3.4102580241648983}
{0.06804459816185993	3.400312909206682}
{0.06810786418474796	3.4022299080930605}
{0.06825618218459165	3.40539320923746}
{0.06817782682843493	3.412809109229645}
{0.06839399182789482	3.408891341421813}
{0.0686058909488204	3.4196995913948025}
{0.06866605701726405	3.43029454744108}
{0.06872115851638372	3.433302850863267}
{0.06848079066105833	3.436057925819251}
{0.06845380842303364	3.4240395330529836}
{0.06820963803087164	3.422690421151746}
{0.06813684163136258	3.4104819015436463}
{0.06844973698389765	3.4068420815681932}
{0.06837941986015034	3.422486849194944}
{0.06814449906958372	3.4189709930075787}
{0.06807175142856145	3.407224953479251}
{0.06805913374022252	3.403587571428136}
{0.06807793253710989	3.4029566870111903}
{0.06811669409150793	3.40389662685556}
{0.06809787128760168	3.4058347045754593}
{0.06815341570412083	3.404893564380149}
{0.06810612013326042	3.407670785206106}
{0.06797861119944651	3.405306006663081}
{0.06793494233841181	3.3989305599723867}
{0.0677528038820894	3.396747116920656}
{0.0678771565976716	3.3876401941045344}
{0.06780183729223288	3.393857829883643}
{0.06798801012605943	3.390091864611708}
{0.06806623797563785	3.3994005063030315}
{0.0680536413436942	3.4033118987819573}
{0.06808684851864766	3.4026820671847733}
{0.06813861690360914	3.4043424259324433}
{0.0681635739589465	3.4069308451805145}
{0.06829056858068176	3.40817869794738}
{0.06799289801531454	3.414528429034143}
{0.06782581947108586	3.399644900765785}
{0.06791467197219779	3.39129097355435}
{0.06796331307128001	3.3957335986099486}
{0.06811512858846884	3.3981656535640625}
{0.06822686105602226	3.405756429423501}
{0.06838867751980873	3.4113430528011683}
{0.06846102865343559	3.4194338759904928}
{0.06840416707374986	3.4230514326718366}
{0.06852341748214574	3.420208353687551}
{0.06842646946001475	3.4261708741073456}
{0.06847019123626766	3.421323473000793}
{0.06824664826648728	3.423509561813437}
{0.06836372394647178	3.412332413324415}
{0.06840121128325471	3.418186197323641}
{0.06842267330639641	3.420060564162788}
{0.06843038190137929	3.42113366531987}
{0.06831660602413177	3.421519095069018}
{0.06830086263293984	3.415830301206642}
{0.06850869626749682	3.4150431316470438}
{0.06855026456458682	3.4254348133748946}
{0.06845473226922157	3.427513228229391}
{0.06850359949009958	3.4227366134611277}
{0.06847162077250266	3.425179974505025}
{0.06841918641742817	3.4235810386251804}
{0.06845653574268544	3.420959320871459}
{0.06838897741263386	3.4228267871343205}
{0.06837963789505783	3.419448870631744}
{0.06831129690174992	3.4189818947529456}
{0.06827492101060358	3.415564845087549}
{0.06822294482106821	3.4137460505302295}
{0.06814628197641409	3.411147241053459}
{0.06794284408328706	3.4073140988207555}
{0.0682449985605073	3.3971422041644024}
{0.06829011998040017	3.412249928025418}
{0.06821411705984613	3.414505999020057}
{0.06783286664410522	3.4107058529923533}
{0.06770557905139314	3.391643332205307}
{0.06756447135471494	3.385278952569705}
{0.067533765947131	3.378223567735797}
{0.06761882829473274	3.3766882973565955}
{0.06763070352256109	3.3809414147366854}
{0.06768825617071318	3.381535176128101}
{0.06761163455682923	3.3844128085357057}
{0.06764143124463241	3.3805817278415056}
{0.06751151919285443	3.3820715622316637}
{0.06741729371621907	3.3755759596427666}
{0.06734623190749046	3.3708646858109965}
{0.06735096289152942	3.367311595374566}
{0.06723731244003073	3.3675481445765096}
{0.06727213839094814	3.361865622001579}
{0.06725954985506911	3.363606919547448}
{0.06754621755950349	3.3629774927535014}
{0.06753051705794651	3.37731087797522}
{0.0677482092842818	3.3765258528973723}
{0.06776262887127323	3.3874104642141387}
{0.067959879514807	3.388131443563711}
{0.06793359317042905	3.397993975740398}
{0.06815064340150777	3.3966796585214976}
{0.06818763092838628	3.4075321700754375}
{0.06807805347024333	3.409381546419363}
{0.06809441703011575	3.4039026735122153}
{0.06807619362291162	3.404720851505839}
{0.06804299378890556	3.403809681145633}
{0.06798325973613603	3.4021496894453267}
{0.06786292241662514	3.3991629868068514}
{0.06802951470191104	3.393146120831308}
{0.06818402587892475	3.4014757350956035}
{0.06815558022772938	3.4092012939462903}
{0.06808218986925058	3.4077790113865203}
{0.06801347991346447	3.4041094934625833}
{0.06808937707482948	3.4006739956732783}
{0.06806004087316733	3.404468853741528}
{0.06788161376260954	3.4030020436584247}
{0.06784101936585211	3.3940806881305328}
{0.06804469644671482	3.3920509682926636}
{0.06799903700426119	3.4022348223358017}
{0.06812130211578574	3.3999518502131165}
{0.06820796198263492	3.4060651057893416}
{0.06824403165617653	3.4103980991318017}
{0.06825059899707558	3.412201582808882}
{0.06817548399745461	3.4125299498538366}
{0.06820127510330257	3.408774199872784}
{0.06814792871655281	3.4100637551651785}
{0.06802724167449886	3.407396435827692}
{0.06809075778082585	3.401362083724989}
{0.06808224066373421	3.4045378890413387}
{0.06795089047936653	3.4041120331867587}
{0.06788041773158775	3.3975445239683726}
{0.06772174962390246	3.3940208865794363}
{0.06777793517501032	3.3860874811951716}
{0.06791076133981587	3.388896758750563}
{0.0679365978543179	3.3955380669908433}
{0.06807914906721968	3.396829892715943}
{0.06803201237201277	3.4039574533610333}
{0.0679043146115914	3.401600618600686}
{0.06798015250533967	3.395215730579618}
{0.06771958150561931	3.3990076252670307}
{0.06786479122997702	3.3859790752810075}
{0.06788872031387246	3.3932395614988913}
{0.06790974002527563	3.3944360156936617}
{0.06771969390700218	3.395487001263823}
{0.0677226417020993	3.3859846953501522}
{0.06748498218801012	3.386132085105004}
{0.06741921807366331	3.374249109400546}
{0.06746194421501873	3.3709609036831987}
{0.06761806101958553	3.3730972107509767}
{0.06776910871086786	3.3809030509793194}
{0.06771895114619196	3.388455435543435}
{0.06774577836737498	3.385947557309642}
{0.06765717192576305	3.3872889183687898}
{0.0675613280256152	3.3828585962881963}
{0.06756429635043237	3.378066401280801}
{0.06752029220167254	3.378214817521656}
{0.06751672829190991	3.376014610083663}
{0.06760391966501088	3.3758364145955295}
{0.06741605040311713	3.3801959832505806}
{0.06738375691360245	3.370802520155897}
{0.06745352154013116	3.369187845680166}
{0.06747085298828755	3.3726760770066}
{0.06747986350523301	3.3735426494144236}
{0.06731991666307774	3.373993175261691}
{0.06725204771205921	3.3659958331539297}
{0.06699984312922665	3.362602385603001}
{0.06703697065793132	3.3499921564613744}
{0.06712438240909632	3.3518485328966094}
{0.06699348768221133	3.3562191204548575}
{0.06708551035588947	3.3496743841106054}
{0.06701452546913868	3.3542755177945165}
{0.06697445053181411	3.350726273456973}
{0.06695354166358387	3.3487225265907417}
{0.06685940318493387	3.3476770831792306}
{0.06711329811431388	3.3429701592467334}
{0.06725187635603715	3.3556649057157277}
{0.06727437266168668	3.362593817801894}
{0.06718003028756792	3.363718633084367}
{0.06719670674530347	3.359001514378429}
{0.0672098890583941	3.3598353372652037}
{0.06731702457482025	3.3604944529197405}
{0.06716427705799136	3.365851228741048}
{0.0673262991694925	3.358213852899602}
{0.06739492690958804	3.36631495847466}
{0.06738965136081765	3.3697463454794376}
{0.06747569804294783	3.3694825680409184}
{0.06750127656120276	3.373784902147425}
{0.06781287480919417	3.3750638280601697}
{0.06778647030315238	3.3906437404597436}
{0.06782964611660647	3.3893235151576517}
{0.0678947672623123	3.3914823058303516}
{0.0679621501773681	3.3947383631156454}
{0.06816654335501601	3.3981075088684363}
{0.06842479366090135	3.4083271677508327}
{0.06867316888201241	3.421239683045103}
{0.0685438380041898	3.433658444100659}
{0.06851401460913888	3.427191900209529}
{0.06851769855129954	3.425700730456983}
{0.06838518759929957	3.425884927565016}
{0.06841566156034874	3.4192593799650095}
{0.06815292375253114	3.420783078017471}
{0.06812206951217681	3.4076461876265918}
{0.0681355129297099	3.4061034756088815}
{0.0680652794899538	3.406775646485534}
{0.06818247546430313	3.403263974497732}
{0.06837622248318621	3.4091237732151978}
{0.06841034432942569	3.418811124159346}
{0.06834981876509816	3.4205172164713202}
{0.06856745692602226	3.417490938254946}
{0.06845166218266625	3.4283728463011465}
{0.06859862774092615	3.422583109133343}
{0.06849793147468533	3.4299313870463335}
{0.06833434185188493	3.424896573734293}
{0.06821639892232877	3.4167170925942743}
{0.068426416956362	3.4108199461164683}
{0.06855344235585761	3.421320847818127}
{0.068436677482384	3.4276721177929055}
{0.06861770897082142	3.421833874119226}
{0.06856214605244876	3.4308854485410945}
{0.06879914862241518	3.428107302622459}
{0.06881849263945272	3.4399574311207846}
{0.06867408321957741	3.44092463197266}
{0.06863536966244141	3.4337041609788947}
{0.06847871884148506	3.4317684831220943}
{0.06827537445943281	3.4239359420742774}
{0.06810930113797987	3.4137687229716653}
{0.06800006507604965	3.4054650568990215}
{0.06807192588354072	3.400003253802511}
{0.06805594443328568	3.4035962941770643}
{0.06822189661368219	3.402797221664311}
{0.068362594257879	3.411094830684137}
{0.06829871843728216	3.4181297128939754}
{0.06814773237351937	3.4149359218641355}
{0.06826189210285682	3.4073866186759973}
{0.0681310347972317	3.413094605142865}
{0.06841331668368979	3.406551739861605}
{0.06832174321541379	3.42066583418451}
{0.06836509321748305	3.416087160770711}
{0.06836673539193912	3.4182546608741773}
{0.06805238273262525	3.4183367695969813}
{0.06816108027655651	3.4026191366312855}
{0.06811087501343006	3.4080540138278494}
{0.0679070445628317	3.405543750671525}
{0.06785165053462903	3.3953522281416055}
{0.06812232223683323	3.392582526731473}
{0.06809642040379525	3.4061161118416834}
{0.06805436684183697	3.404821020189781}
{0.06791489720764231	3.40271834209187}
{0.0680693763290615	3.3957448603821385}
{0.06798254791604243	3.4034688164530946}
{0.0681055559215856	3.3991273958021373}
{0.06789270555501782	3.4052777960792984}
{0.06804470282479264	3.3946352777509117}
{0.06802861451771607	3.402235141239654}
{0.06790737068399764	3.4014307258858274}
{0.06784830471517486	3.3953685341999016}
{0.06796905897183907	3.392415235758765}
{0.06795708672791888	3.39845294859197}
{0.06789307373828787	3.3978543363959606}
{0.06798595287181411	3.3946536869144173}
{0.06803527434618076	3.3992976435907285}
{0.06813090951867053	3.401763717309061}
{0.06823135851990435	3.4065454759335476}
{0.06803118459239257	3.41156792599524}
{0.0680736821557031	3.401559229619655}
{0.06811702148520973	3.40368410778518}
{0.06812334401573816	3.4058510742605104}
{0.06809506963598498	3.4061672007869324}
{0.06795809264124487	3.404753481799273}
{0.06793126093888649	3.39790463206227}
{0.06787135546805059	3.3965630469443533}
{0.06778899332572397	3.393567773402556}
{0.06776550900008461	3.389449666286223}
{0.06794797979971827	3.3882754500042527}
{0.0679111824081373	3.397398989985942}
{0.06806812932288617	3.3955591204068916}
{0.06820342942449534	3.4034064661443346}
{0.06812555181821266	3.410171471224791}
{0.0680258733607278	3.406277590910656}
{0.06800821068379242	3.4012936680364128}
{0.06799595962441785	3.4004105341896462}
{0.06786788617797986	3.3997979812209205}
{0.06774596892672746	3.3933943088990213}
{0.06784270909354027	3.3872984463364015}
{0.06798134993957526	3.3921354546770432}
{0.06791892383057987	3.3990674969787915}
{0.06785791432474908	3.3959461915290206}
{0.06795955285121301	3.3928957162374793}
{0.06794728687215287	3.397977642560676}
{0.06783626286008777	3.3973643436076637}
{0.06792913680721414	3.391813143004407}
{0.06781035311095553	3.3964568403607265}
{0.06778013578101678	3.3905176555478005}
{0.06788414888157526	3.389006789050863}
{0.06825515372101401	3.3942074440787873}
{0.06834940647890513	3.412757686050728}
{0.06825706916257937	3.4174703239452833}
{0.06841360459455449	3.4128534581289953}
{0.06845617520511478	3.4206802297277483}
{0.06865131163695659	3.422808760255762}
{0.06862198485616174	3.432565581847846}
{0.06862476294485494	3.4310992428081013}
{0.06877081790819543	3.4312381472427638}
{0.06871916703612449	3.438540895409793}
{0.06848936156020635	3.435958351806241}
{0.06865646199578315	3.424468078010334}
{0.06883811899929725	3.432823099789176}
{0.06886403735051828	3.4419059499648834}
{0.06886448938175627	3.4432018675259397}
{0.0689695101724412	3.4432244690878355}
{0.06914591787758093	3.448475508622083}
{0.06907862515649195	3.4572958938790697}
{0.06908918257301186	3.4539312578246184}
{0.06920021214162603	3.4544591286506177}
{0.06941890913429696	3.4600106070813297}
{0.06952536115284746	3.4709454567148716}
{0.06957178075704501	3.4762680576424003}
{0.06961364675686618	3.478589037852278}
{0.06972570141141897	3.480682337843339}
{0.06980303698798582	3.486285070570979}
{0.06995581612558997	3.490151849399322}
{0.07007705469866285	3.4977908062795273}
{0.06990298951617972	3.503852734933171}
{0.07014508940492722	3.4951494758090127}
{0.0700020506073199	3.507254470246384}
{0.06989045391851692	3.500102530366016}
{0.069913010686529	3.4945226959258724}
{0.06994336397066893	3.495650534326475}
{0.07001169604059433	3.497168198533469}
{0.07021294423032025	3.500584802029738}
{0.07000904139385365	3.5106472115160345}
{0.06985015616897562	3.5004520696927024}
{0.06982963190158158	3.4925078084487966}
{0.06979322711553955	3.491481595079098}
{0.06988717275992487	3.489661355776995}
{0.06999006829026559	3.4943586379962612}
{0.06979046468534097	3.4995034145132986}
{0.06978836137365013	3.489523234267068}
{0.06967463671544802	3.489418068682528}
{0.06969983677403066	3.4837318357724247}
{0.06986425654432057	3.4849918387015575}
{0.06994247887673635	3.4932128272160576}
{0.0696093768734084	3.497123943836846}
{0.06934402147632111	3.4804688436704456}
{0.06928967138250738	3.467201073816078}
{0.0694333855182443	3.4644835691253917}
{0.06949987547712615	3.471669275912237}
{0.06940412830639635	3.474993773856327}
{0.06929697526792003	3.470206415319838}
{0.06926473004972361	3.4648487633960223}
{0.06927940379522245	3.4632365024862017}
{0.06919903772133269	3.4639701897611395}
{0.06922425020689137	3.459951886066652}
{0.06923594233344085	3.461212510344588}
{0.06927956461690665	3.4617971166720602}
{0.06896467461203606	3.4639782308453437}
{0.06897298488943943	3.448233730601814}
{0.06932422401218526	3.448649244471981}
{0.06933283941369485	3.466211200609278}
{0.06915177466496863	3.4666419706847527}
{0.06912060371324162	3.457588733248443}
{0.06911264840090087	3.456030185662094}
{0.06917838036642297	3.455632420045055}
{0.0692401051466484	3.4589190183211547}
{0.06900458961482245	3.462005257332431}
{0.06882063839672141	3.4502294807411373}
{0.0686191402413041	3.441031919836087}
{0.06878925308903912	3.4309570120652175}
{0.06882774836475344	3.4394626544519697}
{0.06891707193714379	3.4413874182376882}
{0.06903774991689997	3.4458535968572064}
{0.06906866687923555	3.451887495845011}
{0.0688893562443784	3.4534333439617932}
{0.06889699962714853	3.4444678122189343}
{0.06871580492801857	3.4448499813574416}
{0.06871259124269544	3.435790246400941}
{0.06894451222006619	3.435629562134784}
{0.06863920967119773	3.44722561100332}
{0.06833734287324651	3.4319604835598985}
{0.06858553747948791	3.416867143662339}
{0.06860504601116066	3.429276873974409}
{0.06863137154057397	3.430252300558043}
{0.06890425138261183	3.431568577028707}
{0.06917524682746744	3.4452125691305997}
{0.06891303981860249	3.4587623413733777}
{0.06891350081487853	3.44565199093013}
{0.06907221693216338	3.445675040743929}
{0.06916826644414778	3.453610846608174}
{0.06912586668402905	3.4584133222073987}
{0.06936242407999482	3.4562933342014652}
{0.06944510832689302	3.4681212039997518}
{0.06922919158554969	3.472255416344665}
{0.06899580829046789	3.461459579277498}
{0.06920294805395331	3.44979041452341}
{0.0689913553675393	3.460147402697682}
{0.06898047839418485	3.4495677683769763}
{0.06937006633813594	3.4490239197092545}
{0.06930491242118844	3.4685033169068076}
{0.06939082910727044	3.4652456210594336}
{0.0695520065143842	3.469541455363536}
{0.06948403759950447	3.4776003257192203}
{0.06943475853011352	3.4742018799752334}
{0.06951407276989673	3.471737926505688}
{0.06950076807197697	3.4757036384948474}
{0.06951980245593554	3.4750384035988544}
{0.06965439314442268	3.4759901227967833}
{0.06973286300367881	3.4827196572211414}
{0.06965302719540367	3.4866431501839497}
{0.0696861116691576	3.4826513597701987}
{0.06965993226831158	3.484305583457894}
{0.06973817171684688	3.482996613415593}
{0.0696238012375582	3.4869085858423565}
{0.06954775906575253	3.4811900618779266}
{0.06955294200893934	3.4773879532876397}
{0.06938451025773094	3.4776471004469816}
{0.06926606513957831	3.4692255128865535}
{0.06892292501956382	3.463303256978925}
{0.06881396723731255	3.446146250978198}
{0.06913812452309161	3.4406983618656324}
{0.06887491058474422	3.4569062261545875}
{0.06882782236370916	3.443745529237221}
{0.06902466691550377	3.4413911181854693}
{0.06931902850293445	3.4512333457751923}
{0.06953072820481537	3.465951425146728}
{0.06938651690600676	3.476536410240779}
{0.06948582180130886	3.469325845300348}
{0.06970428307497863	3.474291090065452}
{0.0695199314000315	3.485214153748946}
{0.06955119328364678	3.475996570001585}
{0.06924066941912453	3.4775596641823494}
{0.06903391567747617	3.462033470956236}
{0.06918577371961938	3.4516957838738205}
{0.0691351061947732	3.4592886859809817}
{0.0689226406697171	3.456755309738665}
{0.06886173260468227	3.446132033485861}
{0.06871568083993441	3.4430866302341236}
{0.06890599488000529	3.4357840419967287}
{0.06887868066141518	3.4452997440002733}
{0.06902931163940937	3.4439340330707706}
{0.06907314219866946	3.4514655819704756}
{0.06934933570833655	3.4536571099334785}
{0.06926317892212835	3.4674667854168395}
{0.06934717737283515	3.463158946106427}
{0.06931620570709339	3.4673588686417696}
{0.0690465935090318	3.465810285354678}
{0.06891468815500426	3.452329675451601}
{0.06875284036971968	3.4457344077502223}
{0.06881487639004452	3.4376420184859953}
{0.06864837064610255	3.4407438195022344}
{0.06855713461429676	3.4324185323051313}
{0.06846234539425648	3.4278567307148426}
{0.06871945356171939	3.42311726971283}
{0.0686350445800849	3.435972678085975}
{0.06835129991496557	3.431752229004259}
{0.06833759603312455	3.4175649957482874}
{0.06823856764238075	3.41687980165624}
{0.06825334009267943	3.411928382119049}
{0.06812716567189302	3.4126670046339824}
{0.06815569103217273	3.40635828359466}
{0.0680368169026701	3.407784551608653}
{0.06793919545699206	3.401840845133518}
{0.0680979297753814	3.396959772849619}
{0.06816850128293062	3.4048964887690842}
{0.06827841644403683	3.408425064146546}
{0.06796634823532073	3.413920822201856}
{0.0679375563170682	3.3983174117660497}
{0.06777227372476297	3.396877815853419}
{0.0678824809817774	3.3886136862381613}
{0.06781014800640273	3.394124049088886}
{0.06780862318061374	3.3905074003201507}
{0.067503080348275	3.390431159030702}
{0.06744585298886065	3.3751540174137635}
{0.06746311957535983	3.3722926494430396}
{0.06738916732333017	3.373155978767998}
{0.06728153492937776	3.369458366166509}
{0.06729580294827454	3.36407674646889}
{0.06751156899451201	3.364790147413727}
{0.06718062032465966	3.3755784497256}
{0.06716456565316156	3.3590310162329824}
{0.06720242100852533	3.3582282826580823}
{0.06726364556212355	3.3601210504262697}
{0.06727533155814604	3.363182278106182}
{0.06720193640985163	3.363766577907305}
{0.06742059840012375	3.3600968204925867}
{0.0673545432298983	3.3710299200061895}
{0.06756013849679031	3.367727161494921}
{0.06768017583075446	3.378006924839519}
{0.06782100224597294	3.38400879153773}
{0.06811939333930295	3.3910501122986543}
{0.06813564267405917	3.405969666965154}
{0.06822386428737476	3.406782133702963}
{0.06804993075255296	3.411193214368745}
{0.06813248455443523	3.4024965376276564}
{0.06806235401359974	3.4066242277217667}
{0.06798892335171249	3.4031177006799966}
{0.06810020728189302	3.399446167585636}
{0.06833318068090902	3.405010364094666}
{0.06821026665238618	3.416659034045464}
{0.06825803520354534	3.410513332619321}
{0.0685951709136671	3.412901760177276}
{0.06851390615669926	3.4297585456833644}
{0.0686906352373906	3.425695307834972}
{0.06875113437394557	3.4345317618695352}
{0.0686911134331248	3.4375567186972846}
{0.06874217273437293	3.434555671656247}
{0.06891867506669962	3.4371086367186505}
{0.06867546893108416	3.4459337533349887}
{0.06879597315679112	3.433773446554216}
{0.06895724220414279	3.439798657839561}
{0.06861268530859821	3.4478621102071467}
{0.06854854959192275	3.430634265429918}
{0.06863273747532325	3.4274274795961457}
{0.06864513330000754	3.431636873766169}
{0.06859233260762512	3.4322566650003807}
{0.06859244162554437	3.4296166303812665}
{0.06858594518526165	3.429622081277228}
{0.06849211211812968	3.4292972592630906}
{0.06861913043442282	3.4246056059064944}
{0.06878406428766583	3.4309565217211495}
{0.0688193584237825	3.439203214383302}
{0.06854273245492494	3.440967921189133}
{0.06879438319558337	3.4271366227462563}
{0.06862279328237451	3.439719159779183}
{0.06843308724763615	3.4311396641187404}
{0.06848011539176137	3.4216543623818234}
{0.06816525144824706	3.4240057695880814}
{0.06805558644626164	3.408262572412365}
{0.06804858549414691	3.402779322313099}
{0.06787633657197718	3.4024292747073543}
{0.06807683741932354	3.393816828598867}
{0.06810674611252934	3.403841870966186}
{0.06814841740054838	3.405337305626477}
{0.06803894624550623	3.4074208700274307}
{0.06806153124597909	3.401947312275324}
{0.06825350005548951	3.403076562298965}
{0.0680492929327475	3.412675002774486}
{0.06812785855943002	3.4024646466373842}
{0.0681499724303548	3.4063929279715093}
{0.06796523158888762	3.407498621517753}
{0.06763802259142966	3.398261579444396}
{0.06739726880034103	3.381901129571498}
{0.06761033914253776	3.3698634400170655}
{0.06744606344069298	3.380516957126906}
{0.06768096069936887	3.3723031720346635}
{0.06765807074241052	3.3840480349684583}
{0.06776655595149945	3.382903537120539}
{0.06776512361679081	3.388327797574985}
{0.06783910628195113	3.388256180839554}
{0.06768945912876463	3.3919553140975647}
{0.0676458371567444	3.3844729564382434}
{0.06766194693150218	3.382291857837232}
{0.06777503401370026	3.383097346575119}
{0.06789213232599836	3.388751700685023}
{0.0679988900888521	3.3946066162999307}
{0.06780874704271	3.399944504442621}
{0.06820999104190602	3.3904373521355127}
{0.06824445568098858	3.4104995520953154}
{0.06829136205298603	3.412222784049439}
{0.06801551806102671	3.4145681026493104}
{0.06795461162982565	3.400775903051348}
{0.06784542659944968	3.397730581491294}
{0.06776892242534097	3.392271329972496}
{0.0679952263416897	3.388446121267059}
{0.06748081583138361	3.3997613170845016}
{0.06751616463885683	3.3740407915691977}
{0.0677341632828757	3.37580823194286}
{0.06756277450072298	3.386708164143803}
{0.06745062703077548	3.378138725036169}
{0.06738698870760601	3.3725313515387905}
{0.06738764574509772	3.3693494353803173}
{0.06739033445238808	3.369382287254904}
{0.06734498390937924	3.3695167226194225}
{0.06716785349430619	3.367249195468982}
{0.06730342592555194	3.3583926747153265}
{0.06719520775861719	3.365171296277612}
{0.06730319355232792	3.3597603879308733}
{0.06736044577422086	3.365159677616408}
{0.06781312963545885	3.368022288711053}
{0.06779083239112801	3.3906564817729556}
{0.06763527198554316	3.389541619556415}
{0.06770089484008082	3.381763599277171}
{0.06765337674877785	3.385044742004054}
{0.06765098062266629	3.382668837438903}
{0.06779641761475876	3.382549031133323}
{0.0680260292979736	3.389820880737948}
{0.06833850587609917	3.401301464898694}
{0.06826702420133186	3.4169252938049754}
{0.06812047010193495	3.413351210066606}
{0.06809402665145875	3.406023505096761}
{0.06815879313371641	3.4047013325729565}
{0.06817956468545401	3.407939656685833}
{0.06783589049981302	3.4089782342727144}
{0.06772642884873883	3.3917945249906643}
{0.0679469553785069	3.386321442436954}
{0.06810951625041371	3.3973477689253535}
{0.06836632222845569	3.405475812520692}
{0.06820880552457932	3.4183161114227896}
{0.06824193834107346	3.4104402762289743}
{0.06833014461564665	3.412096917053681}
{0.06795392765233445	3.416507230782337}
{0.06776740078651265	3.3976963826167257}
{0.06786126845246025	3.3883700393256384}
{0.06786785817567918	3.39306342262302}
{0.06773895397339243	3.3933929087839645}
{0.06832739841751495	3.3869476986696267}
{0.06839107952352705	3.4163699208757525}
{0.06838471242212639	3.419553976176358}
{0.0683247644187026	3.4192356211063273}
{0.06857612991501813	3.4162382209351363}
{0.06850393997735664	3.4288064957509117}
{0.06872382792742704	3.4251969988678383}
{0.0687062659910933	3.4361913963713535}
{0.06864785071709471	3.4353132995546733}
{0.06860302520066454	3.4323925358547402}
{0.06854774686336597	3.430151260033234}
{0.0685847504129101	3.4273873431683026}
{0.06878715578597958	3.429237520645512}
{0.06852906518976594	3.439357789298984}
{0.06838059055617396	3.426453259488299}
{0.06859366841631391	3.419029527808702}
{0.06872500346660888	3.4296834208157034}
{0.06894252972923673	3.436250173330456}
{0.06898401558881592	3.447126486461847}
{0.0692514196262794	3.4492007794408073}
{0.06926765270848494	3.4625709813139838}
{0.06934466422257636	3.4633826354242605}
{0.06946117554877142	3.467233211128834}
{0.06956039942524066	3.4730587774385837}
{0.0695795176982318	3.4780199712620457}
{0.06970894436190284	3.478975884911599}
{0.06983185096033033	3.48544721809515}
{0.06983222512147869	3.4915925480165266}
{0.07006687841236935	3.491611256073943}
{0.07013371859302422	3.503343920618474}
{0.07019185265336617	3.5066859296512196}
{0.07020665021011041	3.509592632668324}
{0.07004913160126232	3.510332510505539}
{0.07006967042971873	3.5024565800631278}
{0.07028589250922962	3.5034835214859448}
{0.07014782001353521	3.5142946254614937}
{0.07000779761956574	3.5073910006767712}
{0.07019460588224595	3.500389880978297}
{0.0700734356283075	3.5097302941123045}
{0.06991732516450627	3.5036717814153824}
{0.06988585312713297	3.49586625822532}
{0.0698910095509738	3.4942926563566568}
{0.07014353481469994	3.4945504775486897}
{0.07034366462286548	3.5071767407349976}
{0.07042698049273753	3.5171832311432736}
{0.07059862304810607	3.5213490246368804}
{0.07070644668463853	3.5299311524053043}
{0.07074778279303853	3.5353223342319247}
{0.0708298985253128	3.5373891396519275}
{0.0709775595276203	3.5414949262656394}
{0.07106329694813426	3.548877976381013}
{0.07128941159129262	3.553164847406715}
{0.07117454406374348	3.5644705795646363}
{0.07112668164373433	3.558727203187178}
{0.07122419250857878	3.55633408218672}
{0.07125727795870072	3.5612096254289423}
{0.07114262859718429	3.56286389793504}
{0.07128662280670027	3.557131429859217}
{0.07136631501666253	3.5643311403350135}
{0.07154031762989545	3.5683157508331265}
{0.07149847899422947	3.5770158814947726}
{0.07168873255673484	3.574923949711481}
{0.07142998515980577	3.5844366278367477}
{0.0717530982501847	3.5714992579902933}
{0.0718791448207721	3.5876549125092354}
{0.07188112175761371	3.593957241038604}
{0.07182136877997848	3.5940560878806846}
{0.07190832972677329	3.5910684389989247}
{0.07150309285344336	3.5954164863386624}
{0.07155847103734965	3.5751546426721696}
{0.07152154014126923	3.5779235518674852}
{0.07142789370506678	3.5760770070634638}
{0.07117573353048084	3.5713946852533414}
{0.07138615150144391	3.5587866765240412}
{0.07137119850133115	3.5693075750721963}
{0.07152098170623646	3.5685599250665585}
{0.07132996943508547	3.5760490853118196}
{0.07119217736788942	3.5664984717542683}
{0.0712848615908255	3.5596088683944647}
{0.07111864903978413	3.56424307954127}
{0.07112116051349793	3.555932451989202}
{0.07129885529732781	3.556058025674892}
{0.07150388962515951	3.5649427648663847}
{0.07158600036176872	3.575194481257966}
{0.07154037969408147	3.5793000180884267}
{0.07140535844907453	3.577018984704066}
{0.07147096438129023	3.570267922453721}
{0.07132839722206338	3.5735482190645063}
{0.07150149188264457	3.566419861103165}
{0.07176942174057198	3.5750745941322215}
{0.07183598608193138	3.5884710870285934}
{0.07167095969395479	3.591799304096564}
{0.07145527308860912	3.583547984697738}
{0.07141087741645395	3.5727636544304535}
{0.07134799003098569	3.570543870822698}
{0.07132575887239069	3.567399501549283}
{0.07124552636809826	3.5662879436195336}
{0.07117985411529834	3.5622763184049124}
{0.07136394365995304	3.5589927057649184}
{0.07134668312959314	3.5681971829976504}
[truncated: 18,000 more rows]
