# Supplementary material for: The evolution of environmentally mediated social interactions and posthumous spite under isolation by distance
Source: PLoS Comput Biol. 2024 May 30;20(5):e1012071. doi: 10.1371/journal.pcbi.1012071 (PMC11139344; doi:10.1371/journal.pcbi.1012071)
Supplement: S2 Data — (ZIP) [file pcbi.1012071.s003.zip › data_Fig6B/Means_Lambdae102.csv]

{-0.14	0.}
{-0.1400008193986144	-7.}
{-0.14000001183710958	-7.000040969931073}
{-0.1400022795392681	-7.000000591855825}
{-0.1400050235708769	-7.000113976963753}
{-0.14000575542782245	-7.000251178544196}
{-0.14001701626387483	-7.000287771391471}
{-0.1400083437546471	-7.000850813194088}
{-0.14002429419416254	-7.0004171877327}
{-0.1400064921199087	-7.001214709708473}
{-0.14000983732027497	-7.000324605995779}
{-0.13999631830125267	-7.000491866014096}
{-0.13999541251953698	-6.999815915062977}
{-0.13999031605872198	-6.999770625977197}
{-0.1399870011892421	-6.999515802936442}
{-0.13998671477694521	-6.999350059462448}
{-0.13999399724957992	-6.999335738847606}
{-0.14000269071082871	-6.999699862479343}
{-0.1400030712580969	-7.000134535541781}
{-0.14001392279985506	-7.000153562905187}
{-0.13997051094286656	-7.000696139993096}
{-0.1399678037379925	-6.998525547143668}
{-0.13995857443063406	-6.998390186899967}
{-0.13997145771009803	-6.997928721532045}
{-0.13995536222455374	-6.9985728855052445}
{-0.13995711522040852	-6.9977681112280266}
{-0.13996727395291678	-6.997855761020762}
{-0.13997631015347042	-6.998363697646182}
{-0.13998586889690745	-6.998815507673857}
{-0.14001265141801822	-6.99929344484571}
{-0.14000109061942023	-7.0006325709012485}
{-0.13995391919357872	-7.000054530971344}
{-0.13994852711729408	-6.99769595967927}
{-0.13997003774760777	-6.99742635586504}
{-0.1399904649192689	-6.998501887380719}
{-0.14000932002894464	-6.999523245963775}
{-0.14001625162673764	-7.000466001447565}
{-0.14001442360276975	-7.000812581337212}
{-0.14002756861916985	-7.000721180138819}
{-0.14000999604219053	-7.001378430958824}
{-0.1399962428902749	-7.000499802109856}
{-0.13999117535087952	-6.999812144514074}
{-0.1399945310191103	-6.999558767544305}
{-0.13998457744440057	-6.999726550955845}
{-0.13997917570063212	-6.999228872220352}
{-0.1399842811423575	-6.99895878503193}
{-0.14001179889729948	-6.999214057118199}
{-0.14000508986568594	-7.000589944865297}
{-0.1400178557126096	-7.000254493284619}
{-0.14004069820402137	-7.000892785630797}
{-0.1400477883590897	-7.00203491020139}
{-0.139998708499013	-7.0023894179548}
{-0.1400141579021766	-6.999935424950967}
{-0.140037475020162	-7.000707895109143}
{-0.14005651890732387	-7.001873751008415}
{-0.1400733863785606	-7.0028259453665145}
{-0.14012216051113846	-7.0036693189283525}
{-0.14011750224988687	-7.006108025557249}
{-0.14018030286368452	-7.005875112494666}
{-0.14020025766947933	-7.009015143184541}
{-0.14021730698222054	-7.010012883474278}
{-0.14023394237562853	-7.010865349111348}
{-0.1402090873584478	-7.011697118781744}
{-0.14020639943167731	-7.01045436792271}
{-0.140241389598894	-7.010319971584182}
{-0.14020745957111352	-7.012069479945019}
{-0.1402242855260652	-7.010372978555993}
{-0.14023531309449982	-7.011214276303575}
{-0.14025723266496026	-7.011765654725303}
{-0.14026820438954607	-7.012861633248333}
{-0.14029146955940344	-7.013410219477613}
{-0.14027491452594082	-7.014573477970487}
{-0.14024366623139708	-7.013745726297353}
{-0.14024355732240548	-7.0121833115701655}
{-0.14024025886013525	-7.012177866120585}
{-0.14024462922711506	-7.012012943007069}
{-0.14027565471626266	-7.012231461356071}
{-0.14018619569029497	-7.01378273581345}
{-0.14023287971235798	-7.009309784515066}
{-0.14021231912504548	-7.011643985618214}
{-0.140235265735453	-7.01061595625259}
{-0.1402154530252496	-7.011763286772962}
{-0.14022593703003522	-7.010772651262798}
{-0.14020602429200696	-7.011296851502073}
{-0.14019053762438835	-7.010301214600654}
{-0.14016254867346728	-7.009526881219723}
{-0.14018822000035377	-7.00812743367367}
{-0.14016859244759103	-7.009411000017996}
{-0.1402189244666216	-7.008429622379857}
{-0.14019956505604736	-7.010946223331383}
{-0.1401566506025986	-7.009978252802666}
{-0.14013650077826373	-7.007832530130241}
{-0.14013228987807894	-7.006825038913492}
{-0.14012167947006576	-7.006614493904251}
{-0.14007889027731352	-7.006083973503593}
{-0.14007261949496616	-7.00394451386598}
{-0.14008648633113513	-7.003630974748613}
{-0.1401505637611459	-7.004324316557056}
{-0.14017050046372634	-7.007528188057595}
{-0.14016696303618517	-7.008525023186624}
{-0.14020798912282834	-7.00834815180956}
{-0.1402065393960475	-7.010399456141723}
{-0.1402551506364295	-7.010326969802686}
{-0.14019855764646993	-7.012757531821776}
{-0.14018996190157734	-7.009927882323802}
{-0.14021389912386512	-7.009498095079167}
{-0.14016421251759523	-7.010694956193552}
{-0.14017328453254613	-7.008210625880058}
{-0.14012344174702968	-7.008664226627606}
{-0.14017628145574837	-7.006172087351787}
{-0.14017307432778897	-7.008814072787729}
{-0.1401767652907694	-7.00865371638975}
{-0.14019933746075838	-7.008838264538768}
{-0.14019769846734026	-7.009966873038219}
{-0.1401779802139714	-7.009884923367312}
{-0.14019722634593548	-7.008899010698865}
{-0.14022319005764516	-7.009861317297064}
{-0.14022971600096626	-7.011159502882555}
{-0.140258543939982	-7.011485800048604}
{-0.14026150950821262	-7.012927196999398}
{-0.14026706538931635	-7.013075475410925}
{-0.14027280956541668	-7.013353269466104}
{-0.140233672319765	-7.013640478271118}
{-0.14026096165303756	-7.011683615988531}
{-0.14027752563996856	-7.013048082652164}
{-0.14024741913510075	-7.013876281998711}
{-0.1402397075059902	-7.012370956755318}
{-0.14027918410960447	-7.011985375299796}
{-0.14027545709764863	-7.013959205480514}
{-0.14032933632743572	-7.013772854882717}
{-0.1403525067272773	-7.016466816372071}
{-0.14035382556104214	-7.01762533636415}
{-0.14040000932502894	-7.017691278052396}
{-0.1404629152108593	-7.020000466251733}
{-0.14044849376202012	-7.023145760543254}
{-0.14052670794135874	-7.022424688101298}
{-0.14041756830271537	-7.02633539706823}
{-0.14043108758359774	-7.020878415136057}
{-0.1404028702762708	-7.021554379180182}
{-0.14042893584514332	-7.020143513813837}
{-0.14044931139717104	-7.021446792257459}
{-0.1404538778805836	-7.022465569858847}
{-0.14051297734668936	-7.022693894029466}
{-0.14051545834448495	-7.0256488673347555}
{-0.14055851592121732	-7.02577291722454}
{-0.1405857801654485	-7.0279257960611545}
{-0.1405808001012833	-7.029289008272714}
{-0.14053143106824012	-7.029040005064454}
{-0.1404765055488513	-7.026571553412292}
{-0.14046652305316512	-7.023825277442851}
{-0.14043078059530456	-7.023326152658542}
{-0.1404360984087765	-7.021539029765519}
{-0.140456078835893	-7.021804920439118}
{-0.14053001759625994	-7.0228039417949315}
{-0.14053412488107037	-7.026500879813279}
{-0.14051082737411794	-7.0267062440538}
{-0.1404961699619718	-7.02554136870618}
{-0.1405905632614748	-7.024808498098868}
{-0.14055556792934318	-7.029528163074015}
{-0.14057324922648354	-7.027778396467438}
{-0.14048725468082365	-7.028662461324451}
{-0.14047841227004423	-7.024362734041455}
{-0.14044888221689988	-7.023920613502487}
{-0.14039797261750953	-7.02244411084527}
{-0.14036656771848166	-7.019898630875756}
{-0.1403340235414512	-7.018328385924356}
{-0.14038566636651853	-7.016701177072837}
{-0.140336686716994	-7.0192833183262096}
{-0.1403910319560312	-7.016834335849981}
{-0.14042296244273825	-7.019551597801839}
{-0.14043750081294945	-7.021148122137188}
{-0.14041741533570135	-7.02187504064775}
{-0.14038819144339	-7.020870766785335}
{-0.14041308881886386	-7.019409572169764}
{-0.14045616098878838	-7.020654440943469}
{-0.1404118424795869	-7.022808049439692}
{-0.1404251834106237	-7.020592123979624}
{-0.14047588022297108	-7.021259170531462}
{-0.14066555694538088	-7.023794011148829}
{-0.14069350072727266	-7.033277847269322}
{-0.14065916965153055	-7.0346750363639075}
{-0.14073643652635115	-7.032958482576809}
{-0.1407125657974485	-7.036821826317837}
{-0.14065957981196023	-7.035628289872707}
{-0.1405910183604732	-7.032978990598285}
{-0.14060057270500084	-7.029550918023936}
{-0.1405563875410277	-7.030028635250314}
{-0.14059014540676132	-7.027819377051662}
{-0.14058778573515573	-7.029507270338342}
{-0.14053316078197473	-7.029389286758064}
{-0.1405353011596781	-7.0266580390990185}
{-0.14047995123396814	-7.026765057984184}
{-0.1405638959353641	-7.023997561698684}
{-0.14049495886441035	-7.028194796768477}
{-0.14047407923586028	-7.0247479432208}
{-0.1404549895981735	-7.023703961793293}
{-0.14056638107250896	-7.0227494799089545}
{-0.14040534097730714	-7.028319053625727}
{-0.1403423049155962	-7.020267048865641}
{-0.14030184629261983	-7.017115245780094}
{-0.14031146222235538	-7.015092314631267}
{-0.1403251484264099	-7.015573111118049}
{-0.1402907925330184	-7.016257421320777}
{-0.14034744698566348	-7.014539626651199}
{-0.14033097725590896	-7.017372349283458}
{-0.1402788997341418	-7.016548862795726}
{-0.14028681542715438	-7.013944986707372}
{-0.14025312556284425	-7.014340771357996}
{-0.14027568125351766	-7.012656278142489}
{-0.14030909653326148	-7.013784062676162}
{-0.14034812492058504	-7.015454826663352}
{-0.14043375119667897	-7.017406246029534}
{-0.14041840216430912	-7.021687559834223}
{-0.1403805911571961	-7.020920108215739}
{-0.14038632799191791	-7.019029557860084}
{-0.1403818308190367	-7.019316399596188}
{-0.14045464757254414	-7.019091540952117}
{-0.14046428283415155	-7.022732378627498}
{-0.1404721960715109	-7.023214141707861}
{-0.14048790919789086	-7.023609803575822}
{-0.14043742989698307	-7.024395459894821}
{-0.1404662348799406	-7.021871494849429}
{-0.14047141992847104	-7.023311743997303}
{-0.14049821698958015	-7.023570996423832}
{-0.14052017232680028	-7.024910849479289}
{-0.14050905703433147	-7.026008616340296}
{-0.14052332157687017	-7.025452851716856}
{-0.14052148390231425	-7.026166078843791}
{-0.14047049702112982	-7.026074195115995}
{-0.14049062386358369	-7.023524851056776}
{-0.1404291320052631	-7.024531193179468}
{-0.14039512632857587	-7.021456600263433}
{-0.14038703222007662	-7.019756316429076}
{-0.1404250783538804	-7.019351611004114}
{-0.14048152254296248	-7.021253917694299}
{-0.14045873538308773	-7.024076127148409}
{-0.14036971408189805	-7.022936769154666}
{-0.14030120023668718	-7.018485704095187}
{-0.14030777822345897	-7.015060011834646}
{-0.14031838095913404	-7.015388911173239}
{-0.1403481129435218	-7.015919047956998}
{-0.1403005335503498	-7.017405647176376}
{-0.1403503480158199	-7.015026677517771}
{-0.14037207511355745	-7.017517400791281}
{-0.14040043163729143	-7.01860375567816}
{-0.14047271121601815	-7.020021581864862}
{-0.1404833833978616	-7.023635560801189}
{-0.14048432365796937	-7.024169169893352}
{-0.14053676245074925	-7.024216182898747}
{-0.14062481298607568	-7.026838122537748}
{-0.14056662518252763	-7.0312406493040704}
{-0.1406098540032577	-7.028331259126676}
{-0.14057923235412173	-7.03049270016318}
{-0.14063882623455815	-7.02896161770638}
{-0.14060360589054433	-7.031941311728195}
{-0.1406628160575004	-7.030180294527504}
{-0.1406084811790436	-7.033140802875305}
{-0.14056020488655505	-7.030424058952471}
{-0.14062208003272472	-7.028010244328039}
{-0.1406341882251469	-7.031104001636524}
{-0.1406220880814964	-7.0317094112576335}
{-0.14059273533600636	-7.031104404075101}
{-0.1405810392318172	-7.029636766800595}
{-0.14054792157481416	-7.02905196159114}
{-0.14051674958172458	-7.027396078740983}
{-0.14058161596607072	-7.025837479086505}
{-0.1405782946404401	-7.029080798303816}
{-0.14067288712429665	-7.028914732022287}
{-0.14062920938828427	-7.033644356215123}
{-0.14055377823533577	-7.0314604694144975}
{-0.14059644527474172	-7.027688911767071}
{-0.14060000234983494	-7.029822263737364}
{-0.1406045448514302	-7.030000117492032}
{-0.1405011999539922	-7.030227242571787}
{-0.14046603224522083	-7.025059997699898}
{-0.1404696484995503	-7.023301612261326}
{-0.14040344006252115	-7.02348242497781}
{-0.14047046023858853	-7.020172003126348}
{-0.14043465868714747	-7.02352301192972}
{-0.14046572282825348	-7.021732934357666}
{-0.14043586782883194	-7.023286141412964}
{-0.14035276034333605	-7.021793391441892}
{-0.1403186659290082	-7.017638017167097}
{-0.14026356771420656	-7.015933296450699}
{-0.1402457981697967	-7.013178385710623}
{-0.14026992948273595	-7.012289908490126}
{-0.1402959067099215	-7.013496474137096}
{-0.1402341277031619	-7.014795335496368}
{-0.1402483958751173	-7.011706385158392}
{-0.1402535614648399	-7.012419793756156}
{-0.14026346326956743	-7.012678073242287}
{-0.14022327654382438	-7.013173163478667}
{-0.14015739640102506	-7.011163827191514}
{-0.14025324519602628	-7.007869820051551}
{-0.14019278197596535	-7.012662259801607}
{-0.14021526158904007	-7.00963909879856}
{-0.14019710827417226	-7.010763079452302}
{-0.14015102816123642	-7.009855413708907}
{-0.1401324260145228	-7.007551408062109}
{-0.1401796755546009	-7.006621300726436}
{-0.14015063806621592	-7.008983777730338}
{-0.1401315847167686	-7.007531903311095}
{-0.1402064777231534	-7.006579235838726}
{-0.14009915462259917	-7.010323886157966}
{-0.14011109115401338	-7.004957731130249}
{-0.14010320536769955	-7.005554557700968}
{-0.1401032175161919	-7.005160268385265}
{-0.1402008060424003	-7.005160875809883}
{-0.14026248534224364	-7.010040302120304}
{-0.1403132566636942	-7.013124267112469}
{-0.14025877631918449	-7.015662833185001}
{-0.14030103260613655	-7.012938815959515}
{-0.14021792514745085	-7.015051630307119}
{-0.14022529081887508	-7.010896257372832}
{-0.14020679246778064	-7.011264540944048}
{-0.14021872548603476	-7.010339623389323}
{-0.1402068635939991	-7.010936274302027}
{-0.14013744427481326	-7.010343179700239}
{-0.14008258155483955	-7.006872213740957}
{-0.1400478260841446	-7.004129077742268}
{-0.14011502356420835	-7.0023913042075225}
{-0.14010120303412077	-7.005751178210709}
{-0.14013047558667804	-7.005060151706335}
{-0.14012185926269005	-7.006523779334195}
{-0.14014686006830276	-7.006092963134799}
{-0.14018451340206103	-7.007343003415437}
{-0.1401359050212299	-7.009225670103355}
{-0.14012818951829914	-7.006795251061795}
{-0.14013963073546187	-7.006409475915258}
{-0.14016947775232472	-7.006981536773394}
{-0.1401494869094279	-7.008473887616536}
{-0.1401968855718441	-7.007474345471688}
{-0.14026093944376222	-7.009844278592506}
{-0.14021192756320772	-7.013046972188409}
{-0.14022888053639151	-7.010596378160686}
{-0.14024704479226718	-7.011444026819873}
{-0.14020763893415306	-7.012352239613661}
{-0.14023678986805865	-7.010381946707948}
{-0.14022169619184377	-7.0118394934032295}
{-0.14023633593088008	-7.0110848095924805}
{-0.14025868033469227	-7.0118167965442995}
{-0.14036881603209653	-7.012934016734907}
{-0.14044410451414616	-7.018440801605122}
{-0.14037828086868487	-7.022205225707605}
{-0.14031160806785128	-7.018914043434538}
{-0.14033177333628058	-7.015580403392856}
{-0.14036064078913058	-7.016588666814315}
{-0.14038326008642138	-7.018032039456822}
{-0.14040008802309276	-7.019163004321355}
{-0.14035970519949503	-7.020004401154924}
{-0.1402875619963644	-7.017985259975049}
{-0.14028260589396827	-7.014378099818513}
{-0.14024746216098305	-7.01413029469871}
{-0.14024173581719082	-7.012373108049457}
{-0.14027737008382343	-7.012086790859835}
{-0.14029198538385354	-7.013868504191463}
{-0.14020823393394982	-7.014599269192966}
{-0.14022228664333117	-7.010411696697773}
{-0.1402037290291259	-7.011114332166839}
{-0.14023084483663786	-7.010186451456579}
{-0.14013803779882894	-7.011542241832173}
{-0.14004441872833637	-7.006901889941733}
{-0.14013167619719302	-7.002220936417102}
{-0.14017792258935619	-7.006583809859938}
{-0.1401884308119357	-7.008896129468097}
{-0.140176646519385	-7.009421540597072}
{-0.1402504411713867	-7.008832325969545}
{-0.1402392546247011	-7.012522058569624}
{-0.14030561315695178	-7.011962731235345}
{-0.14027902607068962	-7.015280657847876}
{-0.14028316306639338	-7.013951303534775}
{-0.14031661977109036	-7.01415815331996}
{-0.14035531049671715	-7.015830988554811}
{-0.14037107090706477	-7.017765524836145}
{-0.14043035479239313	-7.018553545353522}
{-0.14049709026414786	-7.021517739619945}
{-0.14040505099352937	-7.024854513207676}
{-0.14041644729603114	-7.020252549676751}
{-0.1404277449533074	-7.0208223648018455}
{-0.14044235863604665	-7.021387247665661}
{-0.140447854331272	-7.02211793180262}
{-0.1403913727357936	-7.022392716563889}
{-0.14038748725555386	-7.019568636789973}
{-0.140310393308629	-7.019374362777984}
{-0.1403595155446704	-7.015519665431739}
{-0.140432135923138	-7.0179757772338185}
{-0.14038555977900888	-7.021606796157192}
{-0.14031843252830759	-7.019277988950739}
{-0.140255889587997	-7.015921626415681}
{-0.1402980906724653	-7.012794479400142}
{-0.14028607198871862	-7.014904533623556}
{-0.1402976225459838	-7.014303599436224}
{-0.14035841494995385	-7.014881127299482}
{-0.14022479288250272	-7.017920747497986}
{-0.14017015468562352	-7.011239644125419}
{-0.1401959915187494	-7.008507734281466}
{-0.14020249152051004	-7.009799575937758}
{-0.14025746903076589	-7.010124576025785}
{-0.14026001461089882	-7.012873451538582}
{-0.14021688112362296	-7.01300073054523}
{-0.1401566012763982	-7.010844056181442}
{-0.14017676603417148	-7.0078300638202}
{-0.1401602002825106	-7.008838301708858}
{-0.1401124521961076	-7.008010014125812}
{-0.14004735581141275	-7.005622609805664}
{-0.13990795467918124	-7.002367790570922}
{-0.13996169032582675	-6.99539773395935}
{-0.1400302525958822	-6.998084516291611}
{-0.1400613410097024	-7.001512629794385}
{-0.1400626553088802	-7.003067050485402}
{-0.1400875660901799	-7.00313276544429}
{-0.14000840530208897	-7.004378304509269}
{-0.14001340563091416	-7.000420265104722}
{-0.13997021389834174	-7.000670281545983}
{-0.14003017218004762	-6.998510694917356}
{-0.14005587500534925	-7.001508609002656}
{-0.14005795508766525	-7.002793750267738}
{-0.14012040240936685	-7.002897754383529}
{-0.1401421285851812	-7.0060201204686186}
{-0.14019400633882204	-7.007106429259335}
{-0.14025195506091576	-7.00970031694138}
{-0.14028070344901641	-7.012597753046061}
{-0.1402361058632683	-7.014035172451099}
{-0.14022595402038798	-7.011805293163695}
{-0.14019033136426884	-7.011297701019678}
{-0.1401764497844773	-7.009516568213715}
{-0.14014346642237624	-7.008822489224143}
{-0.1400860038624528	-7.007173321119083}
{-0.14002320693734202	-7.004300193122905}
{-0.13993540905873467	-7.001160346867371}
{-0.1399238380680306	-6.996770452937}
{-0.13995654316478826	-6.996191903401793}
{-0.13987862950753668	-6.997827158239681}
{-0.1398380449294335	-6.993931475377105}
{-0.1396923966690384	-6.9919022464719385}
{-0.13980641032667154	-6.98461983345219}
{-0.1398616560530252	-6.990320516333836}
{-0.1398326383741129	-6.99308280265152}
{-0.1397445304300464	-6.99163191870591}
{-0.13970677116866342	-6.987226521502582}
{-0.13965030396987724	-6.985338558433431}
{-0.13962771922517955	-6.982515198494121}
{-0.13957140491711711	-6.98138596125924}
{-0.1396319039326349	-6.978570245856109}
{-0.13974780577377813	-6.981595196632003}
{-0.13974179491727048	-6.987390288689164}
{-0.1398438737024211	-6.9870897458637815}
{-0.1398782758536981	-6.992193685121312}
{-0.13987285878012137	-6.993913792685163}
{-0.13992040751712065	-6.993642939006323}
{-0.14000994189462732	-6.996020375856291}
{-0.13994097010801143	-7.000497094731621}
{-0.13999888795957854	-6.997048505400839}
{-0.13995169122637482	-6.999944397979194}
{-0.13995462455878419	-6.997584561318994}
{-0.13991774922732134	-6.997731227939469}
{-0.1399243480270798	-6.995887461366321}
{-0.13999820308679925	-6.996217401354253}
{-0.13994315387581496	-6.999910154340218}
{-0.13998572467652468	-6.997157693791009}
{-0.13998862539908058	-6.999286233826488}
{-0.13999164423839458	-6.999431269954278}
{-0.14005796334453718	-6.999582211919983}
{-0.14011598865830005	-7.002898167227119}
{-0.1401052922740016	-7.005799432915271}
{-0.14008856393498678	-7.005264613700346}
{-0.14020476528470008	-7.004428196749604}
{-0.14031373760712829	-7.01023826423527}
{-0.14022193616982953	-7.015686880356686}
{-0.14023558542347928	-7.011096808491745}
{-0.1402443656546354	-7.0117792711742375}
{-0.14014383420532192	-7.012218282732038}
{-0.1401146190896177	-7.007191710266373}
{-0.14017383710945042	-7.005730954481163}
{-0.1402153313807256	-7.0086918554727955}
{-0.14015743763222765	-7.010766569036565}
{-0.14014787215564678	-7.007871881611663}
{-0.14025575371913798	-7.007393607782626}
{-0.14019012590193417	-7.012787685957186}
{-0.14016847376248287	-7.0095062950969975}
{-0.1401887272963808	-7.008423688124433}
{-0.14012308475576102	-7.009436364819331}
{-0.14014675611911795	-7.006154237788336}
{-0.14018877324515192	-7.007337805956188}
{-0.1401601582229304	-7.009438662257888}
{-0.14015228965295007	-7.008007911146808}
{-0.14021338976114767	-7.00761448264779}
{-0.14016471962075738	-7.010669488057672}
{-0.14021775530437455	-7.008235981038163}
{-0.14022010756630904	-7.01088776521902}
{-0.14015278213261279	-7.01100537831574}
{-0.14006079885403377	-7.00763910663093}
{-0.13994500694481946	-7.003039942701973}
{-0.13990338330895968	-6.997250347241257}
{-0.13990759536215827	-6.9951691654482735}
{-0.13991930192381768	-6.995379768108191}
{-0.1398937304414383	-6.995965096191169}
{-0.13981469728912702	-6.994686522072196}
{-0.13988725667863025	-6.990734864456632}
{-0.13986405440290625	-6.994362833931787}
{-0.1399205455381805	-6.993202720145586}
{-0.1397962229373843	-6.996027276909298}
{-0.1397931212597419	-6.989811146869487}
{-0.13974493700966067	-6.989656062987368}
{-0.1397855294127872	-6.9872468504833165}
{-0.13981354058761344	-6.989276470639636}
{-0.13964402052965694	-6.990677029380946}
{-0.1396433039294804	-6.982201026483119}
{-0.13963082213646608	-6.982165196474289}
{-0.1397103755912887	-6.98154110682357}
{-0.13973069526689846	-6.98551877956471}
{-0.13978685620518502	-6.986534763345196}
{-0.1398073352037393	-6.989342810259523}
{-0.1398225364923461	-6.9903667601872375}
{-0.1398257861164247	-6.991126824617576}
{-0.13985455557058918	-6.991289305821505}
{-0.13988963650244599	-6.99272777852973}
{-0.1399053655206366	-6.994481825122567}
{-0.13989526335347097	-6.995268276032108}
{-0.13994159179148405	-6.9947631676738125}
{-0.13997700171654162	-6.997079589574476}
{-0.13986706218032954	-6.998850085827356}
{-0.13982902114389978	-6.993353109016752}
{-0.13989331085773113	-6.9914510571952615}
{-0.13990660842055472	-6.994665542886828}
{-0.1398766968812115	-6.995330421028008}
{-0.1399597950582252	-6.993834844060847}
{-0.13999853481153599	-6.997989752911539}
{-0.13992019510629383	-6.999926740577075}
{-0.13989970848838212	-6.99600975531497}
{-0.14002115038310686	-6.994985424419378}
{-0.13996885884050056	-7.001057519155609}
{-0.13996505593001465	-6.998442942025297}
{-0.14004245351349348	-6.998252796501}
{-0.1400552956485663	-7.002122675674942}
{-0.1401773585359667	-7.002764782428583}
{-0.140167957714153	-7.008867926798612}
{-0.1401970802910897	-7.008397885707923}
{-0.14014252594064394	-7.009854014554761}
{-0.14015955421740336	-7.0071262970324675}
{-0.1401469110933795	-7.0079777108704455}
{-0.14012810582087226	-7.0073455546692465}
{-0.14016659832979014	-7.006405291043882}
{-0.14009794703029296	-7.008329916489778}
{-0.14016271891161686	-7.004897351514918}
{-0.14018928138633388	-7.008135945581109}
{-0.1401521777318291	-7.009464069316961}
{-0.14012909345175162	-7.0076088865917265}
{-0.14018730968509308	-7.006454672587853}
{-0.1401981400843519	-7.009365484254925}
{-0.14012524946974772	-7.009907004217865}
{-0.1402591256234238	-7.006262473487658}
{-0.14022614253387755	-7.01295628117146}
{-0.14021641001599006	-7.011307126694139}
{-0.1402851564530231	-7.010820500799758}
{-0.14035534288512733	-7.014257822651408}
{-0.14044280055209554	-7.017767144256622}
{-0.14053552353789092	-7.022140027605027}
{-0.14055846904044245	-7.026776176894793}
{-0.14055782525914587	-7.027923452022371}
{-0.14059695740485556	-7.027891262957537}
{-0.14057129825866355	-7.029847870243012}
{-0.14069428746738857	-7.028564912933417}
{-0.1408829918530419	-7.034714373369669}
{-0.140900288186735	-7.04414959265233}
{-0.14087305784572346	-7.045014409336989}
{-0.14091877719046147	-7.043652892286414}
{-0.14087533664027216	-7.045938859523305}
{-0.14091135871143232	-7.043766832013848}
{-0.14095061281229715	-7.045567935571851}
{-0.14102934665736933	-7.0475306406151015}
{-0.14102446652878978	-7.051467332868713}
{-0.14103138919606792	-7.051223326439727}
{-0.14112833611593814	-7.051569459803638}
{-0.1410648689660208	-7.056416805797149}
{-0.1411388102351216	-7.053243448301282}
{-0.14105657006893996	-7.056940511756319}
{-0.14107087006589492	-7.052828503447242}
{-0.14111462027592722	-7.053543503294983}
{-0.1410827733602317	-7.0557310137966}
{-0.1410384779265621	-7.054138668011832}
{-0.1411069165464661	-7.051923896328347}
{-0.1410579925305246	-7.05534582732354}
{-0.14092221476786382	-7.052899626526463}
{-0.14100433289567033	-7.046110738393433}
{-0.14110172318375766	-7.050216644783758}
{-0.1412128545073043	-7.055086159188129}
{-0.1411740012051642	-7.060642725365455}
{-0.14116833859407865	-7.058700060258453}
{-0.14119717441818386	-7.0584169297041734}
{-0.14122096806212486	-7.059858720909439}
{-0.14125601597669796	-7.061048403106487}
{-0.14122220325348897	-7.062800798835133}
{-0.1413318153069776	-7.061110162674691}
{-0.14131272168268041	-7.066590765349119}
{-0.1413144310132567	-7.065636084134254}
{-0.14129930006300312	-7.06572155066307}
{-0.14127870264266232	-7.064965003150394}
{-0.14123745611940414	-7.063935132133354}
{-0.14123469488030826	-7.061872805970447}
{-0.1413955454860252	-7.061734744015649}
{-0.14128724471764498	-7.069777274301497}
{-0.14130865615588076	-7.0643622358824825}
{-0.14132740963482754	-7.0654328077942745}
{-0.14131270811830599	-7.066370481741609}
{-0.14127397997722796	-7.065635405915529}
{-0.1413021403477139	-7.063698998861624}
{-0.14124913207125958	-7.065107017385919}
{-0.14130525500777982	-7.062456603563206}
{-0.14116851579332879	-7.065262750389225}
{-0.1412017831494276	-7.058425789666685}
{-0.14118613652352946	-7.06008915747162}
{-0.14120592341872137	-7.059306826176719}
{-0.14116384139190583	-7.060296170936308}
{-0.14115689272030668	-7.05819206959553}
{-0.14119126769699533	-7.0578446360155755}
{-0.1412226093466416	-7.059563384850006}
{-0.14126538373053266	-7.06113046733232}
{-0.1412309253909584	-7.063269186526874}
{-0.1412931774414396	-7.061546269548162}
{-0.1411758333854146	-7.06465887207222}
{-0.14109380555039505	-7.058791669270978}
{-0.14117694491439295	-7.054690277519995}
{-0.14113540216419065	-7.058847245719883}
{-0.1410663234188811	-7.056770108209773}
{-0.14097123589615398	-7.053316170944292}
{-0.14093326160790817	-7.048561794807943}
{-0.1409011947747943	-7.046663080395643}
{-0.14103268478046646	-7.045059738739942}
{-0.14117806493602217	-7.051634239023555}
{-0.14115323318032763	-7.058903246801335}
{-0.1411428848660474	-7.057661659016611}
{-0.1411638501186326	-7.057144243302597}
{-0.14119468416195183	-7.058192505931854}
{-0.14131711925197404	-7.059734208097811}
{-0.14133498420889126	-7.065855962598921}
{-0.14136091099763104	-7.066749210444779}
{-0.14136731776043407	-7.068045549881776}
{-0.14127379916859936	-7.068365888021918}
{-0.14116885959237388	-7.063689958430186}
{-0.14112561563765288	-7.05844297961891}
{-0.14109847460081165	-7.056280781882859}
{-0.14105531098012775	-7.054923730040793}
{-0.140972374725465	-7.0527655490066}
{-0.14097518985119945	-7.048618736273468}
{-0.14099702226391364	-7.048759492560194}
{-0.14093593171174637	-7.049851113195896}
{-0.1409111049924536	-7.046796585587537}
{-0.14087456356000122	-7.045555249622895}
{-0.14085130403832344	-7.04372817800027}
{-0.14084905012645005	-7.042565201916387}
{-0.14081057016076934	-7.042452506322721}
{-0.1409264993451294	-7.040528508038679}
{-0.14094121661103343	-7.046324967256689}
{-0.14086951725209873	-7.047060830551884}
{-0.14089027803223736	-7.04347586260516}
{-0.14077629274405282	-7.044513901612089}
{-0.14068343458758684	-7.038814637202864}
{-0.14070147494731014	-7.034171729379563}
{-0.14078712095622253	-7.035073747365721}
{-0.14069317449550794	-7.039356047811345}
{-0.14075017597639045	-7.034658724775616}
{-0.1407335127360132	-7.037508798819736}
{-0.14057644461651075	-7.036675636800875}
{-0.14056265741472188	-7.028822230825747}
{-0.14058554887807567	-7.028132870736304}
{-0.14052312486013924	-7.029277443903998}
{-0.14060127900737654	-7.026156243007178}
{-0.1405937961326731	-7.030063950369041}
{-0.14055502842633483	-7.02968980663387}
{-0.14058499931150165	-7.027751421316957}
{-0.14055359744522178	-7.029249965575291}
{-0.14051948734564243	-7.0276798722613005}
{-0.14049661090309754	-7.025974367282334}
{-0.14045363955394358	-7.024830545155091}
{-0.14038958380477415	-7.022681977697392}
{-0.14035482262382984	-7.019479190238913}
{-0.14048468796796448	-7.017741131191697}
{-0.14046811515632393	-7.024234398398432}
{-0.14066869782527575	-7.023405757816399}
{-0.14058064734848344	-7.033434891263996}
{-0.14063112151402132	-7.029032367424377}
{-0.1406357489213068	-7.031556075701268}
{-0.1405094446100401	-7.031787446065533}
{-0.14053610401938943	-7.025472230502208}
{-0.14041450164853037	-7.026805200969674}
{-0.1403363444240936	-7.020725082426719}
{-0.1404189343244148	-7.016817221204885}
{-0.14056794172752812	-7.020946716220947}
{-0.14069295071080892	-7.028397086376606}
{-0.14068433898421537	-7.034647535540644}
{-0.14074454871107517	-7.034216949210967}
{-0.14073766469805707	-7.037227435553949}
{-0.14074447519045843	-7.036883234903054}
{-0.14064900286898185	-7.037223759523122}
{-0.14060175849857084	-7.032450143449293}
{-0.14050389436089952	-7.030087924928741}
{-0.14038074215539362	-7.025194718045172}
{-0.1404251507180547	-7.019037107769878}
{-0.1404753118771903	-7.021257535902939}
{-0.14045973055999383	-7.0237655938597126}
{-0.14043025839164722	-7.02298652799989}
{-0.1405204151897324	-7.021512919582552}
{-0.140652070899629	-7.026020759486812}
{-0.14059648634670885	-7.0326035449816455}
{-0.14048880372679856	-7.029824317335634}
{-0.14042190801072676	-7.024440186340123}
{-0.140508064721257	-7.021095400536526}
{-0.14053422238420113	-7.025403236063037}
{-0.1405383831338858	-7.026711119210248}
{-0.1406129033369202	-7.026919156694463}
{-0.14067655283242148	-7.030645166846199}
{-0.14059930032132625	-7.033827641621263}
{-0.14056740082221683	-7.029965016066501}
{-0.14071424930485815	-7.02837004111103}
{-0.14065654921240028	-7.035712465243097}
{-0.14067673471031505	-7.03282746062021}
{-0.1407142157666234	-7.033836735515944}
{-0.1406517966442035	-7.035710788331362}
{-0.1404372148271354	-7.032589832210373}
{-0.1406049976972576	-7.021860741356968}
{-0.14062460235863533	-7.030249884863067}
{-0.14068532662522343	-7.03123011793196}
{-0.14062172943438944	-7.034266331261372}
{-0.1406532700666014	-7.031086471719663}
{-0.14067930924653105	-7.03266350333026}
{-0.14065976457950194	-7.033965462326739}
{-0.1407313079824997	-7.032988228975277}
{-0.14074247811829024	-7.036565399125174}
{-0.14086441431840058	-7.037123905914705}
{-0.14099222818646143	-7.043220715920219}
{-0.14090722143655565	-7.04961140932326}
{-0.1408414844243023	-7.045361071827968}
{-0.14093502762492277	-7.042074221215293}
{-0.1409844149894761	-7.046751381246317}
{-0.1408568933002468	-7.049220749473984}
{-0.14089623936483425	-7.042844665012521}
{-0.1409828963501823	-7.0448119682418895}
{-0.14091595510054689	-7.049144817509305}
{-0.14096172764813608	-7.045797755027525}
{-0.14103790950708234	-7.048086382406978}
{-0.1408897184822231	-7.051895475354298}
{-0.14080675568445483	-7.044485924111334}
{-0.14081966764715556	-7.04033778422292}
{-0.14076035556229724	-7.040983382357952}
{-0.14092389078484172	-7.0380177781150435}
{-0.14094395799532902	-7.046194539242272}
{-0.14101368830875416	-7.047197899766631}
{-0.14102608405438852	-7.050684415437892}
{-0.14104703641051664	-7.051304202719611}
{-0.1410108277072708	-7.052351820526024}
{-0.14113635873476474	-7.050541385363732}
{-0.1410031871549872	-7.056817936738432}
{-0.14102273556659992	-7.050159357749548}
{-0.14097394485702644	-7.0511367783301955}
{-0.14102665577075396	-7.048697242851518}
{-0.1411515679179592	-7.051332788537888}
{-0.1412734094746667	-7.057578395898148}
{-0.14131311868529192	-7.063670473733539}
{-0.141224494727544	-7.065655934264792}
{-0.14123286316854508	-7.0612247363774046}
{-0.14124215070075555	-7.061643158427455}
{-0.14108034533628946	-7.062107535037977}
{-0.14111397682651625	-7.054017266814682}
{-0.14113251095857282	-7.05569884132601}
{-0.14114979333483732	-7.056625547928837}
{-0.14111694034109565	-7.057489666742059}
{-0.1411171469109369	-7.055847017054981}
{-0.14100593568011388	-7.055857345547038}
{-0.14104841382221328	-7.050296784005891}
{-0.14109296635972274	-7.052420691110856}
{-0.1412292287293499	-7.054648317986328}
{-0.1411261147333019	-7.061461436467692}
{-0.1410538857596382	-7.056305736665282}
{-0.14100472879729567	-7.052694287982105}
{-0.1409202445187284	-7.050236439864979}
{-0.14100938814071462	-7.046012225936601}
{-0.14117475066400037	-7.050469407035916}
{-0.14110451670573565	-7.0587375332001985}
{-0.1410223505503298	-7.055225835286961}
{-0.14108453100645493	-7.051117527516675}
{-0.14101081115263236	-7.054226550322928}
{-0.14107603376038355	-7.050540557631799}
{-0.14105064068401035	-7.053801688019356}
{-0.14112736514716875	-7.052532034200703}
{-0.14122754459330156	-7.056368257358631}
{-0.14118168012895277	-7.061377229665266}
{-0.14116457368842586	-7.059084006447818}
{-0.1411729096255455	-7.05822868442147}
{-0.1410246819026202	-7.058645481277448}
{-0.1409307065560842	-7.05123409513119}
{-0.14085408204128735	-7.046535327804387}
{-0.14074727855037888	-7.0427041020645555}
{-0.1405666429808385	-7.037363927519123}
{-0.1405742284884938	-7.028332149042104}
{-0.14044402601699946	-7.028711424424868}
{-0.14044368312923358	-7.022201300850148}
{-0.14050892179642202	-7.022184156461855}
{-0.14026186396803209	-7.025446089821275}
{-0.1403243945251939	-7.013093198401776}
{-0.14024851611363445	-7.016219726259863}
{-0.14029982598417035	-7.012425805681891}
{-0.14033129274708817	-7.01499129920868}
{-0.14029809544940816	-7.016564637354575}
{-0.1402782451868821	-7.014904772470567}
{-0.14037540478870647	-7.01391225934426}
{-0.14058761464635813	-7.018770239435491}
{-0.140565331066735	-7.029380732318063}
{-0.14040232962528656	-7.028266553336908}
{-0.1403731281961015	-7.020116481264481}
{-0.1403806905299221	-7.018656409805236}
{-0.14034569406410144	-7.0190345264962595}
{-0.14006728828335135	-7.017284703205222}
{-0.1399917110613046	-7.003364414167725}
{-0.13991332548491198	-6.999585553065378}
{-0.1397502967328442	-6.995666274245742}
{-0.1396136972415029	-6.987514836642361}
{-0.13971088798125342	-6.980684862075303}
{-0.13963651931375237	-6.985544399062823}
{-0.13959523005254923	-6.981825965687772}
{-0.13953769072767794	-6.979761502627625}
{-0.13958716863539505	-6.97688453638405}
{-0.13966901506753304	-6.979358431769919}
{-0.13969414029364408	-6.98345075337681}
{-0.13986057804003205	-6.984707014682352}
{-0.13988302307024575	-6.993028902001751}
{-0.1397820644370256	-6.99415115351244}
{-0.13961636195186106	-6.989103221851431}
{-0.13990338836102797	-6.9808180975932}
{-0.13980500405358037	-6.9951694180515505}
{-0.13972448725975187	-6.990250202679167}
{-0.1398608897750465	-6.9862243629877385}
{-0.1397989837777839	-6.993044488752473}
{-0.13984989761424255	-6.989949188889343}
{-0.13969377071794586	-6.992494880712278}
{-0.13974950497679722	-6.984688535897441}
{-0.13988261516302042	-6.987475248840004}
{-0.13988955998758715	-6.9941307581511625}
{-0.13998582414518435	-6.994477999379501}
{-0.13998876516969144	-6.999291207259362}
{-0.14003374967587878	-6.999438258484726}
{-0.13995429308508403	-7.001687483794087}
{-0.14010368463875544	-6.997714654254348}
{-0.14010794165486504	-7.005184231937915}
{-0.14012924028135895	-7.005397082743402}
{-0.14012631285058935	-7.006462014068099}
{-0.14022453749579333	-7.006315642529612}
{-0.14010994063692872	-7.0112268747898066}
{-0.1400818830751185	-7.005497031846584}
{-0.13997504545868247	-7.00409415375608}
{-0.13999415102804919	-6.998752272934281}
{-0.13983505093150717	-6.9997075514026115}
{-0.1400339447974749	-6.9917525465754995}
{-0.14002869943658758	-7.0016972398738995}
{-0.14031043554475486	-7.001434971829531}
{-0.14021625431787302	-7.015521777237896}
{-0.14002679688938177	-7.0108127158938}
{-0.1398621415403205	-7.001339844469234}
{-0.13969721296717058	-6.993107077016185}
{-0.1396580671625906	-6.984860648358689}
{-0.1397438803257737	-6.982903358129683}
{-0.14003455080722946	-6.987194016288838}
{-0.14008094016753123	-7.001727540361626}
{-0.14002158695880207	-7.004047008376717}
{-0.13990490714743906	-7.001079347940248}
{-0.13996924067489516	-6.995245357372108}
{-0.13998625023065855	-6.99846203374491}
{-0.1400176446171227	-6.999312511533086}
{-0.14024089864803288	-7.000882230856296}
{-0.14032631615131672	-7.012044932401796}
{-0.14022916570174238	-7.01631580756598}
{-0.14033767309909073	-7.011458285087267}
{-0.14007948728142947	-7.016883654954689}
{-0.14002844282420102	-7.003974364071626}
{-0.14009933863529925	-7.00142214121019}
{-0.14017528237692328	-7.00496693176511}
{-0.1401885268994835	-7.008764118846312}
{-0.140085447079615	-7.009426344974315}
{-0.14025257219520854	-7.004272353980888}
{-0.14030264322433794	-7.012628609760567}
{-0.14032100332986505	-7.015132161217032}
{-0.14022361663010408	-7.016050166493396}
{-0.14020965495948834	-7.01118083150535}
{-0.1401829062303504	-7.0104827479745575}
{-0.140279751231997	-7.009145311517653}
{-0.14030651784847872	-7.0139875615999845}
{-0.14035758602620993	-7.015325892424071}
{-0.14032429653001088	-7.01787930131063}
{-0.1402777229561397	-7.016214826500688}
{-0.14029155741661883	-7.013886147807128}
{-0.14022913145818808	-7.014577870831083}
{-0.1403182310357581	-7.011456572909542}
{-0.14032192058826526	-7.015911551788048}
{-0.14045017693006595	-7.016096029413397}
{-0.1404720483452804	-7.022508846503427}
{-0.14057873796053877	-7.023602417264155}
{-0.14024333844305364	-7.028936898027073}
{-0.14026320491611896	-7.012166922152812}
{-0.14028394640153766	-7.013160245806075}
{-0.14044313711047332	-7.014197320077011}
{-0.14030260065002167	-7.022156855523803}
{-0.14050111976167032	-7.0151300325012205}
{-0.14043071773492405	-7.025055988083656}
{-0.14033371945609424	-7.021535886746344}
{-0.14026159318366396	-7.016685972804853}
{-0.14028461265985656	-7.013079659183334}
{-0.14015027687952997	-7.014230632992966}
{-0.1400140309948399	-7.007513843976642}
{-0.14004668593206535	-7.000701549742143}
{-0.1401150175536873	-7.002334296603419}
{-0.13993499400531353	-7.005750877684521}
{-0.14006897777644908	-6.996749700265835}
{-0.13989439944472218	-7.003448888822617}
{-0.1398974399635384	-6.994719972236262}
{-0.14004613497607313	-6.994871998177066}
{-0.14000490638553323	-7.002306748803799}
{-0.1400225986168491	-7.0002453192768}
{-0.14006483893428148	-7.001129930842591}
{-0.13989060250729482	-7.00324194671421}
{-0.13979527897495442	-6.994530125364881}
{-0.13974010768121906	-6.989763948747857}
{-0.13996051074455892	-6.987005384061095}
{-0.13996685572575676	-6.9980255372280915}
{-0.14009281342986457	-6.998342786287978}
{-0.14003243634855317	-7.004640671493369}
{-0.14035248752026827	-7.001621817427802}
{-0.14030443250341612	-7.01762437601356}
{-0.1402998672721216	-7.015221625170967}
{-0.14039009262740412	-7.01499336360623}
{-0.14035629122692547	-7.019504631370363}
{-0.14025215513499675	-7.017814561346434}
{-0.14041885916135086	-7.0126077567500005}
{-0.1401924618641296	-7.020942958067704}
{-0.140390865085957	-7.009623093206646}
{-0.14055825728342092	-7.019543254298014}
{-0.1405777496950736	-7.027912864171208}
{-0.14069935020407914	-7.028887484753844}
{-0.1405232062575034	-7.034967510204129}
{-0.1405214719549503	-7.026160312875333}
{-0.14051389368538883	-7.02607359774768}
{-0.14051845572386573	-7.025694684269609}
{-0.14042411479286115	-7.025922786193448}
{-0.14039645408694112	-7.021205739643228}
{-0.14034577273088747	-7.019822704347226}
{-0.14037270368454458	-7.017288636544548}
{-0.14051330905673276	-7.018635184227402}
{-0.1405631771016265	-7.025665452836807}
{-0.14049987315482376	-7.028158855081492}
{-0.14064293105080233	-7.024993657741351}
{-0.14079648797485442	-7.032146552540278}
{-0.140986546121113	-7.039824398742892}
{-0.14095672309116922	-7.049327306055824}
{-0.14099881873173048	-7.047836154558634}
{-0.14094946451000107	-7.049940936586702}
{-0.14084678367062392	-7.04747322550023}
{-0.14069740595294472	-7.042339183531376}
{-0.14062275439283775	-7.034870297647418}
{-0.14056255668665785	-7.031137719642076}
{-0.14048124334997156	-7.028127834333078}
{-0.14075820440300005	-7.024062167498765}
{-0.14056750870742635	-7.037910220150184}
{-0.14030169388329317	-7.028375435371499}
{-0.14017392299015988	-7.015084694164846}
{-0.1400727993113119	-7.008696149508184}
{-0.1401183819544471	-7.00363996556578}
{-0.14007331057065991	-7.005919097722542}
{-0.1402066307509574	-7.003665528533184}
{-0.14014293701114883	-7.010331537548056}
{-0.14010358852731605	-7.007146850557625}
{-0.13999852526488477	-7.005179426365987}
{-0.1399670112038272	-6.9999262632444275}
{-0.13984622394121637	-6.998350560191546}
{-0.13990859275726455	-6.992311197061005}
{-0.13990020142408321	-6.995429637863404}
{-0.14001550752164355	-6.995010071204337}
{-0.14000151178211762	-7.0007753760823475}
{-0.14005910181031614	-7.00007558910605}
{-0.14005014108447938	-7.002955090515979}
{-0.14000075813366358	-7.002507054224149}
{-0.14012343386059098	-7.000037906683351}
{-0.13989279849997416	-7.00617169302972}
{-0.13984056736152176	-6.994639924998885}
{-0.14000944922668326	-6.9920283680762605}
{-0.13988421619784186	-7.000472461334341}
{-0.13974137089216912	-6.994210809892269}
{-0.13967175388611305	-6.987068544608639}
{-0.13973965504690675	-6.983587694305843}
{-0.1397719330774485	-6.986982752345522}
{-0.13990211881650544	-6.988596653872614}
{-0.14000593925222568	-6.995105940825455}
{-0.1399456297563617	-7.000296962611469}
{-0.14000638309186136	-6.997281487818277}
{-0.1399652180944859	-7.000319154593258}
{-0.14002125151691422	-6.998260904724485}
{-0.13994329024839058	-7.001062575845899}
{-0.13982011621794815	-6.997164512419721}
{-0.13982225146109628	-6.991005810897589}
{-0.13973435877144136	-6.991112573055}
{-0.13958789180657902	-6.986717938572252}
{-0.13974634329674954	-6.97939459032914}
{-0.13966589533327448	-6.9873171648376635}
{-0.13961143996441322	-6.983294766663907}
{-0.13966701689067854	-6.980571998220838}
{-0.13992993168853532	-6.983350844534097}
{-0.13967271100175072	-6.996496584426929}
{-0.13961375111531882	-6.983635550087704}
{-0.13953046088356919	-6.980687555766107}
{-0.1395034475643584	-6.9765230441786334}
{-0.13944906025207204	-6.975172378218095}
{-0.13945361530834444	-6.972453012603771}
{-0.13951680512704978	-6.972680765417403}
{-0.13952221851674534	-6.975840256352667}
{-0.13961496624162142	-6.976110925837441}
{-0.1396601432854941	-6.9807483120812375}
{-0.13976031963360055	-6.983007164274876}
{-0.13960632616074864	-6.988015981680198}
{-0.13967609060363825	-6.9803163080375965}
{-0.1394710893501367	-6.983804530182081}
{-0.1395725648981436	-6.973554467506997}
{-0.1398454899640683	-6.9786282449073465}
{-0.1401608828821054	-6.992274498203582}
{-0.14019463295144258	-7.008044144105438}
{-0.14010178990212588	-7.009731647572297}
{-0.1401985801525976	-7.005089495106463}
{-0.1400688951133846	-7.009929007630061}
{-0.13995132235309812	-7.003444755669411}
{-0.1400073994582386	-6.997566117655079}
{-0.14006584110037928	-7.0003699729121}
{-0.1403045539445549	-7.003292055019134}
{-0.14041134673431388	-7.015227697227925}
{-0.14048604376077384	-7.020567336715859}
{-0.14055362746592573	-7.024302188038847}
{-0.14032577483833913	-7.027681373296451}
{-0.14048344731438636	-7.016288741917123}
{-0.14049881601730527	-7.024172365719478}
{-0.14057197111690348	-7.024940800865425}
{-0.14034026756132795	-7.028598555845334}
{-0.14020486028994297	-7.017013378066562}
{-0.13999094022179565	-7.010243014497309}
{-0.139998847573963	-6.999547011089942}
{-0.13989032270802887	-6.999942378698308}
{-0.1401843002997072	-6.994516135401604}
{-0.1402295747697891	-7.009215014985526}
{-0.14012409623109068	-7.011478738489613}
{-0.14029136232349174	-7.00620481155469}
{-0.14033115960630063	-7.014568116174751}
{-0.1403704460671217	-7.016557980315202}
{-0.14056523420740794	-7.01852230335626}
{-0.1405385595230364	-7.0282617103705665}
{-0.14071263135475065	-7.026927976151986}
{-0.1406536695600181	-7.035631567737707}
{-0.1405108777222452	-7.032683478001077}
{-0.14040158535074207	-7.025543886112437}
{-0.1402444005512067	-7.02007926753727}
{-0.1402184231164544	-7.012220027560501}
{-0.1401129380964248	-7.010921155822884}
{-0.14009392705264753	-7.0056469048214005}
{-0.14010954972831483	-7.00469635263254}
{-0.14018814136652882	-7.005477486415913}
{-0.1402534106015565	-7.009407068326612}
{-0.14006518899492182	-7.012670530078004}
{-0.14010182432982543	-7.003259449746264}
{-0.1402802966974917	-7.0050912164914445}
{-0.14037879426499708	-7.014014834874756}
{-0.1404193003940004	-7.018939713250027}
{-0.1402382888425706	-7.020965019700197}
{-0.14030161506667538	-7.01191444212871}
{-0.140238077266082	-7.015080753333941}
{-0.14010617888012578	-7.011903863304276}
{-0.1398621042424919	-7.00530894400647}
{-0.14009700299043032	-6.9931052121247745}
{-0.14023093789104746	-7.004850149521699}
{-0.1403013981854932	-7.0115468945525565}
{-0.1404907861256642	-7.015069909274847}
{-0.14061268069550964	-7.024539306283393}
{-0.14044026636363477	-7.030634034775664}
{-0.1406051476352708	-7.0220133181819255}
{-0.14069503817244244	-7.030257381763727}
{-0.1407004262254187	-7.034751908622304}
{-0.14074958533229912	-7.035021311271115}
{-0.14069642583369757	-7.037479266615139}
{-0.1407538548774914	-7.034821291685062}
{-0.14076791143566408	-7.0376927438747465}
{-0.14072782106406997	-7.038395571783379}
{-0.14083487979267323	-7.036391053203676}
{-0.14076972306314622	-7.041743989633834}
{-0.14064345728550112	-7.038486153157486}
{-0.14061565682681057	-7.03217286427523}
{-0.14049278650457284	-7.030782841340697}
{-0.14037166316468552	-7.024639325228814}
{-0.14031045613572696	-7.018583158234446}
{-0.14023115995744978	-7.015522806786523}
{-0.1401698345194241	-7.011557997872664}
{-0.1402030794141287	-7.00849172597138}
{-0.14022731017643633	-7.010153970706602}
{-0.14025028772489367	-7.0113655088219815}
{-0.14014904232241074	-7.01251438624486}
{-0.1401524235989488	-7.00745211612071}
{-0.14024686075718074	-7.007621179947617}
{-0.14007487767006388	-7.012343037859205}
{-0.14000318553934982	-7.003743883503354}
{-0.13999315168862314	-7.000159276967659}
{-0.140080121302048	-6.999657584431325}
{-0.14022042658389106	-7.004006065102564}
{-0.14005836594303642	-7.011021329194717}
{-0.140022780441168	-7.002918297151988}
{-0.13992668358144816	-7.0011390220585765}
{-0.14005252888412734	-6.99633417907257}
{-0.1399480898960892	-7.002626444206525}
{-0.1399019027391937	-6.99740449480462}
{-0.13986553304267801	-6.995095136959847}
{-0.1396529530756051	-6.993276652134074}
{-0.13964510664125213	-6.982647653780425}
{-0.13989271747945597	-6.982255332062773}
{-0.13983345652410303	-6.9946358739729675}
{-0.13973849085162882	-6.991672826205318}
{-0.1397460127608677	-6.986924542581601}
{-0.1397619196118255	-6.987300638043549}
{-0.13982493050033248	-6.988095980591446}
{-0.13986432122197487	-6.991246525016784}
{-0.1400059327372283	-6.99321606109892}
{-0.14018553725873875	-7.000296636861593}
{-0.14027357770208623	-7.009276862937109}
{-0.14046186703345914	-7.013678885104481}
{-0.14037604927691202	-7.023093351673126}
{-0.14068497420843373	-7.018802463845775}
{-0.14088642071035312	-7.034248710421864}
{-0.14094969618297848	-7.044321035517834}
{-0.14104862449443986	-7.047484809149098}
{-0.14096641195154067	-7.05243122472216}
{-0.14102068519032976	-7.048320597577197}
{-0.1411287989145079	-7.051034259516663}
{-0.14088783900982782	-7.056439945725566}
{-0.1407315302743085	-7.044391950491565}
{-0.14071552453606492	-7.036576513715602}
{-0.14087688681933372	-7.035776226803411}
{-0.14096794917653932	-7.043844340966853}
{-0.14085237160951553	-7.048397458827132}
{-0.14099997715405724	-7.042618580475942}
{-0.14083368747934102	-7.049998857703031}
{-0.14062895018769897	-7.041684373967219}
{-0.14060734248086432	-7.031447509385118}
{-0.1406141598539984	-7.030367124043376}
{-0.1404258558156351	-7.030707992700091}
{-0.140709081168687	-7.0212927907819145}
{-0.14061809644043358	-7.035454058434516}
{-0.14054737260495576	-7.030904822021843}
{-0.1404242068568141	-7.027368630247952}
{-0.14047050696527374	-7.021210342840872}
{-0.14030449098264433	-7.02352534826385}
{-0.14038253804052267	-7.01522454913239}
{-0.14022058010651944	-7.019126902026301}
{-0.1402802134877607	-7.011029005326134}
{-0.14021528920984425	-7.014010674388198}
{-0.14038569092951125	-7.010764460492377}
{-0.14027968277341937	-7.0192845464757365}
{-0.14017604173102605	-7.013984138671138}
{-0.13999233592888904	-7.008802086551472}
{-0.14004191083505999	-6.999616796444627}
{-0.1402972526765285	-7.002095541753168}
{-0.14021176677871963	-7.014862633826585}
{-0.140187764985751	-7.010588338936158}
{-0.14011751025874156	-7.009388249287724}
{-0.13994520883382144	-7.005875512937253}
{-0.139773906562438	-6.9972604416912505}
{-0.1397249561123674	-6.988695328122077}
{-0.1396778299585843	-6.986247805618546}
{-0.13973207401179538	-6.983891497929384}
{-0.13976125941243614	-6.98660370058994}
{-0.13963451586663647	-6.988062970621971}
{-0.1396364041618091	-6.981725793331985}
{-0.13968841252982284	-6.981820208090621}
{-0.13979944812379838	-6.984420626491302}
{-0.13972056227228669	-6.989972406190089}
{-0.1395340130476	-6.986028113614504}
{-0.1396491830059642	-6.97670065238017}
{-0.13972592599316974	-6.982459150298372}
{-0.13957761102666102	-6.986296299658652}
{-0.13968035329857814	-6.978880551333228}
{-0.13962901497849137	-6.984017664929086}
{-0.13977688502619648	-6.981450748924748}
{-0.13953429924728575	-6.988844251310005}
{-0.13946966046009823	-6.976714962364471}
{-0.13936955650199173	-6.973483023005089}
{-0.13932750651891831	-6.968477825099769}
{-0.1395059422263634	-6.966375325946089}
{-0.13948337775716577	-6.975297111318335}
{-0.13939024111577664	-6.974168887858456}
{-0.13932964353453864	-6.969512055789}
{-0.13922859304166074	-6.966482176727094}
{-0.13908572050034168	-6.961429652083199}
{-0.1391593942192221	-6.9542860250172485}
{-0.1392813238780947	-6.957969710961285}
{-0.13926019408243165	-6.964066193904903}
{-0.13920761399899406	-6.963009704121754}
{-0.13916128063904376	-6.960380699949875}
{-0.13910154033393635	-6.958064031952363}
{-0.13904562685468244	-6.955077016696996}
{-0.13909896503916575	-6.952281342734301}
{-0.13908891881036503	-6.95494825195847}
{-0.1389991767903696	-6.954445940518427}
{-0.13913673561516585	-6.949958839518654}
{-0.1391516262857131	-6.956836780758479}
{-0.13908321661210973	-6.957581314285834}
{-0.1390264448520663	-6.954160830605667}
{-0.13914485675849117	-6.9513222426034975}
{-0.13937218684060443	-6.95724283792473}
{-0.13956589937796957	-6.968609342030395}
{-0.13951794366572207	-6.978294968898648}
{-0.1394560620741884	-6.975897183286266}
{-0.13968199363260944	-6.97280310370959}
{-0.1396186636920035	-6.9840996816306475}
{-0.13978839301744833	-6.980933184600349}
{-0.1396314114435216	-6.989419650872596}
{-0.13970360295000536	-6.981570572176255}
{-0.13964313051992747	-6.985180147500446}
{-0.13976320354934657	-6.982156525996553}
{-0.13964017047417537	-6.9881601774675115}
{-0.13964927841451183	-6.982008523708941}
{-0.13961171599522323	-6.9824639207257615}
{-0.13939284890634826	-6.9805857997613385}
{-0.1394061080279489	-6.9696424453175805}
{-0.13943597104952352	-6.970305401397618}
{-0.13957958480137517	-6.971798552476353}
{-0.13950330800349567	-6.9789792400689254}
{-0.13951161319806715	-6.975165400174957}
{-0.13961105862923123	-6.9755806599035255}
{-0.13948707652570963	-6.980552931461734}
{-0.1393693913420537	-6.974353826285647}
{-0.1392809614396893	-6.968469567102856}
{-0.1394330526668654	-6.964048071984627}
{-0.13959503995828282	-6.971652633343437}
{-0.13945132042522154	-6.9797519979143035}
{-0.1394105792388946	-6.972566021261238}
{-0.13946464050478571	-6.970528961944897}
{-0.13932398177610966	-6.973232025239455}
{-0.13928325010299775	-6.966199088805655}
{-0.1391189183825505	-6.964162505150058}
{-0.13876544320728848	-6.955945919127693}
{-0.13881773086465923	-6.938272160364589}
{-0.138747242631139	-6.940886543233129}
{-0.1389078639525214	-6.937362131557119}
{-0.13880161438790983	-6.945393197626233}
{-0.13883592894265293	-6.9400807193956515}
{-0.1387302689317258	-6.941796447132807}
{-0.13873854806553865	-6.936513446586453}
{-0.13867591959976497	-6.936927403277104}
{-0.13858380871842185	-6.933795979988416}
{-0.13863660151344714	-6.92919043592126}
{-0.13874422407848294	-6.931830075672522}
{-0.13877941077537292	-6.937211203924317}
{-0.1388090433635519	-6.938970538768813}
{-0.13897682154706176	-6.940452168177767}
{-0.13895943411353484	-6.9488410773532525}
{-0.1390567639118461	-6.947971705676904}
{-0.13894061497789575	-6.952838195592462}
{-0.1388318975232974	-6.947030748894955}
{-0.13866220281960806	-6.9415948761650315}
{-0.13885471862161478	-6.933110140980572}
{-0.1387627484594766	-6.942735931080898}
{-0.13881376599100156	-6.938137422973981}
{-0.13895046927606375	-6.940688299550234}
{-0.13908947328769858	-6.947523463803346}
{-0.13929776175054404	-6.954473664385093}
{-0.13935936905899626	-6.964888087527363}
{-0.1392540614195156	-6.967968452949977}
{-0.13924438331091774	-6.9627030709759445}
{-0.13942103504015096	-6.96221916554606}
{-0.1395988330918502	-6.9710517520077175}
{-0.1396633925614571	-6.979941654592667}
{-0.1397049374622381	-6.983169628073007}
{-0.13964770321917244	-6.98524687311206}
{-0.1397800193707279	-6.982385160958782}
{-0.13980429571854652	-6.989000968536548}
{-0.13970773357588118	-6.990214785927485}
{-0.13970360315490993	-6.9853866787942165}
{-0.13965187624215097	-6.9851801577456545}
{-0.1396381338772995	-6.982593812107702}
{-0.13964648003460192	-6.981906693865135}
{-0.13963899196397717	-6.9823240017302455}
{-0.1394307734674167	-6.981949598198996}
{-0.13934238600144244	-6.971538673370981}
{-0.1394814509251953	-6.967119300072269}
{-0.13955422536428502	-6.97407254625992}
{-0.13954493291396908	-6.977711268214391}
{-0.13944509715202497	-6.9772466456986}
{-0.13929464231890737	-6.972254857601396}
{-0.13926703417153186	-6.964732115945518}
{-0.13927389646946303	-6.963351708576733}
{-0.13948968920779556	-6.963694823473298}
{-0.13951777726948694	-6.974484460389926}
{-0.13922461547532908	-6.975888863474498}
{-0.13937954112804765	-6.961230773766599}
{-0.13938156950581013	-6.968977056402527}
{-0.13950992046822708	-6.969078475290649}
{-0.1395802850406699	-6.975496023411497}
{-0.13967187615443918	-6.979014252033628}
{-0.13939689419740348	-6.983593807722097}
{-0.13946956682562903	-6.9698447098703245}
{-0.1395362394104403	-6.973478341281606}
{-0.13948432395076638	-6.9768119705221645}
{-0.139395187768352	-6.9742161975384604}
{-0.13927760329343952	-6.969759388417737}
{-0.13929511617272974	-6.963880164672114}
{-0.139422802462802	-6.964755808636636}
{-0.13937441122549074	-6.971140123140239}
{-0.13939405142178632	-6.96872056127469}
{-0.13958855316752028	-6.969702571089463}
{-0.1396696715160041	-6.979427658376156}
{-0.1396677512288449	-6.983483575800338}
{-0.1394755969508893	-6.983387561442377}
{-0.13959457867007077	-6.973779847544601}
{-0.13924600526642122	-6.9797289335036785}
{-0.13929223792492113	-6.962300263321202}
{-0.13919608753907997	-6.964611896246195}
{-0.13891530554021558	-6.95980437695414}
{-0.13867888867393244	-6.94576527701092}
{-0.13853929805397827	-6.933944433696752}
{-0.13849941570768404	-6.926964902699054}
{-0.13834495460132995	-6.924970785384343}
{-0.13829323884871786	-6.917247730066635}
{-0.13838626801427364	-6.914661942436025}
{-0.13841357540057295	-6.919313400713817}
{-0.13833441757393825	-6.920678770028783}
{-0.13840695398719716	-6.916720878697046}
{-0.13847157623338197	-6.920347699359987}
{-0.13839831684137632	-6.923578811669235}
{-0.13842160875909648	-6.919915842068949}
{-0.13843499849231405	-6.921080437954965}
{-0.13853285672372673	-6.921749924615837}
{-0.1386518817675709	-6.926642836186473}
{-0.13869003768314606	-6.932594088378688}
{-0.13864306807641857	-6.934501884157456}
{-0.1385715956047018	-6.932153403821083}
{-0.13871391008724035	-6.928579780235238}
{-0.1386918939003289	-6.9356955043621715}
{-0.1386020991782325	-6.934594695016592}
{-0.13857667717014305	-6.930104958911782}
{-0.1384580315900396	-6.9288338585072955}
{-0.13834637437290712	-6.922901579502119}
{-0.1383305178054624	-6.9173187186454985}
{-0.13831735212264343	-6.916525890273263}
{-0.13835680283548146	-6.915867606132311}
{-0.13851959594901195	-6.9178401417742155}
{-0.1384316112521923	-6.925979797450732}
{-0.1382417528627738	-6.921580562609755}
{-0.13822412224979935	-6.912087643138829}
{-0.13833213501626754	-6.911206112490109}
{-0.13822887618885113	-6.916606750813513}
{-0.13853159095221146	-6.9114438094427015}
{-0.13845313516211571	-6.926579547610726}
{-0.13856550326693376	-6.922656758105929}
{-0.13870355104410673	-6.9282751633468225}
{-0.1385444315505726	-6.935177552205478}
{-0.13864490863498538	-6.927221577528777}
{-0.13881155015110822	-6.932245431749411}
{-0.138711716589432	-6.940577507555559}
{-0.13878670971877238	-6.935585829471735}
{-0.13870584382752188	-6.939335485938757}
{-0.13866667209951064	-6.935292191376222}
{-0.13892941621558108	-6.933333604975657}
{-0.13894360999844932	-6.946470810779191}
{-0.1389176218297716	-6.947180499922605}
{-0.1388844035084886	-6.945881091488727}
{-0.13899994881449648	-6.944220175424577}
{-0.13882177763639658	-6.949997440724973}
{-0.13904191988594342	-6.94108888181997}
{-0.1390033643587737	-6.95209599429731}
{-0.13913382617553205	-6.950168217938827}
{-0.13920202142941235	-6.956691308776741}
{-0.13910440760093726	-6.960101071470757}
{-0.13923220084355692	-6.955220380047007}
{-0.13912856462172485	-6.96161004217799}
{-0.13924418141110026	-6.956428231086386}
{-0.1393301893882929	-6.962209070555151}
{-0.13942302618805782	-6.966509469414791}
{-0.13942750210420407	-6.971151309403038}
{-0.13927535470808927	-6.971375105210345}
{-0.13922478378488803	-6.963767735404598}
{-0.139188140999821	-6.961239189244525}
{-0.13925973831259889	-6.9594070499911735}
{-0.13917750343228416	-6.962986915630064}
{-0.13905790179745547	-6.958875171614327}
{-0.13902218809848307	-6.952895089872898}
{-0.1390116396190596	-6.951109404924283}
{-0.13897216614422087	-6.9505819809531015}
{-0.1387275600166515	-6.948608307211172}
{-0.1388776325256645	-6.93637800083271}
{-0.13877658402078785	-6.943881626283352}
{-0.13872611875265528	-6.9388292010395185}
{-0.13858393644456873	-6.936305937632895}
{-0.13846707461722774	-6.929196822228559}
{-0.13866870505001172	-6.923353730861507}
{-0.13834801794330845	-6.933435252500707}
{-0.13833890372558466	-6.917400897165545}
{-0.13820262511907264	-6.916945186279353}
{-0.13811192416273657	-6.910131255953748}
{-0.1381627631546928	-6.905596208136953}
{-0.13814850056548053	-6.908138157734752}
{-0.13811424445400283	-6.907425028274132}
{-0.13805180512294532	-6.905712222700251}
{-0.13799548416037813	-6.902590256147374}
{-0.13805910562427076	-6.899774208019021}
{-0.13799794936405468	-6.902955281213654}
{-0.13784309327830493	-6.899897468202854}
{-0.13787637663801733	-6.8921546639153615}
{-0.13799109909780247	-6.8938188319009885}
{-0.13791228795513277	-6.899554954890251}
{-0.1378793985512296	-6.895614397756758}
{-0.13802956764712973	-6.893969927561598}
{-0.13791292920487316	-6.9014783823566015}
{-0.13779653457674781	-6.895646460243768}
{-0.13784143663814286	-6.889826728837505}
{-0.13799855532091806	-6.892071831907266}
{-0.13814155776131218	-6.899927766046019}
{-0.13816011782626475	-6.907077888065725}
{-0.13811837826988424	-6.908005891313352}
{-0.13817643651494058	-6.9059189134943235}
{-0.13840722203812278	-6.9088218257471405}
{-0.13839980266255067	-6.920361101906253}
{-0.13815111768001193	-6.919990133127642}
{-0.13802072252657543	-6.907555884000712}
{-0.1379143637851249	-6.901036126328877}
{-0.13771937332209053	-6.895718189256362}
{-0.1377217669933742	-6.885968666104638}
{-0.13777173021240904	-6.886088349668824}
{-0.1378382754627784	-6.888586510620562}
{-0.13762648465401134	-6.891913773139037}
{-0.13765931512202442	-6.8813242327006865}
{-0.13762688006167761	-6.882965756101338}
{-0.13743292678198074	-6.881344003084001}
{-0.13734878202941628	-6.871646339099153}
{-0.1374718178692289	-6.867439101470925}
{-0.1377908467907917	-6.873590893461564}
{-0.13783766748113374	-6.889542339539701}
{-0.13757771094468677	-6.891883374056797}
{-0.1375230288661323	-6.878885547234448}
{-0.137643658131583	-6.876151443306725}
{-0.13752724369536587	-6.882182906579262}
{-0.13735111788856783	-6.876362184768414}
{-0.1373077396364739	-6.867555894428508}
{-0.13707914210906377	-6.865386981823814}
{-0.1370272129487743	-6.853957105453302}
{-0.13693646301207849	-6.851360647438816}
{-0.1368859338741655	-6.846823150604028}
{-0.13678035883296055	-6.844296693708377}
{-0.13668871099999755	-6.839017941648132}
{-0.13646832285572835	-6.834435549999987}
{-0.13659400485614157	-6.823416142786527}
{-0.1365928102670151	-6.8297002428072}
{-0.13675693123505414	-6.829640513350877}
{-0.13691189113666122	-6.837846561752827}
{-0.1369926796766361	-6.845594556833178}
{-0.1369407501021493	-6.849633983831921}
{-0.13689578155087448	-6.847037505107586}
{-0.13697049127190514	-6.844789077543847}
{-0.13714734780924054	-6.848524563595377}
{-0.13710146313434657	-6.857367390462143}
{-0.1369764586303648	-6.855073156717449}
{-0.13711748502304053	-6.848822931518357}
{-0.13723597655253975	-6.855874251152139}
{-0.13703124807644051	-6.861798827627105}
{-0.13711347864090126	-6.85156240382214}
{-0.13723928543422362	-6.855673932045175}
{-0.13729824112594677	-6.861964271711284}
{-0.13736276844338885	-6.8649120562974515}
{-0.1371062866555966	-6.86813842216956}
{-0.1370162892754562	-6.855314332779937}
{-0.13693082957563363	-6.850814463772907}
{-0.13688637902954542	-6.8465414787817895}
{-0.13679840365854995	-6.844318951477378}
{-0.13679692246441258	-6.839920182927613}
{-0.13680935753878118	-6.839846123220747}
{-0.13678723952753025	-6.840467876939177}
{-0.13704620776359855	-6.839361976376629}
{-0.13701946395920728	-6.852310388180039}
{-0.13699155314888323	-6.850973197960474}
{-0.13707853749873525	-6.8495776574442715}
{-0.13727422477019094	-6.853926874936871}
{-0.1373478813554783	-6.86371123850965}
{-0.1374886548952806	-6.867394067774018}
{-0.13724650650750128	-6.874432744764131}
{-0.13726407151567874	-6.862325325375178}
{-0.1372724006039868	-6.863203575784054}
{-0.13726121380877426	-6.863620030199465}
{-0.13727788446360323	-6.863060690438832}
{-0.13731230102849454	-6.863894223180288}
{-0.13727749846589202	-6.865615051424842}
{-0.13722472428569957	-6.863874923294716}
{-0.13729410529680622	-6.861236214285093}
{-0.13731145769600164	-6.864705264840435}
{-0.13750000719184163	-6.865572884800201}
{-0.1375829090313409	-6.875000359592199}
{-0.13745356269707884	-6.879145451567178}
{-0.13766544027603467	-6.872678134854072}
{-0.13771699076258304	-6.883272013801858}
{-0.13763976563320873	-6.885849538129271}
{-0.13762736934676284	-6.88198828166056}
{-0.13766770307305146	-6.881368467338258}
{-0.13761472073505485	-6.883385153652691}
{-0.13770019923189045	-6.880736036752863}
{-0.13748961950677607	-6.88500996159464}
{-0.13754432775373143	-6.874480975338926}
{-0.13740886788257542	-6.877216387686696}
{-0.1375295008329719	-6.870443394128888}
{-0.1375146207979998	-6.876475041648704}
{-0.13789586879969637	-6.875731039900111}
{-0.137633191944496	-6.894793439984934}
{-0.1377353969063001	-6.881659597224914}
{-0.13764497394017275	-6.886769845315126}
{-0.1376359374625367	-6.882248697008756}
{-0.13747141470393204	-6.881796873126953}
{-0.1375572501217091	-6.873570735196713}
{-0.13762536223953103	-6.877862506085562}
{-0.13745755843722446	-6.881268111976661}
{-0.1373842863927433	-6.872877921861335}
{-0.13736226996720424	-6.869214319637281}
{-0.13726973915005847	-6.868113498360326}
{-0.13733020908527277	-6.863486957503047}
{-0.1374466548842932	-6.86651045426376}
{-0.13752913154935464	-6.872332744214791}
{-0.1375628090763714	-6.876456577467852}
{-0.1376276963207707	-6.87814045381869}
{-0.13750210714403577	-6.881384816038645}
{-0.13767735480049698	-6.875105357201901}
{-0.13771633014141577	-6.883867740024965}
{-0.13778848933514318	-6.885816507070903}
{-0.13782181148509334	-6.8894244667572755}
{-0.1378167980725897	-6.891090574254783}
{-0.137880298416433	-6.8908399036296135}
{-0.13784306856224007	-6.894014920821785}
{-0.13798603598730003	-6.892153428112137}
{-0.13795727669437483	-6.899301799365129}
{-0.13798104756013477	-6.897863834718873}
{-0.13806788524267874	-6.899052378006866}
{-0.13831306547773164	-6.903394262134069}
{-0.1383952466234028	-6.91565327388672}
{-0.13814630124165694	-6.919762331170273}
{-0.13820373608215297	-6.907315062082973}
{-0.13796146062231668	-6.910186804107778}
{-0.13807697375060882	-6.8980730311159695}
{-0.1381658991829798	-6.903848687530571}
{-0.1380629714570102	-6.908294959149126}
{-0.1377891115236469	-6.903148572850639}
{-0.13758695889636152	-6.889455576182472}
{-0.13766420540379062	-6.879347944818201}
{-0.1374029511154975	-6.883210270189651}
{-0.13769878535870073	-6.870147555774986}
{-0.13761931930819724	-6.884939267935152}
{-0.13761667800607685	-6.880965965409973}
{-0.13747328408871684	-6.880833900303967}
{-0.1373209084229197	-6.873664204435965}
{-0.13749946815710354	-6.866045421146109}
{-0.13744993957275303	-6.874973407855293}
{-0.13761871458341315	-6.872496978637768}
{-0.1376825289773093	-6.8809357291707745}
{-0.1376860141647447	-6.884126448865583}
{-0.1376938267844835	-6.884300708237349}
{-0.13745013063397996	-6.884691339224292}
{-0.1372930798925278	-6.872506531699118}
{-0.13713318401423635	-6.8646539946265115}
{-0.13722440050650103	-6.856659200711935}
{-0.13744971354811436	-6.86122002532516}
{-0.13752771192686702	-6.872485677405828}
{-0.13722888786237253	-6.876385596343467}
{-0.1372107004297588	-6.86144439311875}
{-0.13704116774233552	-6.8605350214880545}
{-0.1372428522569415	-6.852058387116892}
{-0.13741521508648996	-6.862142612847199}
{-0.13721244410849207	-6.8707607543246185}
{-0.13737752038061998	-6.860622205424725}
{-0.13765606851082163	-6.868876019031123}
{-0.13782431464878098	-6.8828034255412085}
{-0.13764085549863317	-6.891215732439174}
{-0.1378863771894436	-6.882042774931788}
{-0.13811084487540193	-6.894318859472294}
{-0.1381392394148304	-6.905542243770205}
{-0.1382653080485948	-6.9069619707416265}
{-0.13801768568660774	-6.913265402429847}
{-0.1380875859615172	-6.900884284330498}
{-0.13800359399280365	-6.9043792980759715}
{-0.13796826283755667	-6.900179699640295}
{-0.13791316896579825	-6.898413141877949}
{-0.1379726291190946	-6.895658448290023}
{-0.1378074275018526	-6.898631455954848}
{-0.13793059258478013	-6.890371375092745}
{-0.13820080428832626	-6.896529629239114}
{-0.13837795316910673	-6.910040214416412}
{-0.13835454613240536	-6.918897658455445}
{-0.1384379454259457	-6.917727306620379}
{-0.13826112438864568	-6.921897271297399}
{-0.1381647802379588	-6.913056219432399}
{-0.13811734077466886	-6.908239011898049}
{-0.13821627958835442	-6.905867038733557}
{-0.13826071598126535	-6.910813979417823}
{-0.13806070857022312	-6.913035799063364}
{-0.13814454623457603	-6.903035428511255}
{-0.13805475083634422	-6.907227311728898}
{-0.1380732118015399	-6.9027375418173165}
{-0.13829687086037468	-6.903660590077092}
{-0.13810775635321818	-6.914843543018825}
{-0.13814160929162178	-6.9053878176609995}
{-0.13794177692660595	-6.907080464581182}
{-0.13789042154716863	-6.897088846330405}
{-0.1379297982700063	-6.894521077358533}
{-0.13827286658051424	-6.896489913500412}
{-0.138054321141102	-6.913643329025806}
{-0.1380213451774891	-6.902716057055191}
{-0.13826512306470612	-6.901067258874545}
{-0.13823696716076878	-6.913256153235389}
{-0.1381222667704589	-6.9118483580385215}
{-0.13799140507065719	-6.906113338523026}
{-0.1381378087225574	-6.899570253532941}
{-0.1379618624158256	-6.906890436127964}
{-0.13785233598655758	-6.898093120791375}
{-0.13780563132340468	-6.892616799327972}
{-0.13779861676498562	-6.890281566170321}
{-0.13786798207548365	-6.889930838249374}
{-0.13787798748334273	-6.893399103774274}
{-0.13789634585924326	-6.893899374167228}
{-0.1378649284048935	-6.894817292962258}
{-0.13770120229976682	-6.893246420244764}
{-0.13765860909448777	-6.885060114988423}
{-0.13775836048119505	-6.882930454724476}
{-0.13770577824661007	-6.887918024059839}
{-0.13770000735855537	-6.885288912330595}
{-0.13791726599477938	-6.885000367927866}
{-0.1381120702105471	-6.895863299739064}
{-0.13803536284616144	-6.905603510527447}
{-0.13780441950746605	-6.901768142308168}
{-0.13794814586440393	-6.890220975373396}
{-0.1380983006787609	-6.897407293220297}
{-0.13823935259385167	-6.90491503393814}
{-0.1381509164060468	-6.9119676296926675}
{-0.13795148880993904	-6.907545820302424}
{-0.13811219619474105	-6.897574440497036}
{-0.13845146663412197	-6.905609809737135}
{-0.13842462877035147	-6.922573331706184}
{-0.13837051871061906	-6.921231438517661}
{-0.1386651130290415	-6.91852593553104}
{-0.138724902546852	-6.93325565145215}
{-0.13863642996876896	-6.936245127342678}
{-0.1388401663511651	-6.931821498438519}
{-0.13919585128327855	-6.9420083175583365}
{-0.1391129456895592	-6.959792564164014}
{-0.1387748182249431	-6.955647284478048}
{-0.1386819245390902	-6.9387409112472485}
{-0.1385554885870399	-6.934096226954601}
{-0.13866398346147826	-6.927774429352079}
{-0.1387338741829657	-6.933199173074002}
{-0.13874193939400903	-6.93669370914837}
{-0.13890339767536272	-6.937096969700543}
{-0.138793343450007	-6.945169883768218}
{-0.13850983588275118	-6.939667172500432}
{-0.13891238211963694	-6.925491794137644}
{-0.13891627086475683	-6.945619105981917}
{-0.13922432331578144	-6.945813543237928}
{-0.13866860169006062	-6.961216165789148}
{-0.13876662896500477	-6.93343008450311}
{-0.13867910555045124	-6.938331448250323}
{-0.13874748115501095	-6.933955277522651}
{-0.13906036734472238	-6.937374057750639}
{-0.13899176204013647	-6.953018367236218}
{-0.13917671941091989	-6.9495881020069215}
{-0.139369268130027	-6.958835970546093}
{-0.13941887108156642	-6.968463406501452}
{-0.13912657896201988	-6.970943554078429}
{-0.139126122322884	-6.956328948101096}
{-0.13900868904233138	-6.956306116144301}
{-0.1389734389880261	-6.950434452116658}
{-0.1389673168881041	-6.9486719494013895}
{-0.13909004544286885	-6.948365844405296}
{-0.1393243945722931	-6.954502272143534}
{-0.13920135034104958	-6.96621972861475}
{-0.13915940111799108	-6.960067517052567}
{-0.13929778317882122	-6.957970055899653}
{-0.13918546592224978	-6.964889158941157}
{-0.13940165743286043	-6.9592732961125785}
{-0.13954388118971806	-6.970082871643119}
{-0.13971499731496656	-6.977194059485997}
{-0.13960786196503472	-6.985749865748423}
{-0.1393458189121169	-6.9803930982518345}
{-0.13921653052936883	-6.967290945605934}
{-0.13919214903518165	-6.960826526468529}
{-0.1389804434082371	-6.95960745175916}
{-0.13883796643958904	-6.949022170411929}
{-0.13883733170478513	-6.941898321979532}
{-0.13893640058484447	-6.941866585239331}
{-0.13899002346012856	-6.946820029242308}
{-0.13892451737395928	-6.949501173006515}
{-0.1388194875354919	-6.946225868698046}
{-0.13857565134397942	-6.940974376774679}
{-0.1384653072579057	-6.928782567199056}
{-0.13820251302372066	-6.9232653628953695}
{-0.13821536945153556	-6.910125651186114}
{-0.1381512069639626	-6.910768472576866}
{-0.1379434559063356	-6.90756034819821}
{-0.1381195814638784	-6.897172795316859}
{-0.13810928271623926	-6.905979073193992}
{-0.1381199838929858	-6.905464135812044}
{-0.13806788453901633	-6.905999194649364}
{-0.13819291848185372	-6.903394226950894}
{-0.1383268019447468	-6.909645924092768}
{-0.13817248903956167	-6.9163400972374225}
{-0.13804389177596124	-6.908624451978164}
{-0.13827440617179254	-6.902194588798137}
{-0.13838216574678963	-6.913720308589693}
{-0.13848708146685088	-6.919108287339548}
{-0.13845791984083294	-6.924354073342622}
{-0.1384576285866425	-6.922895992041721}
{-0.13861571908495035	-6.922881429332212}
{-0.13853504131081848	-6.930785954247597}
{-0.1383932501832472	-6.926752065541011}
{-0.1381688038941529	-6.919662509162438}
{-0.1381698690217539	-6.908440194707721}
{-0.1380978370083597	-6.908493451087768}
{-0.13811124663447247	-6.904891850418053}
{-0.13791277507903973	-6.9055623317236945}
{-0.1380428556234684	-6.895638753952055}
{-0.13817875959262438	-6.902142781173484}
{-0.1383039897714144	-6.908937979631284}
{-0.1383636470736817	-6.915199488570796}
{-0.1383854303197241	-6.918182353684167}
{-0.1383901543338532	-6.919271515986286}
{-0.13836316673341967	-6.919507716692738}
{-0.13838704875500243	-6.918158336671068}
{-0.13842204391884616	-6.919352437750209}
{-0.13857662065152543	-6.921102195942397}
{-0.13854677675640936	-6.928831032576355}
{-0.13854039329531234	-6.92733883782055}
{-0.13850632781228314	-6.9270196647657025}
{-0.13849754517348428	-6.925316390614249}
{-0.13857079843753606	-6.924877258674307}
{-0.13825502051787972	-6.928539921876893}
{-0.13816408609580225	-6.912751025894073}
{-0.13801197478915486	-6.908204304790205}
{-0.13787505066102435	-6.900598739457838}
{-0.1378063008262849	-6.893752533051311}
{-0.13772912428072875	-6.890315041314337}
{-0.13787662206057572	-6.886456214036524}
{-0.13760446706693735	-6.893831103028869}
{-0.13766174779704787	-6.88022335334695}
{-0.13764734760217012	-6.883087389852478}
{-0.13766067207962582	-6.8823673801085885}
{-0.13782512923048132	-6.883033603981374}
{-0.1377935525604783	-6.891256461524154}
{-0.1377514727473555	-6.889677628023999}
{-0.1377079754790829	-6.887573637367864}
{-0.13773961700476653	-6.885398773954223}
{-0.13759551142901863	-6.886980850238409}
{-0.13779497635654683	-6.879775571451015}
{-0.13790156476482585	-6.889748817827423}
{-0.13788433405330183	-6.895078238241384}
{-0.13792586848276592	-6.894216702665177}
{-0.13776227307233557	-6.896293424138375}
{-0.13791171294565138	-6.888113653616852}
{-0.13795461541467802	-6.895585647282647}
{-0.13806646529432645	-6.897730770733977}
{-0.1379459987753727	-6.9033232647164064}
{-0.1381950761490031	-6.897299938768716}
{-0.13826829921496886	-6.909753807450229}
{-0.13856872124500771	-6.9134149607485185}
{-0.13850589768767677	-6.9284360622504595}
{-0.13826564413628462	-6.925294884383913}
{-0.13859454723566683	-6.913282206814307}
{-0.13846541545706417	-6.929727361783404}
{-0.13859308006773746	-6.92327077285327}
{-0.1386855790252647	-6.929654003386934}
{-0.1386343457454434	-6.934278951263297}
{-0.1385722207383378	-6.931717287272229}
{-0.13847755839530485	-6.9286110369169585}
{-0.1385664184719621	-6.923877919765316}
{-0.13828265670771106	-6.92832092359817}
{-0.13822267329256518	-6.914132835385623}
{-0.1384470364252959	-6.911133664628326}
{-0.13860220458861688	-6.922351821264859}
{-0.1387558306943565	-6.930110229430904}
{-0.13857402424785606	-6.937791534717886}
{-0.13847874759104076	-6.928701212392871}
{-0.13838984865244597	-6.923937379552106}
{-0.13841175271988426	-6.919492432622365}
{-0.13851833081893158	-6.920587635994278}
{-0.13862945597701648	-6.9259165409466386}
{-0.13885245179567543	-6.931472798850899}
{-0.13866168170346319	-6.942622589783842}
{-0.13866711915592225	-6.933084085173236}
{-0.1387518446425357	-6.933355957796196}
{-0.13877576115444515	-6.937592232126868}
{-0.13907521116954458	-6.93878805772234}
{-0.13899080143887282	-6.953760558477316}
{-0.13923030537450148	-6.9495400719437255}
{-0.13925385036451812	-6.961515268725159}
{-0.1392331532242739	-6.962692518225976}
{-0.1393682331741879	-6.96165766121376}
{-0.13922089686427608	-6.968411658709477}
{-0.1392932643976639	-6.9610448432138785}
{-0.13951738037343864	-6.964663219883267}
{-0.1397173010141246	-6.97586901867201}
{-0.13954553102134737	-6.985865050706302}
{-0.13961211804116194	-6.977276551067448}
{-0.13951870023291413	-6.980605902058179}
{-0.1395739538124472	-6.975935011645784}
{-0.13963135957419395	-6.978697690622429}
{-0.13986125847871075	-6.981567978709767}
{-0.1397249972484975	-6.99306292393561}
{-0.1398110360222565	-6.986249862424947}
{-0.13993841740419413	-6.990551801112904}
{-0.14012708468737495	-6.996920870209785}
{-0.14004243234981587	-7.006354234368832}
{-0.14035688443425756	-7.002121617490878}
{-0.14023438563656443	-7.017844221712964}
{-0.14021626607741022	-7.011719281828309}
{-0.14013146543443578	-7.010813303870594}
{-0.14006754803192772	-7.006573271721872}
{-0.14033126706699867	-7.003377401596465}
{-0.1405326366599083	-7.016563353350015}
{-0.1403592232871548	-7.026631832995495}
{-0.1407731196457315	-7.017961164357818}
{-0.14069824522131807	-7.038655982286656}
{-0.14086437559348727	-7.034912261065978}
{-0.14089011106350885	-7.043218779674444}
{-0.14072897246063149	-7.044505553175527}
{-0.14078263163983143	-7.036448623031645}
{-0.14086962414530096	-7.039131581991634}
{-0.1409725145376774	-7.04348120726511}
{-0.1411244062544581	-7.048625726883947}
{-0.14088368037594146	-7.0562203127229814}
{-0.1407426941397797	-7.044184018797141}
{-0.14051858004624643	-7.0371347069890655}
{-0.14047081377863052	-7.025929002312403}
{-0.1404834089828027	-7.023540688931603}
{-0.14048243190124945	-7.024170449140203}
{-0.14057206250311272	-7.024121595062543}
{-0.14050888603040004	-7.028603125155699}
{-0.1406609331590476	-7.025444301520069}
{-0.14076341023169228	-7.03304665795245}
{-0.14073380516340936	-7.038170511584677}
{-0.1410530726395986	-7.03669025817054}
{-0.14113852357119233	-7.052653631980003}
{-0.14122071127413127	-7.056926178559683}
{-0.14147217296996603	-7.061035563706628}
{-0.14152427974196657	-7.073608648498361}
{-0.14160585874834072	-7.0762139870984}
{-0.14173051077453355	-7.080292937417112}
{-0.1414458439632749	-7.086525538726752}
{-0.14136477304508724	-7.0722921981638125}
{-0.14128466515416452	-7.06823865225443}
{-0.1410421808118956	-7.064233257708292}
{-0.14107610478111202	-7.052109040594851}
{-0.1411035669669917	-7.053805239055675}
{-0.14090639755017967	-7.055178348349654}
{-0.14105543103280768	-7.045319877509057}
{-0.14121866507994418	-7.05277155164045}
{-0.1414028738698961	-7.060933253997271}
{-0.14147748522428236	-7.070143693494874}
{-0.14148654292964136	-7.07387426121418}
{-0.14163580500884887	-7.074327146482122}
{-0.14173841116223487	-7.081790250442499}
{-0.14189128416562533	-7.086920558111802}
{-0.14205194103998678	-7.094564208281325}
{-0.14178018418390753	-7.102597051999397}
{-0.14177623290152708	-7.089009209195426}
{-0.14154850103188732	-7.088811645076402}
{-0.1417414751670511	-7.077425051594423}
{-0.14193137946076848	-7.08707375835261}
{-0.1418238663187491	-7.096568973038474}
{-0.14198878719978006	-7.091193315937511}
{-0.141991427116678	-7.0994393599890575}
{-0.14218693906013152	-7.0995713558339455}
{-0.14211385888910824	-7.109346953006608}
{-0.1417921832890712	-7.105692944455454}
{-0.1418213622742134	-7.089609164453606}
{-0.1419041128063062	-7.0910681137107225}
{-0.1417391295184394	-7.0952056403153625}
{-0.14197696293861725	-7.086956475922022}
{-0.14191793014880594	-7.098848146930911}
{-0.14158976701473264	-7.095896507440351}
{-0.1413466912926082	-7.079488350736692}
{-0.1414124306008422	-7.067334564630478}
{-0.14120803861296893	-7.070621530042171}
{-0.1413082964446021	-7.060401930648496}
{-0.14156549937347712	-7.065414822230158}
{-0.1415553056958969	-7.078274968673919}
{-0.1417220227764406	-7.07776528479491}
{-0.14177409230214325	-7.086101138822093}
{-0.14170750423330197	-7.088704615107213}
{-0.14166024700573449	-7.085375211665144}
{-0.14170666667575885	-7.083012350286778}
{-0.14154796061713903	-7.085333333787997}
{-0.14140654670051103	-7.077398030856998}
{-0.14159797431433999	-7.070327335025606}
{-0.1417476272958679	-7.079898715717048}
{-0.14186267639035077	-7.0873813647934405}
{-0.14192764794000148	-7.0931338195176}
{-0.14207587683801257	-7.096382397000127}
{-0.14182374052799887	-7.103793841900681}
{-0.14166631803063434	-7.091187026400001}
{-0.1416040149755395	-7.083315901531776}
{-0.14167256300667352	-7.0802007487770435}
{-0.14187435936358553	-7.083628150333733}
{-0.14187043848185388	-7.093717968179325}
{-0.14202258444870905	-7.093521924092739}
{-0.14203511530985782	-7.101129222435509}
{-0.1418373124558495	-7.101755765492949}
{-0.14202230657275686	-7.09186562279254}
{-0.14187335714867985	-7.1011153286379045}
{-0.1416587786648236	-7.093667857434056}
{-0.14163638186337396	-7.082938933241245}
{-0.14161213724153404	-7.081819093168767}
{-0.141581366749048	-7.080606862076769}
{-0.1414977660211856	-7.079068337452467}
{-0.14164395421714235	-7.074888301059349}
{-0.14152794052300408	-7.082197710857174}
{-0.14142375964949627	-7.076397026150263}
{-0.1415097680598224	-7.071187982474884}
{-0.14137226620668206	-7.075488402991187}
{-0.1416063244649233	-7.0686133103341655}
{-0.14164361372931134	-7.080316223246227}
{-0.1415887463578866	-7.0821806864656285}
{-0.14170109410144302	-7.079437317894393}
{-0.14157408542506103	-7.085054705072221}
{-0.142071386093173	-7.078704271253121}
{-0.14216138586611013	-7.103569304658711}
{-0.14207041368904474	-7.108069293305571}
{-0.14182113306327457	-7.103520684452298}
{-0.14163220571172006	-7.091056653163783}
{-0.14185381816568257	-7.081610285586072}
{-0.14185608927064638	-7.092690908284183}
{-0.14191567007547132	-7.092804463532379}
{-0.14187790991309995	-7.095783503773636}
{-0.14187401789426665	-7.093895495655072}
{-0.14193034291850248	-7.0937008947133995}
{-0.1419971527659497	-7.096517145925192}
{-0.1421732403479429	-7.099857638297549}
{-0.1421379335256826	-7.108662017397203}
{-0.1421091484914576	-7.106896676284186}
{-0.14215337332905592	-7.105457424572938}
{-0.141860199290357	-7.107668666452852}
{-0.14185961046429285	-7.093009964517909}
{-0.1419506168503703	-7.092980523214699}
{-0.14232224831035492	-7.097530842518567}
{-0.1423057063741664	-7.116112415517795}
{-0.14227897115559732	-7.115285318708379}
{-0.1422610583782346	-7.113948557779923}
{-0.1420908489671879	-7.113052918911788}
{-0.14180077219062373	-7.104542448359456}
{-0.14189883277966883	-7.090038609531246}
{-0.141996934552855	-7.094941638983496}
{-0.1418367741604481	-7.099846727642814}
{-0.1419283717041482	-7.09183870802246}
{-0.14186981566000068	-7.096418585207465}
{-0.1416613908858194	-7.0934907830000915}
{-0.14168055422923176	-7.083069544291025}
{-0.14143580283463295	-7.084027711461649}
{-0.14124564408453308	-7.0717901417317215}
{-0.14120419665861156	-7.062282204226722}
{-0.14128909263730252	-7.060209832930641}
{-0.14121443590280944	-7.064454631865189}
{-0.14127928489789726	-7.060721795140538}
{-0.14113837107579913	-7.063964244894926}
{-0.1411325604012341	-7.056918553790024}
{-0.14129949107941064	-7.056628020061774}
{-0.14150750216733513	-7.0649745539705995}
{-0.14167633181637385	-7.075375108366818}
{-0.14166582095298863	-7.083816590818768}
{-0.14151385022802102	-7.083291047649503}
{-0.14142830691257957	-7.075692511401119}
{-0.14124303253648476	-7.0714153456290525}
{-0.14118811561083644	-7.062151626824307}
{-0.14116577467081348	-7.0594057805418995}
{-0.14112031563333713	-7.0582887335407465}
{-0.14088823337287187	-7.0560157816669316}
{-0.14080484766303358	-7.044411668643664}
{-0.14081679045076545	-7.040242383151746}
{-0.14093606000720127	-7.04083952253834}
{-0.14095774714421244	-7.046803000360135}
{-0.14125640142158197	-7.047887357210683}
{-0.1414058818817092	-7.062820071079169}
{-0.14146668339679835	-7.070294094085521}
{-0.14141514084458892	-7.073334169839983}
{-0.1412862564568979	-7.070757042229511}
{-0.14144353539552265	-7.064312822844958}
{-0.141511961825636	-7.072176769776199}
{-0.14139839288340095	-7.075598091281871}
{-0.14125245732906855	-7.069919644170127}
{-0.14114908422852357	-7.062622866453503}
{-0.14124930273763914	-7.0574542114262515}
{-0.1412125758729625	-7.062465136882026}
{-0.1411686046681331	-7.060628793648194}
{-0.14088232806139642	-7.058430233406727}
{-0.14104995038156978	-7.04411640306989}
{-0.14128304873456157	-7.052497519078563}
{-0.14151780348666168	-7.064152436728147}
{-0.14155018936677646	-7.075890174333149}
{-0.1417876058390327	-7.077509468338892}
{-0.14191265665433395	-7.089380291951698}
{-0.14201627318359056	-7.0956328327167615}
{-0.14215848084834634	-7.100813659179596}
{-0.14210020118872574	-7.107924042417372}
{-0.14177255163280322	-7.105010059436345}
[truncated: 18,000 more rows]
