# Supplementary material for: The evolution of environmentally mediated social interactions and posthumous spite under isolation by distance
Source: PLoS Comput Biol. 2024 May 30;20(5):e1012071. doi: 10.1371/journal.pcbi.1012071 (PMC11139344; doi:10.1371/journal.pcbi.1012071)
Supplement: S2 Data — (ZIP) [file pcbi.1012071.s003.zip › data_Fig6B/Means_Lambdae22.csv]

{0.18	0.}
{0.1800000830355846	9.}
{0.18000000045784323	9.000004151778949}
{0.17999799161786637	9.000000022891884}
{0.17999729686601346	8.999899580893041}
{0.17998916857300798	8.999864843300397}
{0.1799994334596387	8.999458428650126}
{0.1800070050775067	8.99997167298166}
{0.1800041374339143	9.00035025387506}
{0.18000285937385443	9.00020687169544}
{0.17998494132426396	9.000142968692446}
{0.17999555856760013	8.999247066212924}
{0.18000418116944575	8.999777928379734}
{0.1800118993700519	9.000209058472018}
{0.18002761131188677	9.00059496850232}
{0.18003276212107475	9.001380565594067}
{0.18004083928071596	9.001638106053466}
{0.18004314075216543	9.002041964035524}
{0.18003112213517056	9.002157037608}
{0.180038410820556	9.001556106758258}
{0.1800451837522313	9.001920541027525}
{0.18005548853884315	9.00225918761129}
{0.18004163227049763	9.002774426941887}
{0.18004033819186893	9.002081613524615}
{0.1800503764400273	9.002016909593173}
{0.18004849878241894	9.002518822001093}
{0.1800439102912925	9.00242493912068}
{0.18004858137517477	9.002195514564356}
{0.18004754861840838	9.002429068758465}
{0.18005619991456	9.002377430920152}
{0.1800380661534312	9.002809995727729}
{0.1800476232513125	9.001903307671297}
{0.18004285557542454	9.002381162565356}
{0.18006032448373602	9.002142778770958}
{0.18003691573502711	9.003016224186531}
{0.18006655555731374	9.001845786751085}
{0.1800686674741922	9.003327777865415}
{0.18006891042848402	9.003433373709338}
{0.1800616685909693	9.003445521423933}
{0.18006450448838612	9.003083429548198}
{0.18007836967113364	9.003225224419037}
{0.1800967397702735	9.003918483556413}
{0.1800608130205627	9.00483698851341}
{0.18005138106853227	9.003040651027872}
{0.18001308135670374	9.002569053426345}
{0.18001464335703635	9.000654067834915}
{0.1800139224964104	9.000732167851556}
{0.18002825698337915	9.000696124820255}
{0.1800002107670158	9.001412849168691}
{0.17998002319280074	9.000010538350523}
{0.1799860981863776	8.999001159639775}
{0.18000172756979554	8.999304909318623}
{0.17999995929679682	9.00008637848951}
{0.17999213233986353	8.999997964839583}
{0.18000299403951975	8.999606616992914}
{0.18001330204441301	9.00014970197573}
{0.1799863848508109	9.000665102220388}
{0.17997508901289805	8.999319242540286}
{0.17998836896975362	8.998754450644647}
{0.17998347919285052	8.999418448487416}
{0.17995199887887123	8.999173959642263}
{0.17993652989940387	8.99759994394329}
{0.17992759593543178	8.996826494969927}
{0.1799208514361227	8.996379796771324}
{0.1799259590276591	8.996042571805875}
{0.17992143853399462	8.99629795138269}
{0.17994621089643206	8.996071926699473}
{0.17996130819645298	8.99731054482135}
{0.1799680564593533	8.998065409822388}
{0.18002777702198872	8.998402822967405}
{0.18004252036525595	9.001388851099172}
{0.1800332764233117	9.002126018262532}
{0.1800355832606491	9.00166382116532}
{0.18004935423366056	9.001779163032195}
{0.18002612576197735	9.002467711682767}
{0.1800522404837011	9.001306288098615}
{0.18006280469416688	9.002612024184797}
{0.1800405918912796	9.003140234708091}
{0.18003605149658772	9.002029594563721}
{0.18003331944963502	9.001802574829131}
{0.18006152221217367	9.001665972481497}
{0.18007704758352122	9.003076110608422}
{0.18006696286805118	9.003852379175806}
{0.18004242489350683	9.0033481434023}
{0.18002407164549256	9.00212124467508}
{0.17998887132361982	9.001203582274362}
{0.17999333922364397	8.99944356618073}
{0.1799895917808773	8.999666961181942}
{0.17999667811323666	8.999479589043604}
{0.17998502343021006	8.999833905661571}
{0.17999429652895388	8.999251171510243}
{0.17996659061655204	8.999714826447436}
{0.1799682301448876	8.998329530827338}
{0.17996715990707912	8.998411507244125}
{0.1799798778591496	8.998357995353693}
{0.17997019431213296	8.998993892957223}
{0.1799606935727133	8.99850971560639}
{0.17995282040617558	8.998034678635408}
{0.17995329032098792	8.997641020308524}
{0.17993370840830047	8.99766451604914}
{0.17990296493543467	8.996685420414767}
{0.17989095201096053	8.995148246771477}
{0.1798834331779726	8.994547600547767}
{0.17988915588019178	8.99417165889837}
{0.17986659340614117	8.994457794009332}
{0.17988064993549605	8.993329670306794}
{0.17983665215486463	8.994032496774546}
{0.1798484853669514	8.991832607742971}
{0.17982681211749973	8.992424268347312}
{0.17985922791866102	8.99134060587473}
{0.17986713832851006	8.992961395932793}
{0.17984042418605128	8.993356916425252}
{0.17981800848702217	8.992021209302305}
{0.17985259629460998	8.990900424350858}
{0.17981887992695383	8.992629814730245}
{0.17983946189746242	8.99094399634744}
{0.1798250991506467	8.991973094872867}
{0.1798117810810846	8.99125495753208}
{0.17980205088423956	8.990589054053977}
{0.1798006295880979	8.990102544211728}
{0.1797691712445795	8.990031479404642}
{0.1797457054302607	8.98845856222872}
{0.1797519483011253	8.987285271512787}
{0.17977343601671136	8.987597415056012}
{0.17972051924787613	8.988671800835315}
{0.17964145638916187	8.986025962393557}
{0.17962029729304252	8.982072819457851}
{0.17958610548141726	8.981014864651877}
{0.17953428118493794	8.97930527407062}
{0.17952933903712925	8.97671405924665}
{0.17960335104462005	8.976466951856223}
{0.1796349600499732	8.980167552230764}
{0.17962022054189558	8.98174800249841}
{0.17963829735672232	8.98101102709453}
{0.1796577559221512	8.981914867835876}
{0.1796066250978691	8.98288779610731}
{0.17966008138378856	8.980331254893219}
{0.17961187401138218	8.983004069189183}
{0.17958630268833609	8.98059370056887}
{0.17956168868271963	8.979315134416558}
{0.17958282310293983	8.978084434135738}
{0.17956795674962178	8.979141155146747}
{0.17960594781301792	8.978397837480841}
{0.17958667987910715	8.980297390650646}
{0.1795543686899796	8.979333993955109}
{0.17956494737793155	8.977718434498728}
{0.17957978783527587	8.97824736889632}
{0.17957063091493675	8.978989391763545}
{0.17951265416408918	8.978531545746588}
{0.17952339124009187	8.975632708204207}
{0.1794956565261138	8.976169562004346}
{0.17950668262450215	8.974782826305448}
{0.17951075354749269	8.975334131224862}
{0.17954837543460866	8.975537677374389}
{0.17956299138495402	8.97741877173018}
{0.17955480502015717	8.978149569247451}
{0.1795503960396135	8.97774025100761}
{0.17953579993075644	8.977519801980428}
{0.1795088372394247	8.976789996537576}
{0.1795153685689943	8.975441861970994}
{0.17953422951138834	8.975768428449467}
{0.17957201280446247	8.976711475569164}
{0.17959778453125191	8.978600640222876}
{0.17957517031501058	8.979889226562344}
{0.1795262218553795	8.978758515750284}
{0.17951092712374647	8.976311092768736}
{0.17947243217443046	8.975546356187083}
{0.1795003507387013	8.973621608721283}
{0.17953841522277797	8.975017536934827}
{0.17951349460669513	8.97692076113866}
{0.17950600598484998	8.97567473033452}
{0.17945916261259293	8.97530029924226}
{0.17944837724179277	8.972958130629406}
{0.1794261943401238	8.972418862089402}
{0.1794986683020989	8.971309717005955}
{0.17949005183012617	8.974933415104712}
{0.17950556378992685	8.974502591506079}
{0.17950621219651747	8.975278189496116}
{0.17948371076506786	8.975310609825646}
{0.17944603547652532	8.97418553825317}
{0.17949922371657429	8.972301773826034}
{0.179529281861123	8.97496118582848}
{0.17946965144123506	8.976464093055917}
{0.17949635730384156	8.973482572061531}
{0.17944361485056323	8.974817865191845}
{0.17949978269308325	8.97218074252794}
{0.17948247578237422	8.974989134653933}
{0.1793932672416777	8.974123789118485}
{0.17942594210827878	8.969663362083667}
{0.17941833329548557	8.971297105413717}
{0.17932280632654377	8.970916664774053}
{0.1793303051820053	8.966140316326968}
{0.1793031990258213	8.966515259100047}
{0.17922544303907745	8.965159951290843}
{0.17931641927189523	8.961272151953656}
{0.1793471306924532	8.965820963594538}
{0.17938340756993243	8.967356534622443}
{0.17937663602981913	8.969170378496402}
{0.17939872829053063	8.968831801490737}
{0.17938015394366372	8.969936414526316}
{0.17934703102914165	8.969007697182963}
{0.17940392880022826	8.967351551456856}
{0.17945521804902428	8.970196440011188}
{0.17940863564886375	8.972760902450988}
{0.17944451505168568	8.970431782442972}
{0.17944292501309902	8.972225752584071}
{0.179455910960568	8.972146250654735}
{0.17943029799642726	8.97279554802818}
{0.1794112383898875	8.97151489982115}
{0.17939451126938566	8.970561919494168}
{0.17943631799486262	8.969725563469073}
{0.17942626878967474	8.971815899742914}
{0.17940987884854806	8.971313439483518}
{0.17947246291538665	8.97049394242719}
{0.17943577463608998	8.973623145769121}
{0.17944112818752483	8.971788731804287}
{0.1794250070240656	8.972056409376036}
{0.17941367333300556	8.971250351203071}
{0.1794371832118292	8.970683666650071}
{0.17945610503991116	8.971859160591245}
{0.17947411516881911	8.972805251995348}
{0.1794681668569429	8.973705758440744}
{0.17942274835325356	8.973408342846936}
{0.1794475079236119	8.971137417662472}
{0.17954172072843416	8.972375396180377}
{0.17961584075913836	8.977086036421493}
{0.17958661142395657	8.980792037956698}
{0.17956809500172807	8.979330571197615}
{0.17955023936509165	8.978404750086186}
{0.17945519558901488	8.977511968254376}
{0.1794630869965561	8.972759779450532}
{0.1794695308459338	8.973154349827599}
{0.17938404931432203	8.973476542296483}
{0.17941179248774905	8.969202465715897}
{0.1794127769413556	8.970589624387252}
{0.17940817127355183	8.970638847067574}
{0.17947939042468325	8.97040856367739}
{0.17948336530581316	8.973969521233952}
{0.17951704498056062	8.974168265290457}
{0.17949087131730282	8.975852249027826}
{0.17949046353245884	8.97454356586493}
{0.1794635885103742	8.974523176622728}
{0.1794929359913253	8.973179425518497}
{0.1793986304557356	8.97464679956605}
{0.17941447444287165	8.96993152278657}
{0.1793535161549743	8.970723722143367}
{0.1792907372756528	8.967675807748503}
{0.17930299243718179	8.964536863782428}
{0.1792428160890367	8.965149621858876}
{0.17932944974830048	8.962140804451629}
{0.17933642477687678	8.966472487414817}
{0.17927986501498566	8.966821238843634}
{0.1792959770290333	8.963993250749079}
{0.17930740077697724	8.964798851451471}
{0.1793925447724121	8.965370038848667}
{0.17933414793222402	8.969627238620403}
{0.17936036231234243	8.966707396611001}
{0.17938445407196452	8.968018115616918}
{0.17941333498062342	8.969222703598021}
{0.17931104674349066	8.970666749030961}
{0.17928143181741865	8.965552337174334}
{0.17934505670361342	8.964071590870734}
{0.17933925245172555	8.967252835180473}
{0.1793536240331691	8.966962622586088}
{0.17936445749741306	8.96768120165826}
{0.17933751601474057	8.968222874870458}
{0.1793862589917798	8.96687580073684}
{0.17935956173058148	8.969312949588788}
{0.17934974301883871	8.967978086528873}
{0.17927306931703682	8.967487150941734}
{0.17923192474094218	8.963653465851646}
{0.1791846854878729	8.961596237046919}
{0.17915021818851548	8.959234274393447}
{0.17914582008955507	8.957510909425586}
{0.17907856075381023	8.957291004477558}
{0.17910765322785355	8.953928037690321}
{0.17911719879503127	8.955382661392477}
{0.17912444180332382	8.95585993975137}
{0.1790576960377365	8.956222090165985}
{0.17911072219996757	8.952884801886626}
{0.17903473268202041	8.955536109998182}
{0.17901133831946403	8.951736634100829}
{0.1789735867341264	8.950566915973006}
{0.1789995281565797	8.948679336706132}
{0.17904985873292886	8.949976407828787}
{0.17905671967286443	8.952492936646252}
{0.17904872434124391	8.952835983643029}
{0.17903613403130428	8.952436217062008}
{0.17900826168307346	8.951806701565028}
{0.1789166987167914	8.950413084153496}
{0.17888367102714145	8.9458349358394}
{0.1789391550781367	8.944183551356897}
{0.17888448312367825	8.946957753906661}
{0.17877732371653937	8.944224156183745}
{0.17874471205597273	8.938866185826791}
{0.17876127688271107	8.937235602798468}
{0.17877611127440185	8.938063844135376}
{0.17868559167825349	8.938805563719928}
{0.17854741381697464	8.934279583912511}
{0.17860633812734072	8.927370690848573}
{0.1785396015727917	8.93031690636687}
{0.17850032946634647	8.92698007863942}
{0.17841753365912602	8.925016473317164}
{0.17845260959162706	8.920876682956148}
{0.17839859455888457	8.922630479581198}
{0.1784550554881149	8.91992972794408}
{0.1784203127275102	8.922752774405597}
{0.17856469407191813	8.921015636375351}
{0.1785327713165015	8.928234703595747}
{0.1784783201386542	8.926638565824906}
{0.17843371799155802	8.923916006932544}
{0.17831907561468224	8.92168589957774}
{0.1783199815799174	8.915953780733958}
{0.17848202753419273	8.915999078995718}
{0.1785474324000392	8.924101376709471}
{0.17862078311428578	8.927371620001791}
{0.17861070230181067	8.931039155714133}
{0.17852722081414868	8.930535115090375}
{0.17847294999480728	8.92636104070728}
{0.1784900579286763	8.923647499740209}
{0.17858942374262063	8.92450289643367}
{0.1785211231567529	8.929471187130877}
{0.1785417504433802	8.9260561578375}
{0.17856527690580148	8.927087522168867}
{0.17866549252855546	8.928263845289933}
{0.17868563389770395	8.933274626427627}
{0.17857680783568197	8.934281694885055}
{0.17866208813164655	8.92884039178395}
{0.1789404666267124	8.933104406582185}
{0.17899114990067005	8.947023331335473}
{0.1789731229908055	8.949557495033362}
{0.17895308659683798	8.948656149540122}
{0.17899774144637468	8.947654329841752}
{0.17891861759574806	8.949887072318585}
{0.17889393676058643	8.945930879787253}
{0.17888532890433162	8.944696838029179}
{0.1788412326945936	8.944266445216439}
{0.17880126700461854	8.942061634729537}
{0.17892659654789883	8.940063350230778}
{0.17894789675053682	8.946329827394793}
{0.1789761355875503	8.947394837526701}
{0.17895752582809887	8.948806779377374}
{0.17884500633890718	8.9478762914048}
{0.17876614521466921	8.942250316945216}
{0.1787184303574135	8.938307260733312}
{0.1786591803933711	8.935921517870534}
{0.17865876377746048	8.932959019668424}
{0.17852913988841196	8.932938188872892}
{0.17844130614305784	8.926456994420457}
{0.17850664476413708	8.922065307152758}
{0.17848434351937514	8.925332238206718}
{0.1784571007753519	8.924217175968625}
{0.1784445171916695	8.922855038767462}
{0.17855501828932133	8.922225859583342}
{0.17872912990090933	8.927750914465927}
{0.17865880893353697	8.936456495045327}
{0.17869760395712112	8.932940446676714}
{0.1787097440354754	8.934880197855916}
{0.1785592739877501	8.935487201773636}
{0.17856339072872157	8.927963699387366}
{0.17853180226924853	8.928169536435941}
{0.17843839325031802	8.92659011346229}
{0.17846169227891243	8.921919662515771}
{0.17846266437765276	8.923084613945493}
{0.17850327858634807	8.923133218882512}
{0.17853795651022872	8.925163929317275}
{0.17858750863354245	8.926897825511313}
{0.17859510204481677	8.929375431676995}
{0.17854700724621544	8.929755102240698}
{0.1784929948681456	8.92735036231064}
{0.178494667457244	8.924649743407143}
{0.17848076829707826	8.924733372862066}
{0.1785152978001626	8.92403841485378}
{0.1785307674979335	8.925764890007999}
{0.17860579908395788	8.926538374896547}
{0.17865618020121862	8.930289954197763}
{0.17864697099453739	8.932809010060797}
{0.17862038807844988	8.93234854972674}
{0.17865695346579505	8.931019403922363}
{0.17874176985936147	8.932847673289624}
{0.17864891273378788	8.937088492967936}
{0.17861383254158633	8.932445636689257}
{0.17857519279955733	8.930691627079186}
{0.17858600566036906	8.928759639977736}
{0.17850747391756766	8.929300283018314}
{0.17847029746846596	8.925373695878243}
{0.17851250838897303	8.923514873423162}
{0.17853207583933153	8.925625419448517}
{0.1785462295531568	8.926603791966444}
{0.17854579675765367	8.927311477657703}
{0.17860907014343422	8.927289837882547}
{0.17862620720083433	8.930453507171578}
{0.17859801940088968	8.931310360041575}
{0.1786830999617403	8.929900970044347}
{0.17867036028770264	8.93415499808688}
{0.17866400590194517	8.933518014385006}
{0.1786594746772688	8.933200295097121}
{0.1786159198787413	8.9329737338633}
{0.1784986376059537	8.930795993936924}
{0.17850105443551362	8.924931880297546}
{0.17852169690676312	8.925052721775545}
{0.17860780018116815	8.92608484533802}
{0.1786277439100387	8.930390009058259}
{0.17862787143210915	8.931387195501793}
{0.17864533853066542	8.931393571605318}
{0.17857560446073975	8.932266926533126}
{0.17856786896210028	8.928780223036851}
{0.17858735346318289	8.928393448104869}
{0.17854149889282742	8.929367673159}
{0.17857048734490535	8.92707494464123}
{0.17862470779895215	8.928524367245123}
{0.1786191351940746	8.931235389947467}
{0.17881560311561973	8.930956759703582}
{0.1788973564876753	8.940780155780832}
{0.17889185679030847	8.944867824383607}
{0.17891440816217996	8.94459283951526}
{0.178927859159875	8.945720408108835}
{0.17897667489938746	8.94639295799359}
{0.1790265220782229	8.948833744969209}
{0.17889716322428945	8.951326103910977}
{0.17902134668517253	8.944858161214315}
{0.17898916540591833	8.951067334258472}
{0.1789080792009204	8.949458270295766}
{0.17901869643836477	8.945403960045864}
{0.17905169363017748	8.950934821918079}
{0.1790107132497412	8.952584681508716}
{0.17884666097542976	8.950535662486907}
{0.17889691344156647	8.942333048771333}
{0.17895217596750643	8.944845672078173}
{0.17895631331894418	8.947608798375162}
{0.17894316739557065	8.947815665947052}
{0.17890072319855732	8.947158369778366}
{0.17897515173457682	8.945036159927707}
{0.17888720132097186	8.948757586728675}
{0.1788156082880462	8.944360066048434}
{0.17887740938256436	8.94078041440215}
{0.17879285565636632	8.943870469128056}
{0.1787325482414013	8.939642782818153}
{0.1786896710450322	8.936627412069909}
{0.1786205962870416	8.934483552251447}
{0.17868516014190036	8.931029814351911}
{0.1787153309694971	8.934258007094858}
{0.1786102510908568	8.935766548474692}
{0.17849354850765856	8.930512554542679}
{0.17842161759205824	8.924677425382766}
{0.1785081292799372	8.921080879602755}
{0.17848902399775504	8.9254064639967}
{0.17837096415656928	8.92445119988759}
{0.17842214415807497	8.918548207828305}
{0.17848700186372624	8.921107207903585}
{0.17860178829585913	8.92435009318616}
{0.1786649471743898	8.930089414792798}
{0.17871370025098546	8.933247358719335}
{0.17864363949048315	8.935685012549119}
{0.17872688936005957	8.932181974524005}
{0.17882047611147928	8.936344468002828}
{0.1787741253512858	8.941023805573797}
{0.17883550604887952	8.938706267564129}
{0.17889577810250148	8.94177530244382}
{0.17888468074970246	8.944788905124911}
{0.1788899182946537	8.944234037484968}
{0.17884810379635188	8.944495914732535}
{0.17884775100785003	8.94240518981744}
{0.17874271871370465	8.942387550392354}
{0.17860865550750887	8.937135935685081}
{0.17851027650632184	8.930432775375296}
{0.17841635201150133	8.925513825315944}
{0.1783631659974727	8.92081760057492}
{0.1785336370851189	8.918158299873491}
{0.17862003948869182	8.926681854255795}
{0.17860811376338265	8.93100197443444}
{0.17859334634473786	8.930405688168989}
{0.17849670869614698	8.929667317236747}
{0.17844974400503497	8.924835434807205}
{0.17836274033659466	8.922487200251597}
{0.17845012420778225	8.918137016829588}
{0.17845630689652073	8.922506210388972}
{0.17834868590053243	8.922815344825896}
{0.17825997549308814	8.917434295026494}
{0.17828663938570063	8.91299877465427}
{0.17837897258127883	8.914331969284893}
{0.17845130823755662	8.918948629063822}
{0.17838465847243384	8.9225654118777}
{0.17839877600753698	8.919232923621571}
{0.17831813854944006	8.91993880037672}
{0.17830371793845354	8.91590692747187}
{0.17836254967837087	8.915185896922544}
{0.1783457507813521	8.918127483918418}
{0.1783056282225412	8.917287539067472}
{0.1783209959493051	8.915281411126923}
{0.17825736157680533	8.916049797465119}
{0.17824591611233268	8.912868078840136}
{0.1781893763223606	8.912295805616512}
{0.17827788613219284	8.909468816117908}
{0.17815140814087013	8.913894306609523}
{0.17798869287888644	8.907570407043396}
{0.17786923682627603	8.899434643944215}
{0.17801386369406463	8.8934618413137}
{0.17815876814592718	8.900693184703123}
{0.17812806762847996	8.90793840729625}
{0.17797000476370428	8.906403381423885}
{0.17793766090826843	8.898500238185104}
{0.1778500710303142	8.896883045413311}
{0.17787292471357793	8.892503551515604}
{0.17787290519330368	8.893646235678796}
{0.1778380241280881	8.89364525966508}
{0.1777391045036486	8.891901206404299}
{0.17771947025369378	8.886955225182328}
{0.17774245541604006	8.885973512684593}
{0.17766687571605494	8.887122770801913}
{0.17773324179652464	8.883343785802658}
{0.17780341122531065	8.886662089826135}
{0.17777843069080884	8.890170561265434}
{0.17789243888226144	8.888921534540339}
{0.17799908501472017	8.894621944112972}
{0.17795452451458507	8.899954250735906}
{0.17767028223303807	8.897726225729143}
{0.17771747273417163	8.883514111651806}
{0.1777806665596371	8.88587363670849}
{0.17787365116940904	8.889033327981757}
{0.17794223711829532	8.893682558470354}
{0.1779611350459692	8.897111855914668}
{0.17804363636561205	8.898056752298356}
{0.17819482771045408	8.902181818280493}
{0.178197370106296	8.909741385522597}
{0.1782353164756689	8.909868505314682}
{0.1781964267876056	8.911765823783329}
{0.17817290106583528	8.909821339380168}
{0.17808764361203322	8.908645053291647}
{0.1780834180021013	8.904382180601546}
{0.17802682616717905	8.904170900104965}
{0.1779005778008961	8.901341308358843}
{0.17790323818242734	8.895028890044705}
{0.1779379107037494	8.895161909121256}
{0.1778530772961641	8.896895535187362}
{0.17788233751470867	8.892653864808091}
{0.1778247800749873	8.894116875735323}
{0.17780049125457575	8.891239003749254}
{0.1777973030444639	8.890024562728676}
{0.17793933108217788	8.889865152223084}
{0.1779038304547776	8.896966554108786}
{0.17775524360140496	8.895191522738772}
{0.17783751027196681	8.887762180070135}
{0.17798971082241985	8.891875513598237}
{0.17810752519155118	8.899485541120887}
{0.17812173047210392	8.905376259577443}
{0.17810930198316774	8.906086523605087}
{0.1780789542555824	8.90546509915827}
{0.1781402450100435	8.903947712778997}
{0.1781010053838868	8.907012250502058}
{0.17790485778304954	8.905050269194215}
{0.17793843046364474	8.895242889152355}
{0.17783878082463112	8.89692152318211}
{0.17780131341969233	8.891939041231431}
{0.17786429623000827	8.8900656709845}
{0.17775990334257388	8.893214811500286}
{0.1777458430560645	8.887995167128564}
{0.1778066744622868	8.887292152803097}
{0.17779868833637769	8.890333723114205}
{0.1778046798572649	8.889934416818758}
{0.17787278334291692	8.890233992863106}
{0.17790283931838188	8.893639167145723}
{0.17782929596950964	8.895141965918965}
{0.1777720208894699	8.89146479847535}
{0.17768627560705677	8.888601044473369}
{0.17764788852112884	8.884313780352715}
{0.17771785923581554	8.88239442605631}
{0.17787189845999027	8.885892961790645}
{0.17789841208505727	8.893594922999386}
{0.17789660655021547	8.894920604252734}
{0.17779409475558947	8.89483032751063}
{0.17767248078638145	8.889704737779343}
{0.17769253368611854	8.883624039318933}
{0.17765916737004642	8.884626684305799}
{0.1777330835226741	8.882958368502194}
{0.17779297583889725	8.886654176133588}
{0.17782319398174867	8.889648791944744}
{0.17781681216411363	8.891159699087321}
{0.17785599334508798	8.890840608205563}
{0.17779078590401767	8.892799667254275}
{0.17781438392750704	8.889539295200763}
{0.177873395218116	8.89071919637523}
{0.17787602207162606	8.893669760905661}
{0.17792881487638873	8.893801103581168}
{0.17787874706610016	8.8964407438193}
{0.17785238425009084	8.893937353304866}
{0.17779938256237063	8.892619212504409}
{0.17774451098172386	8.889969128118391}
{0.17779725444114353	8.887225549086045}
{0.17772130653040316	8.889862722057028}
{0.17763407890552557	8.886065326520008}
{0.17779395918025398	8.881703945276135}
{0.1776621062922355	8.889697959012558}
{0.17764830140122193	8.883105314611633}
{0.1777777730619903	8.882415070060965}
{0.1776458747793346	8.888888653099373}
{0.17758860742155544	8.88229373896659}
{0.17772116938755111	8.87943037107764}
{0.17779049008871195	8.886058469377412}
{0.17791690626505988	8.889524504435462}
{0.1779626090836424	8.895845313252854}
{0.17782234538108846	8.898130454181986}
{0.1777938063699942	8.891117269054291}
{0.1777365891551551	8.889690318499579}
{0.1777287049612885	8.88682945775763}
{0.17777465375403237	8.886435248064295}
{0.17777058436942356	8.888732687701502}
{0.17779177269011856	8.888529218471067}
{0.17788380400780945	8.889588634505813}
{0.17794973310811638	8.894190200390353}
{0.1779373026055865	8.897486655405698}
{0.1780711013034322	8.896865130279208}
{0.17792906587766283	8.90355506517149}
{0.1780161718808375	8.89645329388302}
{0.17813885923599582	8.900808594041754}
{0.177949492800874	8.906942961799672}
{0.17791559531770576	8.897474640043582}
{0.17792412493974935	8.895779765885168}
{0.17795681882642975	8.89620624698735}
{0.17793359848912776	8.897840941321375}
{0.17797044377135343	8.896679924456278}
{0.17791679753479336	8.898522188567554}
{0.17790718863801916	8.89583987673955}
{0.17797261646718446	8.895359431900845}
{0.1780105940770472	8.898630823359117}
{0.17797138954813901	8.90052970385225}
{0.1780355125459625	8.898569477406845}
{0.17783821237808103	8.901775627298015}
{0.17767417685065795	8.891910618903948}
{0.17769502250858688	8.883708842532792}
{0.17772604381787113	8.884751125429231}
{0.17785195996731623	8.886302190893447}
{0.17795791761507448	8.892597998365696}
{0.17793175544685375	8.897895880753612}
{0.1778977435441963	8.896587772342572}
{0.1778752989207571	8.894887177209704}
{0.17794644980200805	8.893764946037747}
{0.177819623659877	8.897322490100294}
{0.17790683757504377	8.890981182993748}
{0.17790378551959019	8.895341878752088}
{0.17787162079699176	8.895189275979405}
{0.1776734881222498	8.893581039849494}
{0.17765734516813889	8.883674406112409}
{0.17751430874323457	8.882867258406868}
{0.17756354008065844	8.875715437161649}
{0.17738989368063424	8.878177004032853}
{0.17729435186014	8.869494684031638}
{0.17732370277775716	8.864717593006937}
{0.1773875235420662	8.866185138887788}
{0.17740734266574834	8.869376177103254}
{0.17747759768297586	8.870367133287363}
{0.1775146857882308	8.873879884148732}
{0.17764476260007234	8.875734289411474}
{0.17772447025275515	8.882238130003559}
{0.17762944195239525	8.886223512637685}
{0.17758333251368816	8.881472097619694}
{0.17767651066495518	8.879166625684343}
{0.1777232144580785	8.883825533247693}
{0.17756830250645514	8.886160722903854}
{0.1775740653167449	8.878415125322698}
{0.1775864258495872	8.878703265837174}
{0.17754001474971523	8.87932129247929}
{0.17743349120042534	8.87700073748569}
{0.17747516075698466	8.8716745600212}
{0.17729619036508013	8.87375803784916}
{0.17723106782254472	8.864809518253937}
{0.17711658741270267	8.861553391127167}
{0.1771032645553308	8.855829370635066}
{0.17708849966621146	8.855163227766477}
{0.17697466980995177	8.854424983310507}
{0.17702787640735004	8.848733490497521}
{0.17704056174225383	8.851393820367432}
{0.1771803951681542	8.852028087112634}
{0.17724925543019948	8.859019758407648}
{0.17730070262594522	8.862462771509918}
{0.17726120313425378	8.8650351312972}
{0.17724038896703448	8.863060156712645}
{0.17725388418591145	8.862019448351667}
{0.17711134945860818	8.86269420929551}
{0.17708123337290932	8.855567472930348}
{0.1771721947307558	8.854061668645407}
{0.17720165336061997	8.858609736537726}
{0.1772302901652382	8.860082668030936}
{0.17746714036865296	8.861514508261847}
{0.177469213505062	8.873357018432598}
{0.17746590950554356	8.873460675253048}
{0.17759985822902452	8.873295475277121}
{0.17775106900040594	8.879992911451168}
{0.17776906812089505	8.887553450020235}
{0.1778055223646331	8.888453406044698}
{0.17792944520897266	8.890276118231604}
{0.17792816436668782	8.896472260448574}
{0.17802804678941386	8.896408218334335}
{0.1780453976798557	8.901402339470636}
{0.178058120221472	8.902269883992716}
{0.17818179154807073	8.902906011073526}
{0.17803811534021974	8.909089577403469}
{0.17806413381672345	8.90190576701092}
{0.17832098638562727	8.903206690836106}
{0.17843385919724827	8.916049319281294}
{0.17862098713558017	8.921692959862353}
{0.17867608664241505	8.931049356778951}
{0.1786365858478623	8.93380433212069}
{0.17868932788916095	8.931829292393061}
{0.17868038469211683	8.934466394457994}
{0.17885619763091315	8.934019234605781}
{0.1789445652250762	8.942809881545603}
{0.17891931695171312	8.947228261253763}
{0.17902255665968372	8.945965847585605}
{0.1790861235518658	8.951127832984147}
{0.17918696905915907	8.954306177593246}
{0.1790743543558307	8.959348452957906}
{0.17893462000013638	8.953717717791484}
{0.1789648694261845	8.946731000006766}
{0.17904948688956313	8.948243471309176}
{0.17898884154997544	8.952474344478109}
{0.17917047237142575	8.949442077498736}
{0.17904134130829163	8.958523618571249}
{0.17909029292447776	8.952067065414536}
{0.17913401945675145	8.954514646223847}
{0.1789944039928085	8.95670097283753}
{0.1787381067040623	8.949720199640382}
{0.17873698348696243	8.936905335203072}
{0.17863783588918755	8.93684917434808}
{0.17877094989882128	8.931891794459345}
{0.17890002750510217	8.938547494941036}
{0.17910011000404366	8.94500137525508}
{0.1792644214905483	8.955005500202153}
{0.1791826892089625	8.963221074527373}
{0.17918529676989928	8.959134460448087}
{0.17927649143715677	8.95926483849492}
{0.17925780187909746	8.963824571857794}
{0.17941883901474598	8.962890093954819}
{0.17949225168170416	8.97094195073725}
{0.17936708446765107	8.974612584085156}
{0.1793182249389551	8.968354223382498}
{0.17929502479006132	8.965911246947702}
{0.17915772230360427	8.964751239503011}
{0.1792425391356621	8.957886115180154}
{0.1793609289990257	8.962126956783047}
{0.1791733755417317	8.968046449951238}
{0.17927890169838404	8.958668777086539}
{0.17930520074626155	8.963945084919157}
{0.1792648641299363	8.965260037313039}
{0.17923015790742386	8.963243206496777}
{0.17927992471490173	8.961507895371154}
{0.17920139471217642	8.963996235745036}
{0.1791771340720016	8.960069735608766}
{0.17926374663924904	8.958856703600029}
{0.17908153917281946	8.963187331962406}
{0.1791478298639602	8.954076958640927}
{0.1791147080033203	8.957391493197969}
{0.1790649790674492	8.95573540016597}
{0.17900302330703038	8.953248953372412}
{0.17889922331452673	8.950151165351475}
{0.17883849140649571	8.944961165726298}
{0.17885432758842792	8.941924570324753}
{0.17874799046388104	8.942716379421352}
{0.17868245285915826	8.937399523194008}
{0.17870083009891352	8.93412264295787}
{0.17853536159502786	8.935041504945628}
{0.1784287361655935	8.926768079751332}
{0.1784809289370396	8.921436808279624}
{0.17841222904239107	8.924046446851927}
{0.17837823059672714	8.9206114521195}
{0.1782563940083958	8.918911529836308}
{0.17835431636989182	8.912819700419735}
{0.17823477146679034	8.917715818494536}
{0.17819309383227794	8.911738573339457}
{0.1780609486782307	8.90965469161385}
{0.17817854757059465	8.903047433911492}
{0.17807693092670346	8.908927378529686}
{0.17801851342633607	8.903846546335132}
{0.17804451505656418	8.900925671316768}
{0.1780645572564846	8.902225752828175}
{0.17805813685551228	8.903227862824188}
{0.17804010048345953	8.902906842775577}
{0.17817916123791874	8.902005024172933}
{0.17822082766285124	8.9089580618959}
{0.17822935288250089	8.911041383142516}
{0.17849704916184242	8.911467644124993}
{0.17849900465042726	8.924852458092078}
{0.17855382349482765	8.924950232521327}
{0.1784913558650623	8.927691174741348}
{0.17845339203368302	8.924567793253074}
{0.1785864915222522	8.92266960168411}
{0.1786195567441461	8.929324576112576}
{0.17877468359721205	8.930977837207267}
{0.17872013028764883	8.938734179860562}
{0.178450901737289	8.936006514382397}
{0.17840889743472255	8.922545086864405}
{0.17832332298684025	8.920444871736079}
{0.17835652941597716	8.91616614934197}
{0.17844371705667733	8.917826470798813}
{0.17848262356843128	8.9221858528338}
{0.17853080700700596	8.924131178421495}
{0.17844490560862963	8.92654035035023}
{0.17837319626956846	8.922245280431417}
{0.17838231248025208	8.918659813478346}
{0.17843848940136525	8.919115624012544}
{0.1784503234077343	8.921924470068209}
{0.1783227247530662	8.922516170386668}
{0.17841935082585383	8.916136237653264}
{0.178307578140206	8.920967541292642}
{0.1783688296734942	8.915378907010261}
{0.17853084491946147	8.918441483674666}
{0.17869566862093345	8.926542245973025}
{0.17865688402026694	8.934783431046625}
{0.17857849732733258	8.932844201013296}
{0.17855707423856088	8.928924866366573}
{0.17861359870289745	8.92785371192799}
{0.1786848443585185	8.930679935144818}
{0.17864825427240674	8.934242217925878}
{0.17875811038390102	8.932412713620284}
{0.17879714282005058	8.937905519194997}
{0.17886685746838052	8.939857141002468}
{0.17904737694932357	8.943342873418965}
{0.1790371269325043	8.952368847466115}
{0.1789785243214629	8.951856346625153}
{0.1788779725764591	8.94892621607309}
{0.17902537577989946	8.943898628822888}
{0.17903097323872685	8.951268788994907}
{0.17911580969258525	8.951548661936277}
{0.17910302371304604	8.955790484629196}
{0.17908941066254921	8.955151185652246}
{0.1790544119359929	8.954470533127397}
{0.17904815975651742	8.952720596799589}
{0.17891682254903846	8.952407987825822}
{0.17892567809929458	8.945841127451867}
{0.17895626201484385	8.946283904964677}
{0.17882597419380963	8.947813100742144}
{0.1788142778400966	8.941298709690429}
{0.1788847829480093	8.940713892004776}
{0.1789547629383016	8.944239147400411}
{0.17898710255067313	8.94773814691503}
{0.17889943207109194	8.949355127533606}
{0.1789358302129713	8.94497160355455}
{0.17887524986167652	8.946791510648517}
{0.17894649773776708	8.94376249308378}
{0.17880157155020082	8.9473248868883}
{0.17885375835315326	8.940078577509984}
{0.1789318268301764	8.942687917657612}
{0.17898129154423598	8.946591341508764}
{0.17898930755617698	8.949064577211745}
{0.17896561207294867	8.949465377808796}
{0.17885604589778598	8.948280603647383}
{0.1789763409799652	8.942802294889256}
{0.1789942366832197	8.948817048998214}
{0.17898499265113751	8.949711834160944}
{0.17903206102786748	8.949249632556828}
{0.17917521707310521	8.951603051393324}
{0.17913082985051812	8.958760853655214}
{0.17913246858958745	8.95654149252585}
{0.17912863325306516	8.95662342947932}
{0.1789657216103183	8.956431662653205}
{0.17900820457195893	8.948286080515857}
{0.17894700463889812	8.950410228597887}
{0.1789118924911623	8.947350231944842}
{0.17898510763384384	8.945594624558057}
{0.17884332998218128	8.949255381692135}
{0.17888125012530967	8.942166499109005}
{0.17874267185807527	8.944062506265436}
{0.17876806062595024	8.937133592903713}
{0.17876554672935416	8.938403031297472}
{0.17878285365759095	8.938277336467664}
{0.17875637517801668	8.939142682879492}
{0.178612411006041	8.937818758900784}
{0.17867888211593574	8.930620550302004}
{0.1786289308043417	8.933944105796744}
{0.17864070263136558	8.931446540217031}
{0.17861160921588293	8.932035131568231}
{0.1786052714059693	8.930580460794099}
{0.17869251527248173	8.930263570298413}
{0.1787659529190615	8.934625763624023}
{0.17877475758812506	8.938297645953023}
{0.1788617742378358	8.938737879406185}
{0.17878506031643715	8.943088711891724}
{0.17878164423678874	8.939253015821789}
{0.17874738064965948	8.939082211839374}
{0.17882453576449714	8.93736903248291}
{0.1787643316631082	8.941226788224789}
{0.17884327090003768	8.938216583155347}
{0.1787482825402283	8.942163545001819}
{0.17886473323175414	8.937414127011344}
{0.1789349534037636	8.943236661587632}
{0.17898592331675692	8.946747670188103}
{0.17888809171137193	8.949296165837776}
{0.17885270144435567	8.944404585568527}
{0.17879984192702897	8.942635072217712}
{0.17865004339911902	8.939992096351377}
{0.17850310669323602	8.932502169955876}
{0.17859892630097346	8.925155334661731}
{0.17836976107720764	8.929946315048607}
{0.17844411990140796	8.918488053860322}
{0.17847483050566615	8.922205995070348}
{0.17840039083041645	8.923741525283262}
{0.1782838367624338	8.920019541520778}
{0.17832048906502612	8.914191838121642}
{0.17831124583458208	8.916024453251257}
{0.17832688451791304	8.915562291729044}
{0.17841325135344735	8.916344225895593}
{0.17855989977480688	8.920662567672315}
{0.17852084660346876	8.927994988740283}
{0.17843518190431604	8.926042330173384}
{0.17826079400973088	8.921759095215746}
{0.17827340355014684	8.91303970048648}
{0.17811050684200308	8.913670177507287}
{0.17822485810267105	8.905525342100102}
{0.17812581309751593	8.91124290513349}
{0.178247284382069	8.906290654875734}
{0.17833162324373902	8.912364219103386}
{0.1783195653678503	8.916581162186892}
{0.17837148650135712	8.915978268392466}
{0.17850828220004883	8.918574325067807}
{0.17862018521075532	8.92541411000241}
{0.17871357227871806	8.931009260537735}
{0.1786522145439161	8.935678613935865}
{0.1786248985875012	8.932610727195767}
{0.17873460485886153	8.931244929375023}
{0.17872474694333404	8.936730242943035}
{0.17860753472816954	8.93623734716666}
{0.17867474910250994	8.930376736408432}
{0.17871233473459686	8.933737455125467}
{0.17882680566988468	8.935616736729802}
{0.1785560167993507	8.941340283494194}
{0.17842851512086838	8.927800839967494}
{0.17832828023614872	8.921425756043377}
{0.1783530425815239	8.9164140118074}
{0.17835317947130777	8.917652129076155}
{0.17839375977137134	8.917658973565343}
{0.17842469367134456	8.919687988568525}
{0.1784015509852874	8.921234683567198}
{0.17840181028970775	8.920077549264342}
{0.17844937649831785	8.920090514485361}
{0.1784285881004452	8.922468824915876}
{0.17825189044213435	8.92142940502224}
{0.1782384834541839	8.912594522106689}
{0.17819415287299073	8.911924172709165}
{0.1782001859455732	8.909707643649512}
{0.1780980482373006	8.91000929727863}
{0.17821307618461915	8.904902411865004}
{0.17827819584370147	8.910653809230922}
{0.17814641351266133	8.913909792185036}
{0.1781800558895092	8.90732067563302}
{0.1780134896351438	8.909002794475418}
{0.17816883390826613	8.900674481757154}
{0.17831970052262244	8.908441695413277}
{0.1783032321832331	8.915985026131073}
{0.17821226161316475	8.915161609161611}
{0.1781936047598162	8.910613080658193}
{0.17809179415189186	8.909680237990774}
{0.17801551892544387	8.904589707594551}
{0.17797501277904818	8.900775946272159}
{0.17802777619844137	8.898750638952363}
{0.178129603660244	8.901388809922024}
{0.17803161574327656	8.906480183012166}
{0.17799046508222244	8.901580787163791}
{0.178042955082298	8.899523254111093}
{0.17796180315858467	8.902147754114871}
{0.1779502075031835	8.898090157929197}
{0.17812286131727464	8.89751037515914}
{0.17796914949641263	8.906143065863699}
{0.17781841754413097	8.898457474820605}
{0.17784843890903262	8.890920877206524}
{0.17788778861094645	8.892421945451598}
{0.17782202971338967	8.894389430547282}
{0.17778909843014257	8.89110148566944}
{0.17762632120667546	8.889454921507093}
{0.17754976992558122	8.881316060333743}
{0.17763011931440686	8.877488496279026}
{0.17770406926068785	8.88150596572031}
{0.17779384599008605	8.885203463034356}
{0.17761594493650087	8.889692299504263}
{0.17753435033166254	8.880797246825004}
{0.1775671696765228	8.876717516583087}
{0.177649612963614	8.878358483826098}
{0.17758413497871228	8.882480648180655}
{0.17757833027788303	8.879206748935571}
{0.17751240593124876	8.878916513894113}
{0.1774914973146464	8.875620296562392}
{0.17765053152782426	8.874574865732274}
{0.17762168060114805	8.882526576391166}
{0.1775954034240499	8.88108403005735}
{0.17753691650371956	8.879770171202459}
{0.17753001771888813	8.87684582518594}
{0.17765773284334388	8.876500885944374}
{0.17782874447085004	8.882886642167161}
{0.17786137302668045	8.891437223542468}
{0.17791667335494665	8.89306865133399}
{0.1779764957620147	8.895833667747297}
{0.17798171238997484	8.898824788100706}
{0.17796036438018525	8.899085619498711}
{0.17797347370958685	8.898018219009236}
{0.17783323189215486	8.898673685479313}
{0.1777723251662024	8.89166159460771}
{0.17774880474118146	8.88861625831008}
{0.17763851320391522	8.887440237059028}
{0.17754251512229105	8.88192566019573}
{0.17748934003239017	8.877125756114525}
{0.17751803831426255	8.874467001619475}
{0.17735503088907956	8.875901915713088}
{0.17749092623313195	8.86775154445395}
{0.1774607308536149	8.874546311656562}
{0.1775826280578656	8.87303654268071}
{0.1777263866230244	8.879131402893227}
{0.1777824409817117	8.886319331151169}
{0.17779277278996125	8.889122049085534}
{0.17774993480642948	8.889638639498012}
{0.1778933163776712	8.887496740321426}
{0.17796551767204896	8.894665818883507}
{0.1779659100875935	8.898275883602384}
{0.17795955985418468	8.898295504379618}
{0.17779879823854755	8.897977992709182}
{0.17780816476834177	8.889939911927327}
{0.17783472440286752	8.890408238417043}
{0.1778027341897477	8.891736220143327}
{0.17794368912985556	8.890136709487333}
{0.17780637441988012	8.897184456492731}
{0.17777039885647808	8.890318720993962}
{0.17755789721348453	8.888519942823867}
{0.177519567486357	8.877894860674186}
{0.17746268184637518	8.875978374317802}
{0.17737984550401253	8.873134092318718}
{0.17735053394412212	8.868992275200597}
{0.1773785509967948	8.867526697206072}
{0.17749617265038578	8.868927549839702}
{0.1775044441155534	8.874808632519253}
{0.1775056674787366	8.87522220577764}
{0.17747709482073443	8.875283373936801}
{0.17739806833694485	8.873854741036684}
{0.17743661932465127	8.8699034168472}
{0.1774193605968998	8.871830966232515}
{0.1773917427925691	8.87096802984494}
{0.17748908228666624	8.869587139628399}
{0.1773745380723055	8.874454114333245}
{0.17732137166346396	8.868726903615217}
{0.17728152504807249	8.86606858317314}
{0.17718617702226708	8.864076252403573}
{0.1773142271309436	8.85930885111328}
{0.17734561016544415	8.86571135654712}
{0.17734212411344094	8.867280508272135}
{0.17742262564264888	8.86710620567198}
{0.17741754160710135	8.871131282132376}
{0.17724504525303297	8.870877080355006}
{0.17727793646089765	8.86225226265159}
{0.17730809181093868	8.863896823044822}
{0.17721486413898693	8.865404590546863}
{0.17722745310624446	8.86074320694929}
{0.17717288890891097	8.861372655312167}
{0.1774237982017379	8.858644445445492}
{0.1774890627845157	8.871189910086839}
{0.17754942977900048	8.874453139225727}
{0.17766908079473248	8.87747148894996}
{0.17770275664284427	8.883454039736565}
{0.17764322254792206	8.885137832142167}
{0.17759071853193859	8.882161127396051}
{0.17760335544231973	8.87953592659689}
{0.1777198623081235	8.880167772115946}
{0.17756923686537832	8.885993115406132}
{0.17758446613486933	8.878461843268877}
{0.17759184050601212	8.879223306743413}
{0.17774449265924097	8.879592025300562}
{0.1777460185537154	8.887224632962006}
{0.17791528736784143	8.887300927685724}
{0.1779590290808203	8.895764368392017}
{0.17795031121663457	8.89795145404097}
{0.17801217462158023	8.897515560831678}
{0.17816644007986418	8.900608731078956}
{0.17825597813696828	8.908322003993144}
{0.17822347040358374	8.912798906848346}
{0.1782770105409403	8.911173520179117}
{0.17824784096909227	8.91385052704696}
{0.17804456474209843	8.912392048454553}
{0.17791017508915286	8.902228237104854}
{0.17772547109649092	8.895508754457575}
{0.1778213061158087	8.886273554824477}
{0.17770003908924248	8.891065305790372}
{0.177576824565859	8.885001954462066}
{0.1775860616803571	8.878841228292881}
{0.1776282170816349	8.87930308401779}
{0.1776273449311865	8.88141085408168}
{0.17772908286025332	8.881367246559265}
{0.1776695269530093	8.886454143012584}
{0.17771528712197038	8.883476347650385}
{0.17768205413540566	8.885764356098438}
{0.17758067021400664	8.884102706770205}
{0.17771263058091577	8.879033510700257}
{0.17777227765491893	8.885631529045726}
{0.1777640781644763	8.888613882745878}
{0.1778520106410249	8.888203908223755}
{0.17785652427233944	8.892600532051178}
{0.17789823722368292	8.892826213616912}
{0.17788920866574612	8.894911861184085}
{0.17804838380349464	8.894460433287241}
{0.17801361969037116	8.902419190174669}
{0.1780491766146502	8.90068098451849}
{0.17791891147043576	8.902458830732435}
{0.17787433321776427	8.895945573521715}
{0.17799805423791737	8.89371666088815}
{0.1780622321199074	8.899902711895805}
{0.178165396852061	8.903111605995308}
{0.17823039431456156	8.908269842602976}
{0.1781542691210086	8.911519715728005}
{0.17821545884186246	8.907713456050356}
{0.17837052868036282	8.910772942093054}
{0.17834411706633466	8.918526434018068}
{0.17818329722190523	8.917205853316664}
{0.17828940776465718	8.909164861095201}
{0.1783407211215669	8.914470388232797}
{0.1783038257353825	8.917036056078274}
{0.1783028170263781	8.915191286769057}
{0.17851845664440535	8.915140851318846}
{0.17856857193867093	8.925922832220202}
{0.1785292011870787	8.928428596933475}
{0.17843993656498672	8.926460059353873}
{0.17828077838551853	8.921996828249277}
{0.17825667603723205	8.91403891927586}
{0.17835232829941314	8.912833801861543}
{0.17841936943875722	8.917616414970597}
{0.1784336313244524	8.920968471937798}
{0.17842717422830046	8.921681566222555}
{0.17843594060011306	8.921358711414955}
{0.1784325688815397	8.921797030005582}
{0.17852119091377755	8.921628444076914}
{0.17851276499480523	8.92605954568881}
{0.17858048447256258	8.925638249740208}
{0.17849857658407514	8.929024223628058}
{0.1783620439473138	8.924928829203683}
{0.17852857486303203	8.918102197365611}
{0.17838957570263078	8.926428743151524}
{0.1785322269053789	8.919478785131453}
{0.1786233432687884	8.926611345268864}
{0.17864789884576326	8.931167163439337}
{0.1786314116404897	8.932394942288068}
{0.17865956353362356	8.931570582024397}
{0.1786855348319966	8.932978176681091}
{0.17872844895946827	8.934276741599758}
{0.17875062315173074	8.936422447973342}
{0.17871307119635757	8.937531157586474}
{0.1786527849472416	8.93565355981781}
{0.17870512396445204	8.932639247362006}
{0.17860279800934845	8.935256198222538}
{0.17849817532036497	8.930139900467363}
{0.1786642004893779	8.924908766018183}
{0.1784808984765249	8.933210024468831}
{0.17861717951943426	8.924044923826191}
{0.1786069353086562	8.930858975971658}
{0.17866640397994274	8.930346765432748}
{0.17862342205980353	8.933320198997082}
{0.17850336415315302	8.931171102990131}
{0.1783471561852418	8.92516820765761}
{0.17846806208984578	8.917357809262038}
{0.1784764410473286	8.92340310449224}
{0.17860841639131383	8.92382205236638}
{0.17873394189898095	8.930420819565635}
{0.1787631787764551	8.93669709494899}
{0.17880380898975673	8.938158938822694}
{0.17871698375909226	8.940190449487769}
{0.17878892901424512	8.935849187954554}
{0.17893261560482449	8.939446450712198}
{0.1787629880831619	8.946630780241172}
{0.17881008279737629	8.938149404158024}
{0.17874605875762964	8.940504139868759}
{0.17872364430642035	8.937302937881423}
{0.17880144331753792	8.936182215320965}
{0.1787357147298195	8.940072165876852}
{0.17876099193114206	8.936785736490934}
{0.1787492688285856	8.938049596557057}
{0.1787141522789727	8.937463441429246}
{0.1786333926316904	8.935707613948592}
{0.17862942345773639	8.93166963158448}
{0.1786198920876404	8.931471172886774}
{0.17876571663709692	8.930994604381981}
{0.17873542088317285	8.938285831854815}
{0.17864683584207233	8.9367710441586}
{0.17862224758435954	8.93234179210357}
{0.17857863868554957	8.931112379217936}
{0.17859143153276666	8.928931934277436}
{0.1784449679052811	8.929571576638297}
{0.17847806363204868	8.922248395264027}
{0.17851988827296114	8.923903181602403}
{0.17850344512675884	8.925994413648018}
{0.17845827853033466	8.925172256337909}
{0.17828342953989534	8.922913926516705}
{0.1782569233572643	8.914171476994742}
{0.17820363889256588	8.912846167863185}
{0.17806969717987842	8.910181944628267}
{0.17797690284911385	8.903484858993894}
{0.1780609326336761	8.898845142455668}
{0.17813738826352585	8.903046631683784}
{0.17814824018200806	8.906869413176256}
{0.17828616082519227	8.907412009100362}
{0.17833801253383752	8.914308041259577}
{0.17836865124630505	8.916900626691834}
{0.17832498951013603	8.918432562315218}
{0.17823135893910938	8.916249475506774}
{0.1783179454787874	8.91156794695544}
{0.17816447438459457	8.915897273939333}
{0.1780437207064574	8.908223719229696}
{0.17812302620808118	8.902186035322831}
{0.17810683763864732	8.906151310404015}
{0.17824415210913985	8.905341881932324}
{0.17817476659974982	8.91220760545695}
{0.17814608260992948	8.908738329987447}
{0.1780711343012022	8.907304130496442}
{0.17806873176968713	8.903556715060072}
{0.17816965882435742	8.90343658848431}
{0.17810786836322537	8.90848294121784}
{0.17806928714049028	8.90539341816123}
{0.17802796633955312	8.903464357024475}
{0.17802652145854073	8.901398316977637}
{0.17801698128839416	8.901326072927008}
{0.17787183998802153	8.900849064419686}
{0.17812672139725888	8.893591999401053}
{0.17794611443390002	8.906336069862931}
{0.17805312978667123	8.89730572169499}
{0.1781890870606406	8.902656489333546}
{0.17831399489242045	8.90945435303201}
{0.1783438180141399	8.91569974462099}
{0.1783788341460002	8.917190900706963}
{0.17835942615877576	8.91894170729999}
{0.17840132575410012	8.917971307938755}
{0.1784104653738834	8.920066287704971}
{0.1783350030399392	8.920523268694144}
{0.17844545705150447	8.916750151996931}
{0.17839205925224932	8.922272852575194}
{0.1784001988764465	8.91960296261244}
{0.17852663699419719	8.920009943822297}
{0.17849824674742465	8.92633184970983}
{0.17834823539192832	8.924912337371207}
{0.1783202585646941	8.91741176959638}
{0.17846059780131965	8.916012928234688}
{0.1784118170728258	8.923029890065957}
{0.17834846523956063	8.920590853641256}
{0.17836253749394604	8.917423261977996}
{0.1784342943048308	8.918126874697268}
{0.1786188607244619	8.921714715241519}
{0.17861620098389258	8.93094303622307}
{0.1784852878663063	8.93081004919461}
{0.17848585798764363	8.9242643933153}
{0.17846650637250722	8.924292899382168}
{0.178407061916504	8.923325318625338}
{0.17818373624101866	8.920353095825162}
{0.17823891918047774	8.9091868120509}
{0.17823590881337398	8.911945959023855}
{0.1781100463652835	8.911795440668666}
{0.17803100695286048	8.905502318264134}
{0.17801008875956223	8.901550347642988}
{0.17798735633632862	8.900504437978064}
{0.17792216041820733	8.89936781681639}
{0.17789799784753788	8.896108020910336}
{0.1779426351095174	8.894899892376866}
{0.17790103796630755	8.897131755475838}
{0.17793023357994175	8.89505189831534}
{0.17794925313985438	8.896511678997056}
{0.17804406954002158	8.8974626569927}
{0.1779336994450774	8.902203477001034}
{0.17788654043203914	8.896684972253823}
{0.17793118042524858	8.894327021601917}
{0.17805392910576293	8.89655902126239}
{0.1780883699023124	8.902696455288101}
{0.1780135753105793	8.904418495115571}
{0.17797691382487507	8.900678765528914}
{0.1778626910602281	8.898845691243698}
{0.17769826019084495	8.893134553011349}
{0.17778158649917278	8.884913009542203}
{0.17772820521211927	8.889079324958594}
{0.1778267278130682	8.886410260605915}
{0.17778602184340134	8.89133639065336}
{0.177703140385478	8.889301092170015}
{0.1778934719998787	8.885157019273851}
{0.1779304163793655	8.894673599993897}
{0.17801435429805376	8.896520818968238}
{0.1779551744262638	8.900717714902642}
{0.1780109027131103	8.897758721313139}
{0.17788978697757732	8.90054513565545}
{0.1779736573926155	8.894489348878794}
{0.1778871209089474	8.898682869630713}
{0.1777970497050323	8.89435604544731}
{0.17779927863966508	8.88985248525156}
{0.1777580267207259	8.889963931983191}
{0.17767827488933202	8.88790133603624}
{0.17771564506926396	8.883913744466545}
{0.17768500376373483	8.885782253463141}
{0.17765032051485072	8.884250188186684}
{0.1777136337564274	8.882516025742483}
{0.17772181619260843	8.88568168782132}
{0.17761693101383463	8.88609080963036}
{0.17754104600852622	8.880846550691667}
{0.17760900631391416	8.877052300426255}
{0.17771339057516639	8.880450315695652}
{0.17777476245538332	8.885669528758271}
{0.1776396728171472	8.888738122769125}
{0.17779207552331192	8.881983640857309}
{0.17793095298088155	8.889603776165535}
{0.17808717744852454	8.896547649044031}
{0.17808147891451256	8.904358872426172}
{0.17806062582797944	8.904073945725578}
{0.17799516568832843	8.90303129139892}
{0.17786944668456442	8.899758284416372}
{0.17776166877301575	8.893472334228163}
{0.1778133887484334	8.88808343865073}
{0.17780177782936474	8.890669437421609}
{0.17769600656510806	8.890088891468183}
{0.17771664350380514	8.884800328255352}
{0.17769750684255578	8.885832175190203}
{0.17765590510901752	8.884875342127732}
{0.177702926581848	8.882795255450823}
{0.17779243626717003	8.885146329092352}
{0.17780791697119444	8.889621813358447}
{0.17770375794832807	8.890395848559674}
{0.17783937441361722	8.885187897416342}
{0.17773575146756962	8.891968720680802}
{0.17778423107474592	8.886787573378422}
{0.1777742735090953	8.889211553737239}
{0.1777088799802466	8.888713675454703}
{0.17770105702879438	8.885443999012269}
{0.17766842397253543	8.885052851439651}
{0.17759463833820072	8.883421198626706}
{0.17754268041616647	8.879731916909973}
{0.17764275165111212	8.877134020808263}
{0.1776038045788804	8.882137582555542}
{0.17762250034575053	8.880190228943956}
{0.1775385403072756	8.881125017287456}
{0.17759093292395967	8.876927015363703}
{0.17757069431938663	8.879546646197905}
{0.17743883419789333	8.878534715969245}
{0.17759571808614266	8.87194170989457}
{0.1776366263419691	8.879785904307049}
{0.1775861316149948	8.88183131709837}
{0.17744729434482875	8.879306580749663}
{0.1775274883794952	8.87236471724137}
{0.17744320522126797	8.876374418974683}
{0.17747065766533185	8.872160261063327}
{0.17766676678900292	8.87353288326651}
{0.17765647252931024	8.883338339450075}
{0.17764680774753427	8.882823626465445}
{0.17751014511705443	8.882340387376658}
{0.17759100661054475	8.875507255852641}
{0.17757655075638598	8.879550330527156}
{0.1776133622952247	8.87882753781923}
{0.17767751723348044	8.880668114761162}
{0.17777416116709108	8.883875861673937}
{0.17775938994580814	8.888708058354474}
{0.17782709008274677	8.88796949729033}
{0.17772888804864515	8.891354504137256}
{0.17764725505643594	8.886444402432177}
{0.17781228772091046	8.882362752821722}
{0.17772522182867126	8.890614386045446}
{0.17779523346852558	8.886261091433484}
{0.17776647221529754	8.889761673426213}
{0.1778765403986195	8.888323610764825}
{0.1778324375961236	8.893827019930914}
{0.17761160186282673	8.891621879806115}
{0.17753577409395688	8.880580093141258}
{0.17749612033180825	8.876788704697772}
{0.17744396663103246	8.874806016590341}
{0.17744454526661566	8.872198331551537}
{0.17762660436009425	8.872227263330721}
{0.1777827053455312	8.881330218004639}
{0.17753765044818906	8.889135267276496}
{0.17760177387552686	8.876882522409396}
{0.17765407157182156	8.880088693776276}
{0.17759924760826407	8.882703578591016}
{0.17767976681409728	8.879962380413136}
{0.17772814278286883	8.883988340704793}
{0.17776277044341338	8.886407139143364}
{0.1779209597681531	8.888138522170575}
{0.1779087082717102	8.89604798840758}
{0.17806080365103621	8.895435413585437}
{0.17808514023912975	8.903040182551727}
{0.17804391545675546	8.904257011956412}
{0.17802263516229203	8.902195772837706}
{0.17819378783040898	8.90113175811453}
{0.1782439460209005	8.909689391520368}
{0.17831717618515266	8.912197301044959}
{0.17832075592979038	8.915858809257577}
{0.17825810405583678	8.91603779648945}
{0.17823087160974518	8.912905202791782}
{0.17826954779626467	8.911543580487198}
{0.17824600783267666	8.913477389813172}
{0.17825159845664948	8.91230039163377}
{0.178127699036658	8.9125799228324}
{0.17804025112642782	8.906384951832829}
{0.17821981877644977	8.902012556321324}
{0.17825012774313637	8.910990938822435}
{0.17833078026318108	8.912506387156762}
{0.17836909470834234	8.916539013159007}
{0.17838090525220002	8.918454735417058}
{0.17819331663708418	8.919045262609941}
{0.17810948719590947	8.909665831854147}
{0.17810998702108694	8.905474359795415}
{0.17801152899072084	8.905499351054294}
{0.17821032413062074	8.90057644953598}
{0.17834111254085191	8.910516206530959}
{0.17836956313282767	8.917055627042515}
{0.17833556472427106	8.918478156641306}
{0.17850643930087437	8.916778236213478}
{0.1785021865796604	8.925321965043642}
{0.17853370824211193	8.925109328982952}
{0.1785375366773337	8.92668541210552}
{0.178682791806561	8.926876833866622}
{0.1786507006064032	8.934139590327987}
{0.1786924360313359	8.93253503032008}
{0.1787845828465088	8.934621801566708}
{0.1787962300896784	8.939229142325356}
{0.17884072640437032	8.939811504483835}
{0.1787761364666876	8.942036320218438}
{0.17875569970439142	8.938806823334303}
{0.1787733601960327	8.93778498521949}
{0.17879233322891513	8.93866800980155}
{0.17892796281130785	8.939616661445678}
{0.17877349008179677	8.946398140565304}
{0.17880098358068408	8.938674504089748}
{0.1788169753314007	8.940049179034126}
{0.17867324396135256	8.940848766569953}
{0.17873716413674917	8.933662198067545}
{0.1787878159926814	8.936858206837368}
{0.17889609775164583	8.939390799633975}
{0.1790074273889815	8.944804887582205}
{0.17890309541167237	8.95037136944898}
{0.17864554037306876	8.945154770583523}
{0.17863127837160309	8.932277018653341}
{0.17856633229933563	8.931563918580064}
{0.17841119385019044	8.928316614966706}
{0.1785035486019173	8.920559692509446}
{0.17843566212801157	8.925177430095795}
{0.1784954076541463	8.9217831064005}
{0.1785163239688083	8.924770382707235}
{0.17844313396004566	8.925816198440325}
{0.17833540726438335	8.922156698002201}
{0.17855141217428316	8.916770363219094}
{0.17835554274199727	8.927570608714092}
{0.17841994825305837	8.917777137099804}
{0.17836803776418025	8.920997412652849}
{0.17838561231469033	8.91840188820895}
{0.17841948274579086	8.919280615734449}
{0.1783129451341828	8.92097413728948}
{0.17847541538628922	8.91564725670908}
{0.1783684012556778	8.923770769314396}
{0.17848172090480777	8.918420062783833}
{0.1784587202527054	8.92408604524032}
{0.17829668428405407	8.922936012635189}
{0.17830992194245207	8.914834214202626}
{0.17818752077298586	8.915496097122528}
{0.1779912036949571	8.909376038649217}
{0.17807783174705263	8.899560184747777}
{0.1780785953787471	8.903891587352554}
{0.17805193247346135	8.903929768937275}
{0.1781040497173579	8.902596623672995}
{0.17803305863489227	8.905202485867829}
{0.1779643628350526	8.90165293174453}
{0.17792031346956258	8.898218141752558}
{0.17784384850706264	8.89601567347807}
{0.17776149367218802	8.892192425353072}
{0.17783920202092737	8.888074683609329}
{0.1779081010005416	8.891960101046305}
{0.17792617479670644	8.895405050027001}
{0.1779147646060665	8.896308739835247}
{0.17807498185491238	8.895738230303236}
{0.17807010067724038	8.90374909274554}
{0.17813290978430085	8.903505033861943}
{0.1779263557832701	8.906645489214965}
{0.17808900624995083	8.896317789163417}
{0.17796111863406372	8.904450312497456}
{0.17805547388879633	8.898055931703098}
{0.17802167650548897	8.902773694439723}
{0.17813616057355178	8.901083825274352}
{0.17809442273496717	8.906808028677508}
{0.17817599471621748	8.904721136748272}
{0.17812889137214033	8.908799735810797}
{0.17830004811232755	8.906444568606934}
{0.17811038242983884	8.915002405616287}
{0.17817979127999015	8.905519121491851}
{0.17815446797427958	8.908989563999404}
{0.178076678244643	8.907723398713884}
{0.17793281907408298	8.903833912232052}
{0.1781911021445907	8.896640953704054}
{0.17830513323273314	8.909555107229446}
{0.178440134835082	8.915256661636557}
{0.17830277840328393	8.922006741753998}
{0.178382663902468	8.915138920164095}
{0.17818731439980376	8.919133195123303}
{0.17832619909343694	8.909365719990108}
{0.17851435712343916	8.916309954671753}
{0.17854056927113382	8.925717856171858}
{0.17870526684426824	8.927028463556606}
{0.17872171423644617	8.935263342213322}
{0.17872264405674823	8.936085711822216}
{0.1788656567947771	8.936132202837317}
{0.1789150208464216	8.94328283973876}
{0.17907892219024588	8.945751042320992}
{0.1789661225618444	8.953946109512202}
{0.17891638293330042	8.948306128092128}
{0.17896578189671067	8.945819146664938}
{0.1789044973419557	8.948289094835454}
{0.17897460466165735	8.945224867097702}
{0.1790239244283949	8.948730233082784}
{0.17900573504901648	8.951196221419664}
{0.17907615584788167	8.950286752450735}
{0.17920275211451214	8.953807792394004}
{0.17922030239025943	8.96013760572551}
{0.17917075663381163	8.961015119512881}
{0.17936004248531653	8.958537831690489}
{0.17928944535547292	8.968002124265745}
{0.17928966437844457	8.964472267773566}
{0.17925957807337778	8.964483218922144}
{0.17919644013889546	8.962978903668796}
{0.1792116132291588	8.959822006944675}
{0.17912396532368202	8.960580661457845}
{0.17902604894797217	8.956198266184012}
{0.1789402763646245	8.95130244739852}
{0.17901699261448306	8.947013818231136}
{0.17898585595781327	8.950849630724054}
{0.17890802913699194	8.949292797890575}
{0.17892348783682532	8.945401456849515}
{0.17883088282069762	8.946174391841177}
{0.17887982106816772	8.941544141034791}
{0.1787223335708388	8.943991053408295}
{0.17869082257819827	8.936116678541854}
{0.17873390178257823	8.934541128909828}
{0.17857427020973732	8.936695089128825}
{0.17854892487802257	8.928713510486785}
{0.1785742168182942	8.927446243901056}
{0.17870653937251393	8.928710840914645}
{0.17851615080777603	8.935326968625626}
{0.17846202923150722	8.92580754038874}
{0.17835307459105204	8.9231014615753}
{0.17840685476683024	8.91765372955253}
{0.1782281535928221	8.920342738341446}
{0.17839197352987135	8.911407679641037}
{0.17829011476740372	8.919598676493504}
{0.17814495215958076	8.914505738370123}
{0.17821068786662084	8.90724760797896}
{0.1782505789836908	8.910534393330966}
{0.17822625164726455	8.912528949184468}
{0.17826182964619508	8.911312582363156}
{0.1782767985597196	8.913091482309675}
{0.17817979924365834	8.913839927985904}
{0.1782555612681933	8.908989962182849}
{0.17838416203877672	8.91277806340959}
{0.17857336552253614	8.919208101938757}
{0.17865539573087927	8.92866827612672}
{0.1784891009770999	8.932769786543883}
{0.17839060539556018	8.924455048854911}
{0.1786077405345343	8.91953026977794}
{0.17861942276554857	8.930387026726647}
{0.1786900528407473	8.930971138277364}
{0.1787813565962479	8.93450264203729}
{0.17886057465684732	8.939067829812334}
{0.1788890611227348	8.943028732842302}
{0.17894704211287263	8.944453056136677}
{0.17877577647907356	8.94735210564356}
{0.1787698345383332	8.938788823953605}
{0.178945711040892	8.9384917269166}
{0.1787967942935117	8.947285552044553}
{0.17875388340494947	8.939839714675525}
{0.17865030396890247	8.937694170247438}
{0.1787296688907001	8.932515198445083}
{0.17881207542765784	8.936483444534973}
{0.17856440026440887	8.940603771382865}
{0.17871881296932426	8.928220013220404}
{0.1786270767281297	8.935940648466174}
{0.17875840316321184	8.931353836406446}
{0.17881826480422003	8.937920158160559}
{0.17878356263894152	8.940913240210968}
{0.17889685597470256	8.939178131947042}
{0.17907962047329376	8.944842798735092}
{0.17899527789379277	8.953981023664648}
{0.1789128625819166	8.949763894689609}
{0.17902949980461944	8.945643129095803}
{0.17890777118650128	8.951474990230938}
{0.17891601884281783	8.94538855932503}
{0.17900185275214953	8.945800942140858}
{0.17896333567166336	8.950092637607435}
{0.17883390582501474	8.948166783583131}
{0.17887812084521815	8.941695291250712}
{0.1788900310449143	8.943906042260881}
{0.17915187532373625	8.944501552245685}
{0.17913581783047192	8.957593766186783}
{0.17902734332633774	8.95679089152356}
{0.17901727465432565	8.951367166316844}
{0.17891343144729144	8.95086373271624}
{0.17881800757414995	8.945671572364535}
{0.17871599571824834	8.940900378707452}
{0.17876172639916554	8.935799785912366}
{0.17890093784585537	8.938086319958233}
{0.17896687725783383	8.94504689229273}
{0.17908960006196248	8.948343862891642}
{0.17907973429838267	8.954480003098073}
{0.17922462333111872	8.953986714919086}
{0.17934808233117555	8.961231166555882}
{0.17926905272375937	8.967404116558718}
{0.1792106641257023	8.96345263618791}
{0.17905692869700798	8.960533206285056}
{0.178987271854092	8.95284643485034}
{0.17887906787342686	8.94936359270454}
{0.1789187015238143	8.94395339367129}
{0.17883738846354885	8.945935076190672}
{0.17884194281759216	8.941869423177387}
{0.1788241842000141	8.94209714087956}
{0.178866358994707	8.941209210000633}
{0.1789013863844164	8.943317949735288}
{0.178753561917519	8.945069319220762}
{0.1787120257749796	8.937678095875883}
{0.17896852121963835	8.935601288748915}
{0.17895155127967644	8.948426060981854}
{0.17906225942173706	8.947577563983751}
{0.1789348413636632	8.95311297108678}
{0.178709051916615	8.946742068183083}
{0.17859296257810434	8.93545259583068}
{0.17864924719991812	8.929648128905153}
{0.1786364773594861	8.932462359995844}
{0.17858962608544132	8.931823867974245}
{0.17859125069324486	8.929481304271993}
{0.17859841373570604	8.929562534662184}
{0.17842758246803803	8.92992068678524}
{0.17837944590566682	8.921379123401836}
{0.17836542288238483	8.918972295283286}
{0.17846036606746837	8.918271144119192}
{0.1784788309426924	8.923018303373373}
{0.1785334894999849	8.923941547134572}
{0.17852857152180854	8.926674474999192}
{0.1787227411631313	8.926428576090379}
{0.1786715711960313	8.936137058156522}
{0.1787541428292149	8.933578559801512}
{0.17887160999294568	8.937707141460706}
{0.1788157967121026	8.943580499647242}
{0.17879825680506228	8.94078983560507}
{0.1788632952784506	8.93991284025308}
{0.17875499403419776	8.94316476392248}
{0.1786954968614258	8.937749701709832}
{0.17871206144663435	8.934774843071226}
{0.17877896345850144	8.935603072331661}
{0.17897200907635474	8.938948172925008}
{0.1791497003916348	8.948600453817686}
{0.1791451733053073	8.957485019581684}
{0.17929419752117076	8.957258665265302}
{0.1794174785035129	8.964709876058484}
{0.1795391535748542	8.970873925175582}
{0.17963058136328774	8.976957678742655}
{0.17970183290523764	8.98152906816433}
{0.1798079240451508	8.985091645261832}
{0.17975547102347367	8.990396202257498}
{0.17966607274475185	8.987773551173634}
{0.17971296209614745	8.983303637237558}
{0.1797979855798403	8.985648104807343}
{0.17990804718835648	8.989899278991977}
{0.17992510401470335	8.995402359417797}
{0.18003358240548084	8.996255200735138}
{0.17994806526781945	9.001679120274005}
{0.18000135604194295	8.997403263390936}
{0.18020509817406818	9.000067802097108}
{0.18017892755383774	9.010254908703391}
{0.18022841039347942	9.008946377691863}
{0.18034900978652174	9.011420519673951}
{0.180156617824094	9.017450489326064}
{0.1802486367319676	9.00783089120468}
{0.18026595954967345	9.012431836598362}
{0.18026610824374373	9.013297977483653}
{0.180383198726646	9.013305412187167}
{0.18021754010705746	9.019159936332272}
{0.18028678325890873	9.010877005352853}
{0.18016908542557616	9.014339162945435}
{0.180035642626599	9.008454271278802}
{0.18004192158443036	9.00178213132995}
{0.18014666127001705	9.002096079221518}
{0.18007039362936936	9.007333063500843}
{0.18007463050033187	9.00351968146846}
{0.17995350321516865	9.003731525016578}
{0.17992044756333067	8.997675160758408}
{0.1798907794200779	8.996022378166515}
{0.18003947509904808	8.99453897100388}
{0.17996941346429945	9.00197375495238}
{0.1800076284652573	8.998470673214964}
{0.17994317148892164	9.000381423262851}
{0.18005037508814958	8.997158574446056}
{0.1801579399784299	9.002518754407449}
{0.18015275999654792	9.007896998921472}
{0.18023903339866892	9.007637999827386}
{0.1802931421315246	9.011951669933438}
{0.1803318289755244	9.014657106576207}
{0.1802738582597645	9.01659144877619}
{0.18020956471489144	9.01369291298819}
{0.18011217595047274	9.010478235744545}
{0.1802317544534525	9.005608797523605}
{0.18021465346958243	9.011587722672598}
{0.18024324627950397	9.0107326734791}
{0.18019662971784364	9.012162313975177}
{0.18016061012002038	9.009831485892166}
{0.1802497233968652	9.008030506000988}
{0.18034106150328863	9.012486169843232}
{0.18024803087457583	9.017053075164398}
{0.18017880033406278	9.012401543728748}
{0.18014683281789315	9.008940016703095}
{0.18011739545354083	9.007341640894627}
{0.1800410227375932	9.005869772677006}
{0.1800134035447067	9.002051136879631}
{0.18004936379041916	9.000670177235305}
{0.18017193718341795	9.002468189520929}
{0.18022088464482583	9.008596859170868}
{0.1799803579112362	9.01104423224126}
{0.17997939618243697	8.999017895561783}
{0.1800609711858248	8.998969809121801}
{0.180086125781459	9.0030485592912}
{0.1800622133810458	9.004306289072911}
{0.18013029904026184	9.003110669052246}
{0.1801853249944638	9.006514952013061}
{0.18013437549604636	9.009266249723156}
{0.18025970582928652	9.006718774802284}
{0.18040254557504462	9.01298529146429}
{0.18049228603366319	9.020127278752195}
{0.1804036994805849	9.024614301683124}
{0.18042992159011945	9.020184974029206}
{0.18069367931927272	9.021496079505921}
{0.18056726548756327	9.034683965963593}
{0.1806739067261363	9.028363274378108}
{0.18061235756452898	9.033695336306769}
{0.1806130216078324	9.030617878226408}
{0.18063386131215448	9.030651080391582}
{0.18061322418527537	9.031693065607685}
{0.18043406659794267	9.030661209263734}
{0.18034576690716284	9.02170332989709}
{0.18056073895907557	9.017288345358093}
{0.18069227869769547	9.02803694795373}
{0.18073033930161153	9.034613934884732}
{0.18071156967225496	9.03651696508053}
{0.18070803707438277	9.035578483612705}
{0.18096743434046053	9.035401853719085}
{0.1807689499679716	9.048371717022974}
{0.18089240853991115	9.038447498398522}
{0.18090359022336455	9.0446204269955}
{0.1807511137550105	9.04517951116817}
{0.18085493663815305	9.03755568775048}
{0.1808053723730816	9.04274683190761}
{0.18087813125710683	9.040268618654034}
{0.18077517317139488	9.043906562855296}
{0.18074311902707532	9.038758658569696}
{0.18068559345223284	9.037155951353732}
{0.18069103424595298	9.034279672611596}
{0.18087416485281227	9.034551712297596}
{0.1808157308625433	9.043708242640566}
{0.18060961077511822	9.040786543127115}
{0.1808251074700931	9.03048053875585}
{0.1810430715342043	9.04125537350461}
{0.1810180072138357	9.052153576710177}
{0.1811119665392633	9.050900360691754}
{0.18104463640500945	9.055598326963125}
{0.18108412065817717	9.052231820250439}
{0.18101000721556013	9.054206032908816}
{0.18097917776795855	9.050500360777965}
{0.18102264636846968	9.0489588883979}
{0.18098723824631466	9.051132318423456}
{0.18104673961506088	9.049361912315705}
{0.1810627244241345	9.052336980753024}
{0.181032045022524	9.053136221206703}
{0.18124817621198647	9.051602251126175}
{0.18118281965817004	9.062408810599303}
{0.18111730573418758	9.059140982908467}
{0.18120291876868785	9.055865286709352}
{0.1812810801140201	9.060145938434365}
{0.18116583121939805	9.06405400570097}
{0.18115463930386555	9.05829156096987}
{0.18117662910028223	9.057731965193252}
{0.1813953763215208	9.058831455014099}
{0.18120531901259415	9.069768816076031}
{0.18131506289258442	9.06026595062969}
{0.18114207036729182	9.0657531446292}
{0.18104795162265702	9.057103518364578}
{0.1809053678227158	9.052397581132821}
{0.18084904632901463	9.045268391135753}
{0.18065038237799222	9.042452316450694}
{0.18075218331455323	9.03251911889957}
{0.18064083786317842	9.03760916572763}
{0.18067048135496652	9.032041893158897}
{0.18099788479881324	9.033524067748296}
{0.18083804551982344	9.049894239940626}
{0.18083405529684732	9.041902275991125}
{0.18059112878830422	9.041702764842315}
{0.1807035672538705	9.02955643941516}
{0.18061714659112976	9.035178362693465}
{0.18065344105364953	9.030857329556444}
{0.18053616799572447	9.032672052682427}
{0.1805727573572202	9.026808399786178}
{0.1805609064230001	9.028637867860965}
{0.18042411969375646	9.02804532114996}
{0.1804337311693304	9.021205984687771}
{0.1803483387902343	9.021686558466468}
{0.18033597246224334	9.017416939511666}
{0.18016081834477438	9.016798623112118}
{0.18017088570430081	9.008040917238667}
{0.18029093237671953	9.008544285214981}
{0.18060579617266895	9.014546618835926}
{0.18067845888885217	9.030289808633395}
{0.1805045120646757	9.033922944442562}
{0.18042966205013447	9.025225603233741}
{0.18063049612959542	9.021483102506688}
{0.18063145649131504	9.031524806479743}
{0.18054652560550824	9.031572824565721}
{0.18065324776003805	9.027326280275375}
{0.18076466727712248	9.032662388001873}
{0.18071895792401121	9.038233363856097}
{0.1807301581899138	9.035947896200517}
{0.18071816066390012	9.036507909495654}
{0.18078158203545497	9.03590803319496}
{0.1806276184936792	9.039079101772709}
{0.1805346885210689	9.03138092468393}
{0.1803094418651746	9.026734426053416}
{0.18019930252876198	9.015472093258689}
{0.180284447399886	9.009965126438049}
{0.1802439394047961	9.014222369994249}
{0.1804609886050911	9.012196970239751}
{0.1803325690564982	9.023049430254494}
{0.18034148838792033	9.016628452824836}
{0.1804203328611013	9.017074419395954}
{0.18052217950967364	9.021016643055003}
{0.18070235225698542	9.026108975483613}
{0.1806076314419725	9.03511761284921}
{0.1806292123088694	9.030381572098563}
{0.18067685281233883	9.031460615443413}
{0.18060388559705018	9.033842640616882}
{0.18060129203525258	9.03019427985246}
{0.1805918499143819	9.030064601762575}
{0.18069064764000548	9.029592495719031}
{0.18056632493608457	9.034532382000215}
{0.18072073618105686	9.028316246804172}
{0.18061211260235172	9.036036809052788}
{0.18063655060375083	9.03060563011752}
{0.18075907130108324	9.031827530187476}
{0.18093610490412415	9.037953565054105}
{0.18084985635815992	9.046805245206155}
{0.18070873553268052	9.042492817907938}
{0.18073206045189272	9.035436776633968}
{0.18067587849115668	9.036603022594567}
{0.18065567910148544	9.033793924557763}
{0.180791740962783	9.032783955074203}
{0.18067030671090578	9.039587048139088}
{0.1806996102646738	9.033515335545234}
{0.18069144951804367	9.034980513233641}
{0.18058961727878906	9.034572475902134}
{0.18060878254177112	9.029480863939407}
{0.18075810531645606	9.030439127088517}
{0.18073998919208234	9.037905265822767}
{0.18089294596523323	9.036999459604068}
{0.18078197672975674	9.04464729826161}
{0.18079833409029597	9.039098836487792}
{0.18070184802293393	9.039916704514752}
{0.1805665757379925	9.03509240114666}
{0.18054364156020133	9.028328786899587}
{0.1805018073760866	9.027182078010025}
{0.18066700273377775	9.025090368804284}
{0.18075275492024254	9.033350136688844}
{0.18057724084171686	9.037637746012077}
{0.18064482005741495	9.028862042085795}
{0.18041994277219195	9.032241002870714}
{0.18065444037694264	9.020997138609555}
{0.18081303520995484	9.032722018847105}
{0.18084223063138224	9.04065176049771}
{0.1805504248316691	9.042111531569079}
{0.18061440273764426	9.027521241583425}
{0.18043701628501807	9.030720136882179}
{0.1802353288624877	9.021850814250875}
{0.18034692343354078	9.011766443124351}
{0.18020743863021826	9.017346171677017}
{0.1802541073388207	9.01037193151089}
{0.18015817815032362	9.012705366941026}
{0.18033075969064727	9.007908907516164}
{0.1802791378880986	9.016537984532341}
{0.18028533603555164	9.013956894404895}
{0.18027172260116078	9.014266801777561}
{0.18025627017375376	9.013586130058009}
{0.18028176819945488	9.012813508687662}
{0.1804958427712317	9.014088409972722}
{0.18044883441516185	9.024792138561573}
{0.1802149620672159	9.022441720758078}
{0.18043345930290686	9.010748103360777}
{0.18052070359084266	9.021672965145328}
{0.1803819540921028	9.026035179542118}
{0.18038170870125048	9.019097704605132}
{0.18025124903829437	9.01908543506252}
{0.18017031435094666	9.0125624519147}
{0.17988104377789474	9.008515717547311}
{0.1797571271225805	8.994052188894724}
{0.1798448364919803	8.987856356129006}
{0.18004281155683155	8.992241824599015}
{0.17983002865597608	9.00214057784158}
{0.17974946015057555	8.991501432798804}
{0.17966025222919155	8.98747300752876}
{0.17964575786123596	8.983012611459557}
{0.17974759995311626	8.982287893061784}
{0.1798179494369217	8.987379997655808}
{0.17974512415931262	8.99089747184608}
{0.17991308650256252	8.987256207965638}
{0.17978902519455173	8.995654325128111}
{0.1798578429177196	8.989451259727575}
{0.18004440524708176	8.992892145885959}
{0.18002972406478987	9.002220262354077}
{0.18011801603884026	9.001486203239477}
{0.18003696574249653	9.005900801941987}
{0.18000319782610572	9.001848287124803}
{0.17982818960321703	9.000159891305264}
{0.1798806283943457	8.991409480160842}
{0.18032746734975985	8.994031419717272}
{0.1801507923926963	9.016373367487978}
{0.18018852392181411	9.007539619634812}
{0.1802319695038543	9.009426196090695}
{0.18029497633188352	9.011598475192706}
{0.18054709569469982	9.01474881659416}
{0.18039810896182668	9.027354784734989}
{0.1805931214121688	9.019905448091315}
{0.18067431927436112	9.029656070608418}
{0.1807135033647917	9.03371596371804}
{0.1804330268043778	9.035675168239575}
{0.18066584843848382	9.021651340218874}
{0.18054151699270318	9.033292421924184}
{0.18059973936028229	9.027075849635159}
{0.18066624409521692	9.029986968014118}
{0.1806286489856021	9.03331220476085}
{0.18073321155468675	9.031432449280116}
{0.18080630336928508	9.036660577734343}
{0.18100262522447444	9.040315168464263}
{0.18111149193752343	9.050131261223731}
{0.18090989842000105	9.055574596876175}
{0.18087156758569567	9.04549492100005}
{0.18095703320156656	9.04357837928479}
{0.18109623998470809	9.047851660078328}
{0.18104101810184353	9.054811999235405}
{0.18096613164267275	9.052050905092177}
{0.1810207980076852	9.048306582133636}
{0.1809083733885447	9.051039900384259}
{0.1809992184471894	9.045418669427233}
{0.18084103521807726	9.04996092235948}
{0.18079935885726314	9.042051760903867}
{0.18035915634680835	9.03996794286316}
{0.18020058317196505	9.017957817340404}
{0.18008483642885104	9.010029158598247}
{0.17999674876290417	9.004241821442541}
{0.18006067765111433	8.999837438145203}
{0.18003824164145557	9.003033882555703}
{0.1800764612475757	9.001912082072772}
{0.18010771813070575	9.003823062378778}
{0.18012105759954594	9.00538590653528}
{0.18023407307616676	9.00605287997728}
{0.18033406710562697	9.011703653808334}
{0.1800942130153106	9.016703355281344}
{0.1802195310972361	9.004710650765515}
{0.18008348538434968	9.010976554861797}
{0.18021796366669077	9.00417426921747}
{0.18013089583897043	9.010898183334533}
{0.1802313443183963	9.006544791948516}
{0.18007437532046838	9.01156721591982}
{0.1799130529563255	9.003718766023413}
{0.17990904522148263	8.995652647816266}
{0.18002258620255593	8.995452261074107}
{0.18003350356842732	9.001129310127787}
{0.18017443268440725	9.001675178421358}
{0.18041144494378894	9.008721634220361}
{0.18051208586301032	9.020572247189452}
{0.18043112013160423	9.025604293150524}
{0.18062517499986477	9.021556006580226}
{0.180743450313084	9.031258749993254}
{0.18053666583919548	9.037172515654216}
{0.1805393611005419	9.026833291959782}
{0.1804184708060864	9.026968055027096}
{0.1805916823023705	9.02092354030433}
{0.1806779320542823	9.02958411511852}
{0.18065884464822796	9.033896602714123}
{0.18060252619106723	9.032942232411406}
{0.18071967631836247	9.030126309553372}
{0.18080682335756595	9.035983815918119}
{0.18057666440753944	9.040341167878294}
{0.18037253036227568	9.028833220376974}
{0.18031682215793457	9.018626518113786}
{0.1803791544024717	9.01584110789674}
{0.18026094915664917	9.018957720123595}
{0.18008921401645145	9.013047457832469}
{0.17984046341988075	9.004460700822584}
{0.1800192592500532	8.992023170994049}
{0.1799366167212053	9.000962962502665}
{0.18008308245400978	8.996830836060266}
{0.17970202121041104	9.004154122700488}
{0.17984724565955432	8.98510106052055}
{0.18007059464478956	8.992362282977721}
{0.17994365289071215	9.003529732239494}
{0.17968039634939403	8.99718264453561}
{0.17975194410832554	8.984019817469708}
{0.17961333788997183	8.987597205416273}
{0.17956398770085222	8.980666894498595}
{0.1796357222245562	8.978199385042602}
{0.17952366938110084	8.981786111227803}
{0.1794605351480351	8.976183469055046}
{0.17931959790579974	8.973026757401751}
{0.17932013139759054	8.96597989528998}
{0.17923775699578548	8.966006569879518}
{0.179426272504396	8.96188784978927}
{0.17947186754809938	8.97131362521979}
{0.17921515732434945	8.973593377404955}
{0.17873471347819922	8.960757866217474}
{0.17870027416054637	8.93673567390995}
{0.17862569551774551	8.93501370802732}
[truncated: 18,000 more rows]
