# Supplementary material for: The evolution of environmentally mediated social interactions and posthumous spite under isolation by distance
Source: PLoS Comput Biol. 2024 May 30;20(5):e1012071. doi: 10.1371/journal.pcbi.1012071 (PMC11139344; doi:10.1371/journal.pcbi.1012071)
Supplement: S1 Code — (M) [file pcbi.1012071.s004.m]

(* ::Package:: *)

(* This m-file gives the code we used for individual based simulations with Mathematica, which lay the bases of Fig. 5C-D and 6B. 
See main text, section "Inter-temporal helping and harming through a lasting commons", for details on the biological scenario. *)

Clear["Global`*"];

(*number of individuals per patch: *)
Nind = 50 ;
(* number of patches in one dimension -- make sure it is an odd number : *)
nd = 13 ;
(* so that the total number of patches is nd^2 *)
(* number of generations to simulate : *)
Ngenerations = 20000;
(*  sample the whole population every: *)
sample = 100;
(* generations *)

(*  fecundity of an individual with trait zi in a patch where the average trait is z0 and the environmental variable is e, 
see eq. 33 : *)
f[zi_,z0_,e_] := Exp[ 2 e - zi^4 ]  ; 

(* production of the commons in a patch where the average trait is z0, see eq. 34: *)
P[z0_]:= Nind z0 ;
(* degradation rate of the commons: *)
\[Epsilon] = 1.;

(* Probability of mutation : *)
mutPr  = 0.001; 
(* standard dev in mutation effect:  *)
mutstd  = 0.01; 

(* dispersal of the focal species -- see Appendix B.2 for details on this process *)
(* probability of dispersal: *)
mb = 0.3 ; 
(* Expected Manahattan distance dispersed (approximately) conditional on dispersal, see eq. A10 :  *)
\[Lambda] = 1. ;
(* Probability mass function for the Manahattan distance dispersed conditional on dispersal : *)
PrCond[dtot_]:=(\[Lambda]/(-1+nd))^dtot (1-\[Lambda]/(-1+nd))^(-1-dtot+nd) Binomial[-1+nd,dtot] ; 
p[dtot_]:=PrCond[dtot]/(1-PrCond[0])  ;
(* this calculates the distance from arbitrary i and j: *)
distance[i_,j_]:= Block[ { Dd = Abs[ i-j ]} ,
If[  Dd <= nd/2,  Dd , Abs[Dd - nd] ]
];
(* probability that an individual that disperses from patch (k1,k2) lands in patch (i1,i2) given dispersal: *)
PrDisp[{k1_,k2_},{i1_,i2_}]:=   Block[ { dx = distance[k1,i1] , dy = distance[k2,i2], dist = dx + dy},If[dx dy==0,1/2,1/4]p[dist]  PDF[ DiscreteUniformDistribution[{ Max[dist -(nd-1)/2 ,0 ] , Min[dist  ,(nd-1)/2 ] }] , dx ] ];
(* matrix of dispersal weights to calculate fitness: *)
DispWeight = Table[ 
		 Table[   If[  k1==  i1 && k2 == i2 ,  (1-mb) , mb*PrDisp[{k1,k2},{i1,i2}]   ]  , {k1,nd},{k2,nd},{l,Nind}]
				, {i1,nd},{i2,nd} ] ;

(* movement of the commons -- see Appendix G.5 for details  *)
(* probability of movement: *)
mbe = 1. ; 
(* Expected Manahattan distance moved (approximately) conditional on movement see eq. A 124 :  *)
\[Lambda]e = 6.  ;
(* Probability mass function for the Manahattan distance that a unit of commons moves conditional on movement: *)
PrCondE[dtot_]:=(\[Lambda]e/(-1+nd))^dtot (1-\[Lambda]e/(-1+nd))^(-1-dtot+nd) Binomial[-1+nd,dtot] ; 
pE[dtot_]:=PrCondE[dtot]/(1-PrCondE[0])  ;
(* probability that a unit of commons that moves from patch (k1,k2) lands in patch (i1,i2) given movement: *)
PrDispE[{k1_,k2_},{i1_,i2_}]:=  Block[ { dx = distance[k1,i1] , dy = distance[k2,i2], dist = dx + dy},If[dx dy==0,1/2,1/4]pE[dist]  PDF[ DiscreteUniformDistribution[{ Max[dist -(nd-1)/2 ,0 ] , Min[dist  ,(nd-1)/2 ] }] , dx ] ];
(* matrix of movement weights: *)
DispWeightE = Table[ 
		 Table[   If[  k1==  i1 && k2 == i2 ,  (1-mbe) , mbe* PrDispE[{k1,k2},{i1,i2}]   ]  , {k1,nd},{k2,nd},{l,Nind}]
				, {i1,nd},{i2,nd} ] ;


(* output files *)
(* output file for the average trait and average environmental variable in the whole population at each generation: *)
filenameMeans = "Means.csv" ;
streamMeans = OpenWrite[filenameMeans, PageWidth -> Infinity];
(* output file for the traits of each individual and environmental variables of each patch sampled every "sample" generations: *)
filenamePop = "Pop.csv" ;
streamPop = OpenWrite[filenamePop, PageWidth -> Infinity];

(* initial trait value: *)
initZ = 0.  ;
(* initial environmental value: *)
initE = 0. ;
(* Input for iterated function "iteration1Gen", giving in a table: (i) initial generation (0); (ii) initial trait (initZ); (ii) initial environmental state (initE):  *)
InitialPopulation = Prepend[ {  Table[ initZ , {nd},{nd},{Nind}]  ,  Table[ initE , {nd},{nd}]  } ,0] ;

(* function iterated at each generation *) 
iteration1Gen[input_] :=
Block[{generationN = input[[1]],pop = input[[2]] ,env = input[[3]] ,PopAvg ,EnvAvg ,MeanDemePheno ,fecundity,NewGen ,fitness,NewEnv, EnvProd },
      
      (* printing and updating generation number *)
      PrintTemporary[generationN];
      generationN++;
      
      (* calculating, printing and storing average trait value and environmental variable *)
      PopAvg = Mean[Flatten@pop] ;
      EnvAvg = Mean[Flatten@env] ;
	  PrintTemporary[{PopAvg,EnvAvg}];  
      PutAppend[{PopAvg,EnvAvg}, streamMeans] ;
      
      (* storing traits of each individual and environmental variables of each patch if applicable *)
       If[Divisible[generationN, sample],
           PutAppend[{pop,env}, streamPop]
         ,];
      
      (* calculating mean trait value in each patch *)
      MeanDemePheno= Map[Mean,pop,{2}] ;
      
      (* calculating the fecundity of each individual in the population *)
      fecundity =  Table[f[pop[[i1,i2,j]],MeanDemePheno[[i1,i2 ]],env[[i1,i2 ]] ], {i1,nd},{i2,nd},{j,Nind}] ;
		
	  (* creating the new generation of individuals through a dispersal and fecundity weighted sampling in each patch  *)
	  NewGen =Table[ 
				fitness= DispWeight[[i1,i2]]*fecundity  ;
				RandomChoice[ Flatten[fitness] ->Flatten[pop], Nind ]
				, {i1,nd},{i2,nd} ] ;
		(* and adding mutation  *)               
       NewGen =  NewGen +   RandomChoice[{mutPr,1-mutPr}-> {1,0} ,{nd,nd,Nind}  ] RandomVariate[NormalDistribution[0,mutstd] ,{nd,nd,Nind}  ] ;
       
       (* updating the environmental variable in each patch through production: *)
        EnvProd =  Table[ 
                        P[MeanDemePheno[[i1,i2 ]] ] 
                        , {i1,nd},{i2,nd} ] ;
        (* followed by movement: *)
        NewEnv =  Table[ 
                          Total[ Flatten@(DispWeightE[[i1,i2]]*(EnvProd + (1- \[Epsilon]) env) )]  
                    , {i1,nd},{i2,nd} ] 
                      ;
                      
	  (* output to be used as input for next generation: *)
      {generationN,NewGen,NewEnv}
      
      ];
      
      
(* Iterate function:  *)
Nest[iteration1Gen, InitialPopulation,Ngenerations];

(* Close data files:  *)
Close[streamMeans] ;
Close[streamPop] ;

(* Quit program:  *)
Quit[];
